# Supplementary material for: (E)-1-(Benzo[d][1,3]dioxol-5-yl)-3-([2,2′-bi­thio­phen]-5-yl)prop-2-en-1-one: crystal structure, UV–Vis analysis and theoretical studies of a new π-conjugated chalcone
Source: Acta Crystallogr E Crystallogr Commun. 2019 Apr 16;75(Pt 5):632–7. doi: 10.1107/S2056989019004912 (PMC6505620; doi:10.1107/S2056989019004912)
Supplement: Supplementary file 1 [file e-75-00632-sup1.cif]

##############################################################################
#                                                                            #
# This CIF contains the data in a paper accepted for publication in          #
# Acta Crystallographica Section E. It conforms to the requirements of       #
# Notes for Authors for Acta Crystallographica Section E, and has been       #
# peer reviewed under the auspices of the IUCr Commission on Journals.       #
#                                                                            #
# Full details of the Crystallographic Information File format               #
# are given in the paper "The Crystallographic Information File (CIF):       #
# a New Standard Archive File for Crystallography" by S. R. Hall, F. H.      #
# Allen and I. D. Brown [Acta Cryst. (1991), A47, 655-685].                  #
#                                                                            #
# The current version of the core CIF dictionary is obtainable from          #
# ftp://ftp.iucr.org/pub/cif_core.dic.                                       #
#                                                                            #
# Software is freely available for graphical display of the structure(s)     #
# in this CIF. For information consult the CIF software page                 #
# http://www.iucr.org/resources/cif/software.                                #
#                                                                            #
# This file may be used for bona fide research purposes within the           #
# scientific community so long as proper attribution is given to the journal # 
# article from which it was obtained.                                        #
#                                                                            #
##############################################################################
data_I
_audit_creation_method     SHELXL-2013
_journal_date_recd_electronic     2019-03-18
_journal_date_accepted     2019-04-10
_journal_name_full     'Acta Crystallographica, Section E'
_journal_year     2019
_journal_volume     75
_journal_issue      5
_journal_page_first     632
_journal_page_last     637
_journal_paper_category     GO
_journal_paper_doi     10.1107/S2056989019004912
_journal_coeditor_code     JJ2209
_publ_contact_author_name     'Dr. Arshad, Suhana'
_publ_contact_author_address
;
      X-ray Crystallography Unit
      School of Physics
      Universiti Sains Malaysia
      11800 USM, Penang
      MALAYSIA
;
_publ_contact_author_email     'suhanaarshad@usm.my'
_publ_contact_author_fax     '604 6579150'
_publ_contact_author_phone     '604 6533652'
_publ_section_title
;\
(<i>E</i>)-1-(Benzo[<i>d</i>][1,3]dioxol-5-yl)-3-([2,2'-bithiophen]-5-yl)prop-\
2-en-1-one: crystal structure, UV--Vis analysis and theoretical studies of a
new \p-conjugated chalcone
;
_publ_section_title_footnote     .
loop_
    _publ_author_name
    _publ_author_footnote
    _publ_author_address
    'Ainizatul Husna Anizaim' ?
;
X-ray Crystallography Unit
School of Physics
Universiti Sains Malaysia
11800 USM, Penang
Malaysia
;
    'Muhamad Fikri Zaini' ?
;
X-ray Crystallography Unit
School of Physics
Universiti Sains Malaysia
11800 USM, Penang
Malaysia
;
    'Muhammad Adlan Laruna' ?
;
X-ray Crystallography Unit
School of Physics
Universiti Sains Malaysia
11800 USM, Penang
Malaysia
;
    'Ibrahim Abdul Razak' ?
;
X-ray Crystallography Unit
School of Physics
Universiti Sains Malaysia
11800 USM, Penang
Malaysia
;
    'Suhana Arshad' ?
;
X-ray Crystallography Unit
School of Physics
Universiti Sains Malaysia
11800 USM, Penang
Malaysia
;
_publ_section_synopsis
;
The essentially planar chalcone unit adopts an <i>s-cis</i> configuration with
respect to the carbonyl group within the ethylenic bridge. In the crystal,
weak C---H...\p interactions connect the molecules into zigzag chains along
the <i>a-</i>axis direction.
;
_chemical_name_systematic
;\
(<i>E</i>)-1-(Benzo[<i>d</i>][1,3]dioxol-5-yl)-3-([2,2'-bithiophen]-5-yl)prop-\
2-en-1-one
;
_chemical_name_common     ?
_chemical_formula_moiety     'C18 H12 O3 S2'
_chemical_formula_sum     'C18 H12 O3 S2'
_chemical_formula_iupac     'C18 H12 O3 S2'
_chemical_formula_weight     340.40
_chemical_melting_point     ?
_space_group_crystal_system     monoclinic
_space_group_name_H-M_alt     'P 21/c'
_space_group_name_Hall     '-P 2ybc'
loop_
    _space_group_symop_operation_xyz
    'x, y, z'
    '-x, y+1/2, -z+1/2'
    '-x, -y, -z'
    'x, -y-1/2, z-1/2'
_cell_length_a     6.0300(10)
_cell_length_b     24.875(5)
_cell_length_c     11.239(2)
_cell_angle_alpha     90
_cell_angle_beta     114.249(2)
_cell_angle_gamma     90
_cell_volume     1537.1(5)
_cell_formula_units_Z     4
_cell_measurement_reflns_used     3229
_cell_measurement_theta_min     2.58
_cell_measurement_theta_max     19.62
_cell_measurement_temperature     296(2)
_exptl_crystal_description     'plate'
_exptl_crystal_colour     'yellow'
_exptl_crystal_size_max     0.190
_exptl_crystal_size_mid     0.153
_exptl_crystal_size_min     0.059
_exptl_crystal_density_diffrn     1.471
_exptl_crystal_density_meas     ?
_exptl_crystal_density_method     ?
_exptl_crystal_F_000     704
_exptl_absorpt_coefficient_mu     0.358
_exptl_absorpt_correction_type     multi-scan
_exptl_absorpt_process_details
;
(SADABS; Bruker, 2009)
;
_exptl_absorpt_correction_T_min     0.8754
_exptl_absorpt_correction_T_max     0.9235
_exptl_special_details
;
 The following wavelength and cell were deduced by SADABS from the
 direction cosines etc. They are given here for emergency use only:
 CELL 0.71075   11.261   24.951   12.083   90.028  114.196   90.000
;
_diffrn_ambient_temperature     296(2)
_diffrn_source     ?
_diffrn_radiation_type     MoK\a
_diffrn_radiation_wavelength     0.71073
_diffrn_measurement_device_type     'Bruker APEXII CCD'
_diffrn_measurement_method     '\f and \w scans'
_diffrn_detector_area_resol_mean     ?
_diffrn_reflns_number     30820
_diffrn_reflns_av_R_equivalents     0.0780
_diffrn_reflns_av_unetI/netI     0.0384
_diffrn_reflns_theta_min     2.149
_diffrn_reflns_theta_max     26.000
_diffrn_reflns_theta_full     25.242
_diffrn_measured_fraction_theta_max     1.000
_diffrn_measured_fraction_theta_full     0.999
_diffrn_reflns_limit_h_min     -7
_diffrn_reflns_limit_h_max     7
_diffrn_reflns_limit_k_min     -30
_diffrn_reflns_limit_k_max     30
_diffrn_reflns_limit_l_min     -13
_diffrn_reflns_limit_l_max     13
_refine_special_details     ?
_reflns_number_total     3024
_reflns_number_gt     2096
_reflns_threshold_expression     'I > 2\s(I)'
_refine_ls_structure_factor_coef     Fsqd
_refine_ls_matrix_type     full
_refine_ls_R_factor_all     0.0911
_refine_ls_R_factor_gt     0.0583
_refine_ls_wR_factor_gt     0.1420
_refine_ls_wR_factor_ref     0.1635
_refine_ls_goodness_of_fit_ref     1.038
_refine_ls_restrained_S_all     1.038
_refine_ls_number_reflns     3024
_refine_ls_number_parameters     208
_refine_ls_number_restraints     0
_refine_ls_hydrogen_treatment     constr
_refine_ls_weighting_scheme     calc
_refine_ls_weighting_details
;
w=1/[\s^2^(Fo^2^)+(0.0740P)^2^+1.2156P] where P=(Fo^2^+2Fc^2^)/3
;
_atom_sites_solution_hydrogens     geom
_atom_sites_solution_primary     ?
_atom_sites_solution_secondary     ?
_refine_ls_shift/su_max     0.000
_refine_ls_shift/su_mean     0.000
_refine_diff_density_max     0.414
_refine_diff_density_min     -0.468
_refine_ls_extinction_method     none
_refine_ls_extinction_coef     .
loop_
    _atom_type_symbol
    _atom_type_description
    _atom_type_scat_dispersion_real
    _atom_type_scat_dispersion_imag
    _atom_type_scat_source
    'C' 'C' 0.0033 0.0016
                         'International Tables Vol C Tables 4.2.6.8 and 6.1.1.4'
    'H' 'H' 0.0000 0.0000
                         'International Tables Vol C Tables 4.2.6.8 and 6.1.1.4'
    'O' 'O' 0.0106 0.0060
                         'International Tables Vol C Tables 4.2.6.8 and 6.1.1.4'
    'S' 'S' 0.1246 0.1234
                         'International Tables Vol C Tables 4.2.6.8 and 6.1.1.4'
_computing_data_collection
;
APEX2 (Bruker, 2009)
;
_computing_cell_refinement
;
SAINT (Bruker, 2009)
;
_computing_data_reduction
;
SAINT (Bruker, 2009)
;
_computing_structure_solution
;
SHELXS97 (Sheldrick, 2008)
;
_computing_structure_refinement
;
SHELXL2014 (Sheldrick, 2015)
;
_computing_molecular_graphics
;
SHELXTL (Sheldrick, 2008)
;
_computing_publication_material
;
SHELXTL (Sheldrick, 2008)
;
loop_
    _atom_site_type_symbol
    _atom_site_label
    _atom_site_fract_x
    _atom_site_fract_y
    _atom_site_fract_z
    _atom_site_U_iso_or_equiv
    _atom_site_adp_type
    _atom_site_calc_flag
    _atom_site_occupancy
    _atom_site_disorder_assembly
    _atom_site_disorder_group
    S S1 0.28791(16) 0.61675(4) -0.12250(9) 0.0500(3) Uani d 1 . .
    S S2 0.7476(2) 0.71610(5) -0.24635(12) 0.0759(4) Uani d 1 . .
    O O1 0.3608(5) 0.35799(12) 0.5854(3) 0.0715(8) Uani d 1 . .
    O O2 0.7813(5) 0.35937(12) 0.6897(3) 0.0693(8) Uani d 1 . .
    O O3 0.1080(4) 0.48699(11) 0.1984(3) 0.0628(8) Uani d 1 . .
    C C1 0.3315(6) 0.42199(14) 0.4126(3) 0.0458(8) Uani d 1 . .
    H H1A 0.1626 0.4211 0.3711 0.055 Uiso calc 1 . .
    C C2 0.4540(6) 0.39239(14) 0.5213(3) 0.0468(8) Uani d 1 . .
    C C3 0.5656(8) 0.33666(17) 0.6914(4) 0.0681(11) Uani d 1 . .
    H H3A 0.5690 0.2979 0.6837 0.082 Uiso calc 1 . .
    H H3B 0.5551 0.3452 0.7731 0.082 Uiso calc 1 . .
    C C4 0.7034(7) 0.39318(14) 0.5843(3) 0.0495(9) Uani d 1 . .
    C C5 0.8413(6) 0.42354(15) 0.5408(4) 0.0549(9) Uani d 1 . .
    H H5A 1.0100 0.4239 0.5838 0.066 Uiso calc 1 . .
    C C6 0.7201(6) 0.45425(14) 0.4288(3) 0.0478(8) Uani d 1 . .
    H H6A 0.8102 0.4754 0.3965 0.057 Uiso calc 1 . .
    C C7 0.4692(6) 0.45409(13) 0.3647(3) 0.0388(7) Uani d 1 . .
    C C8 0.3316(6) 0.48707(13) 0.2464(3) 0.0439(8) Uani d 1 . .
    C C9 0.4651(6) 0.52000(14) 0.1886(3) 0.0472(8) Uani d 1 . .
    H H9A 0.6341 0.5210 0.2290 0.057 Uiso calc 1 . .
    C C10 0.3511(6) 0.54804(13) 0.0810(3) 0.0443(8) Uani d 1 . .
    H H10A 0.1824 0.5455 0.0418 0.053 Uiso calc 1 . .
    C C11 0.4651(6) 0.58250(13) 0.0185(3) 0.0420(8) Uani d 1 . .
    C C12 0.7044(6) 0.59448(15) 0.0536(3) 0.0502(9) Uani d 1 . .
    H H12A 0.8296 0.5800 0.1266 0.060 Uiso calc 1 . .
    C C13 0.7433(6) 0.63090(15) -0.0313(4) 0.0514(9) Uani d 1 . .
    H H13A 0.8971 0.6429 -0.0195 0.062 Uiso calc 1 . .
    C C14 0.5365(6) 0.64701(13) -0.1323(3) 0.0406(8) Uani d 1 . .
    C C15 0.5055(6) 0.68374(13) -0.2391(3) 0.0440(8) Uani d 1 . .
    C C16 0.2850(6) 0.69828(13) -0.3490(3) 0.0414(8) Uani d 1 . .
    H H16A 0.1299 0.6861 -0.3641 0.050 Uiso calc 1 . .
    C C17 0.3416(9) 0.73361(17) -0.4296(4) 0.0707(12) Uani d 1 . .
    H H17A 0.2237 0.7470 -0.5069 0.085 Uiso calc 1 . .
    C C18 0.5754(9) 0.74663(17) -0.3879(4) 0.0745(13) Uani d 1 . .
    H H18A 0.6365 0.7699 -0.4319 0.089 Uiso calc 1 . .
loop_
    _atom_site_aniso_label
    _atom_site_aniso_U_11
    _atom_site_aniso_U_22
    _atom_site_aniso_U_33
    _atom_site_aniso_U_12
    _atom_site_aniso_U_13
    _atom_site_aniso_U_23
    S1 0.0423(5) 0.0579(6) 0.0427(5) -0.0005(4) 0.0104(4) 0.0114(4)
    S2 0.0742(8) 0.0772(8) 0.0827(9) -0.0029(6) 0.0389(7) 0.0186(6)
    O1 0.0704(18) 0.0748(19) 0.0736(19) 0.0013(15) 0.0338(16) 0.0314(16)
    O2 0.0705(18) 0.0690(19) 0.0551(17) 0.0058(15) 0.0124(14) 0.0231(14)
    O3 0.0410(14) 0.0757(19) 0.0598(17) -0.0031(12) 0.0086(12) 0.0221(14)
    C1 0.0394(18) 0.050(2) 0.046(2) 0.0012(15) 0.0160(15) 0.0002(16)
    C2 0.053(2) 0.043(2) 0.048(2) -0.0008(16) 0.0243(17) 0.0030(16)
    C3 0.094(3) 0.057(3) 0.054(2) 0.003(2) 0.031(2) 0.011(2)
    C4 0.058(2) 0.044(2) 0.0394(19) 0.0029(17) 0.0126(17) 0.0026(15)
    C5 0.0418(19) 0.058(2) 0.053(2) -0.0009(17) 0.0081(17) 0.0032(19)
    C6 0.0446(19) 0.049(2) 0.046(2) -0.0024(15) 0.0139(16) 0.0039(16)
    C7 0.0427(17) 0.0354(17) 0.0361(17) -0.0030(14) 0.0139(14) -0.0039(14)
    C8 0.0471(19) 0.0412(19) 0.0389(18) -0.0015(15) 0.0131(15) -0.0026(15)
    C9 0.0430(18) 0.049(2) 0.046(2) -0.0044(15) 0.0148(16) 0.0025(17)
    C10 0.0440(18) 0.0462(19) 0.0408(19) -0.0014(15) 0.0155(15) 0.0005(16)
    C11 0.0443(18) 0.0437(19) 0.0364(18) 0.0052(14) 0.0152(15) 0.0000(15)
    C12 0.0418(19) 0.061(2) 0.042(2) 0.0075(16) 0.0112(15) 0.0116(17)
    C13 0.0394(18) 0.059(2) 0.055(2) 0.0030(16) 0.0191(17) 0.0067(18)
    C14 0.0456(18) 0.0368(18) 0.0411(18) 0.0019(14) 0.0196(15) -0.0016(14)
    C15 0.056(2) 0.0369(18) 0.0430(19) 0.0032(15) 0.0236(16) -0.0011(15)
    C16 0.0505(19) 0.0413(19) 0.0311(17) -0.0042(15) 0.0155(15) 0.0005(14)
    C17 0.091(3) 0.067(3) 0.048(2) 0.024(2) 0.021(2) 0.006(2)
    C18 0.115(4) 0.059(3) 0.066(3) 0.004(3) 0.055(3) 0.014(2)
_geom_special_details
;
 All esds (except the esd in the dihedral angle between two l.s. planes)
 are estimated using the full covariance matrix.  The cell esds are taken
 into account individually in the estimation of esds in distances, angles
 and torsion angles; correlations between esds in cell parameters are only
 used when they are defined by crystal symmetry.  An approximate (isotropic)
 treatment of cell esds is used for estimating esds involving l.s. planes.
;
loop_
    _geom_bond_atom_site_label_1
    _geom_bond_atom_site_label_2
    _geom_bond_site_symmetry_2
    _geom_bond_distance
    _geom_bond_publ_flag
    S1 C14 . 1.720(3) ?
    S1 C11 . 1.728(3) ?
    S2 C18 . 1.682(4) ?
    S2 C15 . 1.698(3) ?
    O1 C2 . 1.378(4) ?
    O1 C3 . 1.420(5) ?
    O2 C4 . 1.369(4) ?
    O2 C3 . 1.425(5) ?
    O3 C8 . 1.229(4) ?
    C1 C2 . 1.356(5) ?
    C1 C7 . 1.409(5) ?
    C1 H1A . 0.9300 ?
    C2 C4 . 1.375(5) ?
    C3 H3A . 0.9700 ?
    C3 H3B . 0.9700 ?
    C4 C5 . 1.355(5) ?
    C5 C6 . 1.395(5) ?
    C5 H5A . 0.9300 ?
    C6 C7 . 1.383(4) ?
    C6 H6A . 0.9300 ?
    C7 C8 . 1.491(4) ?
    C8 C9 . 1.473(5) ?
    C9 C10 . 1.318(5) ?
    C9 H9A . 0.9300 ?
    C10 C11 . 1.448(4) ?
    C10 H10A . 0.9300 ?
    C11 C12 . 1.364(5) ?
    C12 C13 . 1.404(5) ?
    C12 H12A . 0.9300 ?
    C13 C14 . 1.357(5) ?
    C13 H13A . 0.9300 ?
    C14 C15 . 1.458(5) ?
    C15 C16 . 1.441(5) ?
    C16 C17 . 1.401(5) ?
    C16 H16A . 0.9300 ?
    C17 C18 . 1.330(6) ?
    C17 H17A . 0.9300 ?
    C18 H18A . 0.9300 ?
loop_
    _geom_angle_atom_site_label_1
    _geom_angle_atom_site_label_2
    _geom_angle_atom_site_label_3
    _geom_angle_site_symmetry_1
    _geom_angle_site_symmetry_3
    _geom_angle
    _geom_angle_publ_flag
    C14 S1 C11 . . 92.72(16) ?
    C18 S2 C15 . . 92.9(2) ?
    C2 O1 C3 . . 105.6(3) ?
    C4 O2 C3 . . 105.3(3) ?
    C2 C1 C7 . . 117.6(3) ?
    C2 C1 H1A . . 121.2 ?
    C7 C1 H1A . . 121.2 ?
    C1 C2 C4 . . 122.1(3) ?
    C1 C2 O1 . . 128.3(3) ?
    C4 C2 O1 . . 109.6(3) ?
    O1 C3 O2 . . 109.0(3) ?
    O1 C3 H3A . . 109.9 ?
    O2 C3 H3A . . 109.9 ?
    O1 C3 H3B . . 109.9 ?
    O2 C3 H3B . . 109.9 ?
    H3A C3 H3B . . 108.3 ?
    C5 C4 O2 . . 127.7(3) ?
    C5 C4 C2 . . 121.7(3) ?
    O2 C4 C2 . . 110.5(3) ?
    C4 C5 C6 . . 117.3(3) ?
    C4 C5 H5A . . 121.3 ?
    C6 C5 H5A . . 121.3 ?
    C7 C6 C5 . . 121.6(3) ?
    C7 C6 H6A . . 119.2 ?
    C5 C6 H6A . . 119.2 ?
    C6 C7 C1 . . 119.6(3) ?
    C6 C7 C8 . . 123.5(3) ?
    C1 C7 C8 . . 116.9(3) ?
    O3 C8 C9 . . 120.5(3) ?
    O3 C8 C7 . . 119.9(3) ?
    C9 C8 C7 . . 119.6(3) ?
    C10 C9 C8 . . 121.6(3) ?
    C10 C9 H9A . . 119.2 ?
    C8 C9 H9A . . 119.2 ?
    C9 C10 C11 . . 125.8(3) ?
    C9 C10 H10A . . 117.1 ?
    C11 C10 H10A . . 117.1 ?
    C12 C11 C10 . . 130.2(3) ?
    C12 C11 S1 . . 109.9(3) ?
    C10 C11 S1 . . 119.9(2) ?
    C11 C12 C13 . . 113.4(3) ?
    C11 C12 H12A . . 123.3 ?
    C13 C12 H12A . . 123.3 ?
    C14 C13 C12 . . 113.9(3) ?
    C14 C13 H13A . . 123.0 ?
    C12 C13 H13A . . 123.0 ?
    C13 C14 C15 . . 129.5(3) ?
    C13 C14 S1 . . 110.1(3) ?
    C15 C14 S1 . . 120.4(3) ?
    C16 C15 C14 . . 128.6(3) ?
    C16 C15 S2 . . 110.4(2) ?
    C14 C15 S2 . . 121.0(3) ?
    C17 C16 C15 . . 109.2(3) ?
    C17 C16 H16A . . 125.4 ?
    C15 C16 H16A . . 125.4 ?
    C18 C17 C16 . . 115.4(4) ?
    C18 C17 H17A . . 122.3 ?
    C16 C17 H17A . . 122.3 ?
    C17 C18 S2 . . 112.1(3) ?
    C17 C18 H18A . . 123.9 ?
    S2 C18 H18A . . 123.9 ?
loop_
    _geom_torsion_atom_site_label_1
    _geom_torsion_atom_site_label_2
    _geom_torsion_atom_site_label_3
    _geom_torsion_atom_site_label_4
    _geom_torsion_site_symmetry_1
    _geom_torsion_site_symmetry_2
    _geom_torsion_site_symmetry_3
    _geom_torsion_site_symmetry_4
    _geom_torsion
    _geom_torsion_publ_flag
    C7 C1 C2 C4 . . . . 0.2(5) ?
    C7 C1 C2 O1 . . . . -179.5(3) ?
    C3 O1 C2 C1 . . . . 179.0(4) ?
    C3 O1 C2 C4 . . . . -0.6(4) ?
    C2 O1 C3 O2 . . . . 0.5(4) ?
    C4 O2 C3 O1 . . . . -0.2(4) ?
    C3 O2 C4 C5 . . . . -179.0(4) ?
    C3 O2 C4 C2 . . . . -0.2(4) ?
    C1 C2 C4 C5 . . . . -0.2(6) ?
    O1 C2 C4 C5 . . . . 179.5(3) ?
    C1 C2 C4 O2 . . . . -179.2(3) ?
    O1 C2 C4 O2 . . . . 0.5(4) ?
    O2 C4 C5 C6 . . . . 178.7(3) ?
    C2 C4 C5 C6 . . . . 0.0(6) ?
    C4 C5 C6 C7 . . . . 0.3(6) ?
    C5 C6 C7 C1 . . . . -0.4(5) ?
    C5 C6 C7 C8 . . . . 178.7(3) ?
    C2 C1 C7 C6 . . . . 0.1(5) ?
    C2 C1 C7 C8 . . . . -179.0(3) ?
    C6 C7 C8 O3 . . . . -176.3(3) ?
    C1 C7 C8 O3 . . . . 2.9(5) ?
    C6 C7 C8 C9 . . . . 3.1(5) ?
    C1 C7 C8 C9 . . . . -177.8(3) ?
    O3 C8 C9 C10 . . . . -3.5(5) ?
    C7 C8 C9 C10 . . . . 177.2(3) ?
    C8 C9 C10 C11 . . . . 178.5(3) ?
    C9 C10 C11 C12 . . . . -0.8(6) ?
    C9 C10 C11 S1 . . . . -179.8(3) ?
    C14 S1 C11 C12 . . . . -0.3(3) ?
    C14 S1 C11 C10 . . . . 178.8(3) ?
    C10 C11 C12 C13 . . . . -178.6(3) ?
    S1 C11 C12 C13 . . . . 0.4(4) ?
    C11 C12 C13 C14 . . . . -0.3(5) ?
    C12 C13 C14 C15 . . . . -179.5(3) ?
    C12 C13 C14 S1 . . . . 0.1(4) ?
    C11 S1 C14 C13 . . . . 0.1(3) ?
    C11 S1 C14 C15 . . . . 179.8(3) ?
    C13 C14 C15 C16 . . . . 176.6(3) ?
    S1 C14 C15 C16 . . . . -3.0(5) ?
    C13 C14 C15 S2 . . . . -3.2(5) ?
    S1 C14 C15 S2 . . . . 177.20(19) ?
    C18 S2 C15 C16 . . . . -1.2(3) ?
    C18 S2 C15 C14 . . . . 178.6(3) ?
    C14 C15 C16 C17 . . . . -178.2(3) ?
    S2 C15 C16 C17 . . . . 1.6(4) ?
    C15 C16 C17 C18 . . . . -1.4(5) ?
    C16 C17 C18 S2 . . . . 0.5(5) ?
    C15 S2 C18 C17 . . . . 0.4(4) ?
loop_
    _geom_hbond_atom_site_label_D
    _geom_hbond_atom_site_label_H
    _geom_hbond_atom_site_label_A
    _geom_hbond_site_symmetry_A
    _geom_hbond_distance_DH
    _geom_hbond_distance_HA
    _geom_hbond_distance_DA
    _geom_hbond_angle_DHA
    _geom_hbond_publ_flag
    C3 H3A Cg 2_645 0.97 2.74 3.472(5) 132 yes
_shelx_space_group_comment
;
The symmetry employed for this shelxl refinement is uniquely defined
by the following loop, which should always be used as a source of
symmetry information in preference to the above space-group names.
They are only intended as comments.
;
_shelx_estimated_absorpt_T_min     ?
_shelx_estimated_absorpt_T_max     ?
_shelx_hkl_file
;
  -1   0   0 -0.0949 0.52205   1
  -1   0   0 0.56144 0.70693   6
   1   0   0 0.02586 0.72606   3
  -1   0   0 0.12186 0.43649   2
   1   0   0 0.54109 0.57681   6
   1   0   0 0.16305 0.41917   4
   1   0   0 0.02955 0.35635   5
  -1   0   0 0.29976 0.40005   5
   2   0   0 11.7493 1.64855   4
  -2   0   0 9.24083 1.63679   2
  -2   0   0 14.1529 2.39673   1
  -2   0   0 12.2167 1.52962   5
   2   0   0 14.1953 2.97081   3
   2   0   0 13.1892 2.49780   6
   3   0   0 6.78350 1.76705   4
   3   0   0 7.28486 2.88526   6
  -3   0   0 4.47150 2.70772   1
  -3   0   0 3.45077 1.78692   4
  -3   0   0 3.41133 1.81168   2
  -3   0   0 3.78125 1.31531   5
   3   0   0 9.13183 2.03062   5
   3   0   0 13.4752 4.30081   3
  -4   0   0 57.6966 3.61503   5
  -4   0   0 63.8173 4.09810   4
  -4   0   0 62.9276 5.07697   1
   4   0   0 76.1250 8.08690   3
  -4   0   0 61.1605 4.12369   2
   4   0   0 63.5808 3.99315   4
   4   0   0 63.3755 3.86525   5
   4   0   0 64.1307 5.05847   6
  -5   0   0 -2.4160 1.38953   2
   5   0   0 -3.7360 1.46435   4
  -5   0   0 -1.4952 2.05930   4
   5   0   0 -1.6674 1.58340   5
   5   0   0 0.03035 2.40533   6
  -5   0   0 -2.7110 2.78016   1
   5   0   0 -2.8057 3.80968   3
  -5   0   0 -0.4563 1.37479   5
   6   0   0 363.724 16.5502   3
  -6   0   0 355.588 14.4449   1
  -6   0   0 394.906 12.7718   4
   6   0   0 381.130 12.0714   5
  -6   0   0 383.985 13.1202   2
   6   0   0 373.466 12.3257   4
  -6   0   0 360.275 11.5463   5
   6   0   0 375.543 14.7727   6
  -7   0   0 8.21742 3.08991   2
  -7   0   0 6.45592 3.11559   4
   7   0   0 25.8720 7.45751   3
   7   0   0 1.39283 2.49343   5
  -7   0   0 8.50165 2.61188   5
  -7   0   0 -3.6208 4.15909   1
   7   0   0 1.72614 3.38322   6
  -8   0   0 59.7472 7.53672   2
  -8   0   0 59.5452 6.62247   5
   8   0   0 43.6690 10.5458   3
  -8   0   0 53.8895 9.39042   1
  -8   0   0 60.3422 7.43059   4
   8   0   0 55.9628 6.61623   5
   8   0   0 50.7837 8.43531   6
   9   0   0 5.21923 4.87623   6
  -9   0   0 0.61146 3.21130   5
  -9   0   0 -0.2654 2.97055   2
   9   0   0 -0.2823 2.49771   5
   9   0   0 2.14888 7.03813   3
  -9   0   0 -2.6004 5.35772   1
 -10   0   0 -2.3536 5.61681   1
  10   0   0 0.76191 6.51583   3
 -10   0   0 9.16603 4.12176   2
  10   0   0 15.1026 6.89884   6
 -11   0   0 -5.8910 7.07224   1
 -11   0   0 1.57926 4.42532   2
  11   0   0 0.43848 6.34721   3
 -12   0   0 0.40879 6.62161   1
 -12   0   0 2.86690 5.71387   2
  12   0   0 3.07578 6.21371   3
  13   0   0 0.05001 6.92828   3
  14   0   0 7.04812 9.45082   3
   0  -1   0 -0.1282 0.15149   6
   0  -1   0 0.17916 0.09126   1
   0  -1   0 -0.0709 0.06863   2
   0  -1   0 -0.0334 0.08518   5
   0   1   0 -0.2176 0.09609   6
   0   1   0 -0.0465 0.08711   5
   0   1   0 -0.0238 0.09312   4
   0   1   0 0.19600 0.08041   1
   0   1   0 -0.0089 0.10507   2
  -1  -1   0 6.85289 1.02721   2
  -1  -1   0 5.25035 0.89425   1
   1  -1   0 4.87702 0.85985   5
   1  -1   0 5.50791 0.88177   6
  -1  -1   0 5.17037 0.74089   5
   1  -1   0 5.83727 1.20271   3
  -1   1   0 6.43310 1.08872   4
   1   1   0 5.44975 0.86345   5
   1   1   0 5.66824 1.34172   3
   1   1   0 5.99290 0.98316   4
  -1   1   0 5.62135 0.90387   6
   1   1   0 7.86185 1.37894   6
  -1   1   0 5.35250 1.16247   1
  -1   1   0 4.91289 0.79223   2
  -1   1   0 5.31573 0.81349   5
  -2  -1   0 237.839 6.65699   2
   2  -1   0 232.833 7.86076   3
  -2  -1   0 237.255 6.00564   5
   2  -1   0 232.524 6.27356   5
   2  -1   0 228.895 6.78926   6
   2  -1   0 230.140 6.42529   4
  -2  -1   0 227.055 6.78138   1
   2   1   0 235.907 6.37061   4
   2   1   0 233.462 7.66407   6
  -2   1   0 233.540 6.61262   4
   2   1   0 235.694 8.07268   3
  -2   1   0 222.612 7.30085   1
  -2   1   0 235.873 6.14286   5
  -2   1   0 219.346 6.24092   2
   3  -1   0 61.0129 3.54070   4
   3  -1   0 59.1745 4.11268   6
  -3  -1   0 52.4339 3.69799   2
  -3  -1   0 68.8154 4.60065   1
   3  -1   0 55.8718 3.44336   5
   3  -1   0 67.7846 6.82881   3
  -3  -1   0 59.9439 3.09213   5
   3   1   0 63.6889 6.74712   3
  -3   1   0 61.3579 3.29975   5
  -3   1   0 66.7399 3.87609   4
  -3   1   0 61.3086 3.59492   2
   3   1   0 61.8388 3.41185   4
   3   1   0 54.8740 4.87617   6
  -3   1   0 74.3527 5.15840   1
   4  -1   0 125.389 5.42548   5
   4  -1   0 129.204 6.63832   6
  -4  -1   0 127.236 5.19396   5
  -4  -1   0 114.868 6.40026   1
   4  -1   0 128.836 5.80888   4
   4  -1   0 119.763 7.84981   3
  -4  -1   0 130.963 6.08144   2
  -4   1   0 134.417 5.39254   5
   4   1   0 143.064 7.63151   6
  -4   1   0 138.986 6.07618   4
   4   1   0 137.902 5.79961   4
  -4   1   0 121.617 6.98038   1
  -4   1   0 135.584 5.94801   2
   4   1   0 127.441 8.06994   3
   5  -1   0 116.910 8.73279   3
  -5  -1   0 125.822 7.42394   1
  -5  -1   0 109.845 6.27006   2
   5  -1   0 119.304 6.19383   4
   5  -1   0 132.017 7.52961   6
   5  -1   0 112.684 5.81921   5
  -5  -1   0 120.524 5.60026   5
  -5  -1   0 117.713 6.04045   4
   5   1   0 112.757 8.21397   3
  -5   1   0 113.690 7.60886   1
  -5   1   0 116.187 6.28360   4
   5   1   0 111.798 5.86364   4
  -5   1   0 122.727 6.46900   2
   5   1   0 116.517 7.68144   6
  -5   1   0 115.952 5.66299   5
   6  -1   0 14.1220 3.51712   4
  -6  -1   0 15.5161 3.68019   2
  -6  -1   0 17.5868 5.09208   1
  -6  -1   0 14.2835 3.00047   5
   6  -1   0 13.7488 5.72770   3
   6  -1   0 17.4678 4.63709   6
  -6  -1   0 14.2803 3.32613   4
   6  -1   0 13.8988 3.22805   5
  -6   1   0 16.0765 3.60934   2
   6   1   0 17.9044 5.06776   6
  -6   1   0 14.4949 4.92813   1
   6   1   0 22.0059 3.67373   5
   6   1   0 19.8432 6.69574   3
   6   1   0 15.5129 3.37990   4
  -6   1   0 15.1002 3.78734   4
  -6   1   0 14.6095 3.16745   5
   7  -1   0 26.0613 7.95915   3
  -7  -1   0 24.3826 4.05496   5
  -7  -1   0 32.3836 6.79408   1
  -7  -1   0 18.6011 4.39653   2
  -7  -1   0 26.7213 4.97538   4
   7  -1   0 30.3165 6.20163   6
   7  -1   0 14.3873 3.75801   5
  -7   1   0 22.8597 4.93198   4
  -7   1   0 23.1292 4.07019   5
   7   1   0 24.6043 4.66975   4
  -7   1   0 15.7086 4.03883   2
  -7   1   0 32.5500 7.76651   1
   7   1   0 28.6727 6.50832   6
   7   1   0 34.3537 8.58943   3
   7   1   0 24.0213 4.30085   5
  -8  -1   0 5.17065 3.63008   4
   8  -1   0 5.76438 5.68800   3
   8  -1   0 6.16078 4.27657   6
   8  -1   0 4.41528 3.23790   5
  -8  -1   0 -0.8756 2.95545   2
  -8  -1   0 10.8701 6.21918   1
  -8  -1   0 3.63003 2.98061   5
  -8   1   0 13.6999 4.67145   4
  -8   1   0 8.80563 3.73799   2
   8   1   0 7.30999 4.06546   4
   8   1   0 8.65736 7.63254   3
  -8   1   0 13.6612 6.79917   1
   8   1   0 3.39717 4.94675   6
  -8   1   0 6.49630 3.38520   5
   8   1   0 7.56546 3.32805   5
  -9  -1   0 54.7894 7.75282   2
   9  -1   0 32.3376 5.75543   5
   9  -1   0 32.7839 8.73656   3
  -9  -1   0 42.4966 6.14574   5
   9  -1   0 36.7655 7.64175   6
  -9  -1   0 53.5183 10.2467   1
  -9   1   0 35.7248 6.47596   2
  -9   1   0 36.0129 6.03022   5
   9   1   0 59.7237 6.97769   5
   9   1   0 51.1742 11.3717   3
   9   1   0 58.4711 9.42063   6
  -9   1   0 31.8484 8.78488   1
  10  -1   0 49.5253 9.65093   6
  10  -1   0 31.8346 9.54302   3
 -10  -1   0 42.6654 9.68573   1
 -10  -1   0 44.3012 7.27580   2
  10   1   0 58.4676 10.2733   6
  10   1   0 31.6748 10.1515   3
 -10   1   0 42.1120 9.89886   1
 -10   1   0 49.0376 7.58363   2
 -11  -1   0 8.99435 6.90070   1
  11  -1   0 1.38370 6.12944   3
 -11  -1   0 10.2001 5.04016   2
  11   1   0 16.3173 7.45110   6
 -11   1   0 11.9747 7.71567   1
 -11   1   0 12.3454 5.86816   2
  11   1   0 18.9159 9.08168   3
 -12  -1   0 10.5224 6.03515   2
 -12  -1   0 8.13338 7.50826   1
  12  -1   0 7.62846 6.56829   3
 -12   1   0 9.85749 6.15501   2
 -12   1   0 -3.5419 7.34244   1
  12   1   0 5.04574 6.46980   3
  13  -1   0 14.8238 8.66630   3
  13   1   0 6.59086 8.15870   3
  14  -1   0 7.56941 9.87678   3
  14   1   0 15.9566 10.5987   3
  -1  -2   0 407.914 9.12539   2
   1  -2   0 412.854 8.48834   6
   1  -2   0 409.622 8.97817   5
   1  -2   0 401.235 9.22667   3
  -1  -2   0 406.819 8.54521   1
  -1  -2   0 413.883 8.57607   5
   1   2   0 397.677 9.49331   3
   1   2   0 403.295 9.40398   4
   1   2   0 398.912 10.1880   6
   1   2   0 394.803 8.51043   1
  -1   2   0 387.613 9.47954   4
  -1   2   0 407.402 8.45325   6
  -1   2   0 395.846 9.60785   1
  -1   2   0 404.868 8.44926   2
   2  -2   0 569.051 12.6666   5
  -2  -2   0 565.935 12.6257   1
   2  -2   0 552.080 14.0307   3
  -2  -2   0 565.440 12.0404   5
  -2  -2   0 542.665 12.9038   2
   2  -2   0 556.734 12.5059   6
   2   2   0 544.087 14.2905   3
  -2   2   0 579.379 12.2774   2
  -2   2   0 553.279 13.0677   4
   2   2   0 555.466 14.6078   6
   2   2   0 577.069 12.9033   4
  -2   2   0 543.146 13.9469   1
  -3  -2   0 14.1975 2.67798   2
   3  -2   0 10.0894 3.88984   3
   3  -2   0 9.94767 2.51581   6
  -3  -2   0 18.4237 3.04220   1
  -3  -2   0 9.91078 1.78040   5
   3  -2   0 13.3627 2.31060   5
   3   2   0 10.8775 4.19423   3
  -3   2   0 12.8410 3.11582   1
  -3   2   0 16.4780 2.33963   5
  -3   2   0 18.0416 3.13502   4
   3   2   0 11.2714 3.42638   6
   3   2   0 14.9903 2.53618   4
  -3   2   0 10.8686 2.18641   2
   4  -2   0 21.9656 5.06933   3
  -4  -2   0 18.3950 3.33550   2
   4  -2   0 24.8280 3.25534   5
  -4  -2   0 20.1244 3.64916   1
   4  -2   0 23.7970 3.72682   6
  -4  -2   0 19.7107 2.70884   5
   4   2   0 28.3369 5.59169   3
   4   2   0 24.6530 4.57868   6
  -4   2   0 18.8523 2.97755   2
  -4   2   0 19.9504 2.91513   5
  -4   2   0 27.3345 4.74333   1
  -4   2   0 19.2613 3.38822   4
   4   2   0 22.4902 3.12797   4
  -5  -2   0 391.735 13.4533   1
  -5  -2   0 383.081 11.1624   5
   5  -2   0 403.277 13.3372   6
  -5  -2   0 386.099 12.6749   2
   5  -2   0 389.458 11.8764   5
   5  -2   0 358.362 15.0251   3
  -5   2   0 375.261 11.4995   5
  -5   2   0 408.990 14.7535   1
  -5   2   0 414.067 12.3109   2
   5   2   0 388.962 15.6972   3
   5   2   0 353.475 14.3448   6
  -5   2   0 386.371 12.5272   4
   5   2   0 385.578 11.9377   4
   6  -2   0 26.4685 6.60438   3
   6  -2   0 17.7326 4.46012   6
   6  -2   0 22.5244 3.82899   5
  -6   2   0 16.4879 3.56355   2
  -6   2   0 20.0824 4.32067   4
  -6   2   0 15.9754 5.47280   1
   6   2   0 26.5437 5.92922   6
  -6   2   0 24.1558 3.87584   5
   7  -2   0 498.994 15.6030   5
  -7  -2   0 480.663 16.5904   2
  -7  -2   0 487.618 15.6716   4
   7  -2   0 485.668 17.4837   6
  -7  -2   0 495.528 18.0814   1
   7  -2   0 486.253 20.9687   3
  -7  -2   0 495.826 14.9363   5
  -7   2   0 476.867 15.0539   5
  -7   2   0 502.339 16.3757   4
  -7   2   0 481.966 15.9331   2
   7   2   0 481.689 19.2619   6
   7   2   0 498.617 15.1822   5
  -7   2   0 492.895 19.4497   1
   7   2   0 485.141 15.4676   4
   7   2   0 440.729 19.9319   3
  -8  -2   0 66.5689 9.97472   1
   8  -2   0 56.6031 11.4321   3
  -8  -2   0 61.3456 7.80844   2
  -8  -2   0 80.3922 8.15612   4
  -8  -2   0 64.3102 6.55220   5
   8  -2   0 69.1119 8.93334   6
   8  -2   0 76.9476 8.00972   5
   8   2   0 60.1218 6.51464   5
  -8   2   0 67.3588 10.6072   1
   8   2   0 70.2243 7.84603   4
   8   2   0 29.0818 9.77491   3
   8   2   0 69.6358 10.4743   6
  -8   2   0 69.6877 8.11326   4
  -8   2   0 53.0207 6.70845   2
   9  -2   0 200.543 12.6624   6
  -9  -2   0 177.875 9.52282   5
  -9  -2   0 195.429 13.0974   1
  -9  -2   0 171.226 11.1372   2
   9  -2   0 190.505 15.4182   3
   9  -2   0 185.208 10.2804   5
  -9   2   0 172.163 13.5235   1
   9   2   0 188.352 15.4349   3
   9   2   0 215.659 13.8665   6
   9   2   0 198.640 9.88312   5
  -9   2   0 200.584 10.8849   2
 -10  -2   0 23.0076 7.96944   1
 -10  -2   0 21.9571 6.14722   2
  10  -2   0 21.4380 6.58179   6
  10  -2   0 27.0855 8.97146   3
 -10   2   0 11.9755 4.60523   2
  10   2   0 21.4210 9.19080   3
 -10   2   0 19.3213 7.90394   1
  10   2   0 28.4740 7.79197   6
  11  -2   0 2.24964 6.67484   3
 -11  -2   0 0.29590 3.47363   2
 -11  -2   0 -1.0136 5.89543   1
 -11   2   0 3.00405 4.31055   2
  11   2   0 1.17721 6.70851   3
  11   2   0 8.22371 7.13182   6
 -11   2   0 -3.2207 6.40606   1
  12  -2   0 -0.9046 6.12781   3
 -12  -2   0 3.14313 4.92188   2
  12   2   0 -0.5584 6.26368   3
 -12   2   0 5.30883 7.22275   1
 -12   2   0 1.31909 6.72671   2
  13  -2   0 10.4188 8.08949   3
 -13  -2   0 16.9160 7.60903   2
 -13   2   0 2.55688 7.94675   1
  13   2   0 11.2392 8.79755   3
  14  -2   0 1.17382 8.49586   3
  14   2   0 11.1348 9.64050   3
   0  -3   0 -0.3652 0.75432   5
   0  -3   0 -0.1124 0.66102   2
   0  -3   0 0.17797 0.46091   3
   0   3   0 -0.9478 1.15915   4
   0   3   0 -0.4704 0.98426   6
   0   3   0 0.07363 0.70063   1
   1  -3   0 51.0929 2.24359   6
  -1  -3   0 48.7116 2.74162   2
   1  -3   0 53.9924 2.52240   3
   1  -3   0 53.1554 2.27953   2
   1  -3   0 51.9696 2.73299   5
  -1  -3   0 49.7892 2.36444   5
  -1   3   0 49.7339 3.26660   4
   1   3   0 52.2564 3.63477   6
  -1   3   0 56.1694 3.27168   1
   1   3   0 49.6498 2.18827   1
  -1   3   0 50.7206 2.19646   2
  -1   3   0 54.2593 2.39042   6
   1   3   0 49.9705 2.81781   3
   1   3   0 45.0761 2.92602   4
  -2  -3   0 944.556 18.8778   5
  -2  -3   0 911.236 20.0474   2
   2  -3   0 954.973 20.8462   3
  -2  -3   0 953.116 19.2691   1
   2  -3   0 931.522 19.6426   5
   2  -3   0 927.922 18.9429   6
   2   3   0 939.043 21.2820   3
   2   3   0 931.540 22.2700   6
  -2   3   0 899.985 21.1308   1
   2   3   0 930.794 19.1142   1
  -2   3   0 945.114 20.6230   4
   2   3   0 893.514 19.9873   4
  -2   3   0 956.670 18.9788   2
   3  -3   0 477.755 12.2515   5
  -3  -3   0 465.774 12.2039   1
  -3  -3   0 453.382 12.6305   2
   3  -3   0 490.468 12.1364   6
   3  -3   0 462.023 14.1173   3
  -3  -3   0 466.811 11.3398   5
   3   3   0 453.438 12.2529   4
  -3   3   0 457.547 12.8518   4
  -3   3   0 474.741 11.6465   2
   3   3   0 454.163 14.7393   6
   3   3   0 470.317 14.6348   3
  -3   3   0 466.024 14.1905   1
   4  -3   0 2.00313 3.36525   3
   4  -3   0 1.26680 1.63272   6
   4  -3   0 -0.5121 1.55063   5
  -4  -3   0 2.28083 1.74543   2
  -4  -3   0 2.48730 2.15256   1
  -4  -3   0 0.91700 1.24578   5
  -4   3   0 1.71238 1.54198   2
  -4   3   0 -1.8157 3.03474   1
   4   3   0 2.58909 1.68093   4
  -4   3   0 1.41838 2.00259   4
   4   3   0 5.48661 3.33216   3
   4   3   0 1.00078 3.10776   6
  -5  -3   0 477.264 14.8605   1
   5  -3   0 449.615 13.6222   5
   5  -3   0 460.666 17.2515   3
   5  -3   0 483.275 14.6467   6
  -5  -3   0 480.920 14.7222   2
  -5  -3   0 486.118 13.0956   5
  -5   3   0 463.232 16.6034   1
   5   3   0 447.061 17.3682   3
  -5   3   0 481.249 13.7276   2
  -5   3   0 485.633 14.6714   4
   5   3   0 461.629 17.0836   6
   5   3   0 473.960 13.8684   4
  -6  -3   0 80.2596 6.62491   1
  -6  -3   0 77.4653 4.93292   5
   6  -3   0 75.1187 5.89418   6
  -6  -3   0 81.2102 7.52333   2
   6  -3   0 95.8624 10.8814   3
   6  -3   0 90.7970 6.07008   5
   6   3   0 96.8861 10.5064   6
   6   3   0 78.4660 5.47101   4
  -6   3   0 113.197 11.1608   1
  -6   3   0 85.4854 6.40968   4
  -6   3   0 66.5228 5.15070   2
   6   3   0 93.4094 10.9379   3
  -7  -3   0 181.293 8.32581   5
  -7  -3   0 186.426 9.08701   4
  -7  -3   0 190.007 9.98257   2
   7  -3   0 183.353 13.0815   3
  -7  -3   0 174.143 10.9714   1
   7  -3   0 198.197 9.55109   5
   7  -3   0 174.881 9.80062   6
  -7   3   0 166.924 12.0670   1
   7   3   0 170.537 8.80972   4
   7   3   0 189.117 12.1537   6
  -7   3   0 185.310 9.28164   2
   7   3   0 183.883 13.5285   3
  -7   3   0 187.489 10.0172   4
  -8  -3   0 1.93463 2.60541   5
  -8  -3   0 1.55878 3.17885   2
   8  -3   0 9.15990 4.48964   6
   8  -3   0 6.02293 3.55565   5
   8  -3   0 -8.3106 5.42102   3
  -8  -3   0 5.43176 3.29187   4
  -8  -3   0 3.23011 4.93219   1
  -8   3   0 4.69219 4.37239   4
  -8   3   0 9.37527 4.03864   2
   8   3   0 2.81029 3.76584   4
   8   3   0 0.72625 2.29822   5
   8   3   0 5.61695 5.68304   3
   8   3   0 2.35681 4.99876   6
  -8   3   0 -1.9322 5.48396   1
  -9  -3   0 28.4523 5.42461   5
   9  -3   0 30.9805 8.22019   3
  -9  -3   0 42.0922 8.38662   1
   9  -3   0 38.1582 6.32952   5
  -9  -3   0 20.3167 5.47247   2
   9  -3   0 37.5035 7.50328   6
  -9   3   0 35.9682 6.17068   2
   9   3   0 39.7107 5.70891   5
   9   3   0 38.8244 8.57827   6
   9   3   0 42.1524 10.7949   3
  -9   3   0 45.3023 9.73669   1
  10  -3   0 42.2219 10.4923   3
 -10  -3   0 35.0185 7.14241   2
 -10  -3   0 30.2206 8.22058   1
 -10   3   0 20.4045 8.20821   1
  10   3   0 27.3919 9.63841   3
  10   3   0 38.6395 8.96179   6
 -10   3   0 30.1171 6.20591   2
 -11  -3   0 66.5916 12.5216   1
 -11  -3   0 52.5151 8.52877   2
  11  -3   0 82.6492 14.3286   3
  11   3   0 66.1869 12.1504   6
 -11   3   0 61.3446 9.20708   2
 -11   3   0 65.5701 13.2716   1
  11   3   0 53.0849 12.4851   3
  12  -3   0 15.9519 8.62092   3
 -12  -3   0 -1.8321 4.89502   2
 -12   3   0 -7.3347 6.19552   1
  12   3   0 9.89304 8.23917   3
  13  -3   0 -1.0910 6.09423   3
 -13  -3   0 4.10601 6.74958   2
  13   3   0 21.0111 10.0945   3
 -13   3   0 1.70753 7.63144   1
  14  -3   0 23.5219 11.5370   3
  14   3   0 18.5328 11.1419   3
   0  -4   0 845.808 16.4634   3
   0  -4   0 827.087 17.2955   2
   0  -4   0 844.783 17.6707   5
   0   4   0 835.303 18.3336   6
   0   4   0 841.021 17.4668   1
   0   4   0 840.983 19.2367   4
  -1  -4   0 319.075 8.61526   2
   1  -4   0 338.412 8.07426   2
   1  -4   0 325.592 8.03413   3
  -1  -4   0 323.412 8.24240   5
   1  -4   0 317.700 8.66561   5
  -1   4   0 330.078 10.0444   4
  -1   4   0 313.205 9.25161   1
   1   4   0 316.371 8.56766   3
   1   4   0 330.585 7.89998   1
   1   4   0 326.929 9.68909   4
  -1   4   0 329.629 7.94011   2
  -1   4   0 321.448 8.14041   6
   1   4   0 310.972 10.0916   6
   2  -4   0 2623.21 49.2343   5
   2  -4   0 2569.87 49.6568   3
   2  -4   0 2636.08 47.9834   6
  -2  -4   0 2549.22 48.0449   1
  -2  -4   0 2634.76 48.1082   5
   2   4   0 2584.75 50.0666   4
  -2   4   0 2593.54 50.6750   4
  -2   4   0 2475.44 50.6727   1
  -2   4   0 2629.49 47.9682   2
   2   4   0 2578.54 50.5154   3
   2   4   0 2551.04 47.9711   1
   2   4   0 2544.94 51.9349   6
  -3  -4   0 38.8897 4.30908   2
  -3  -4   0 36.1018 2.70190   5
  -3  -4   0 41.5725 4.05340   1
   3  -4   0 36.5369 4.96231   3
   3  -4   0 36.0002 3.89495   5
   3  -4   0 40.4833 2.88161   6
   3   4   0 35.9156 3.30290   4
  -3   4   0 44.2439 4.98253   4
  -3   4   0 35.3000 3.27796   2
   3   4   0 52.4802 6.39060   3
  -3   4   0 48.8272 5.50773   1
   3   4   0 42.1949 6.23087   6
   4  -4   0 476.711 15.7052   3
   4  -4   0 504.611 13.4436   6
  -4  -4   0 465.870 13.5790   1
  -4  -4   0 488.447 14.1480   2
   4  -4   0 486.142 13.6009   5
   4   4   0 486.174 13.8180   4
  -4   4   0 487.504 12.9816   2
  -4   4   0 474.221 14.3638   4
  -4   4   0 498.005 16.1765   1
   4   4   0 478.897 16.4871   3
   4   4   0 475.699 16.5611   6
   5  -4   0 477.709 17.4123   3
  -5  -4   0 471.418 13.1652   5
  -5  -4   0 485.818 15.1222   2
  -5  -4   0 484.450 14.8938   1
   5  -4   0 495.498 14.5380   5
   5  -4   0 476.635 14.4046   6
   5   4   0 472.222 17.4693   6
  -5   4   0 478.559 15.2392   4
   5   4   0 443.911 17.5506   3
   5   4   0 474.131 14.2651   4
  -5   4   0 469.162 17.1513   1
  -5   4   0 513.165 14.0532   2
  -6  -4   0 77.3363 7.82953   1
   6  -4   0 84.8599 10.6119   3
   6  -4   0 76.0535 5.77530   6
   6  -4   0 63.6759 6.34822   5
  -6  -4   0 73.8544 4.92799   5
  -6  -4   0 74.9444 7.51215   2
   6   4   0 83.6624 10.5241   6
  -6   4   0 69.2920 5.10792   2
  -6   4   0 76.5635 7.89421   4
  -6   4   0 89.3073 9.75000   1
   6   4   0 70.1326 5.34474   4
   6   4   0 91.6792 10.5983   3
   7  -4   0 -2.3800 2.40089   6
  -7  -4   0 2.34813 2.19446   5
   7  -4   0 1.28565 3.13154   5
  -7  -4   0 3.24755 3.26463   2
   7  -4   0 6.72321 5.95862   3
  -7  -4   0 0.35392 3.79195   1
  -7   4   0 -0.5339 2.20334   2
   7   4   0 -0.4176 2.47342   4
  -7   4   0 4.39420 4.38480   4
   7   4   0 -2.8824 4.01488   6
  -7   4   0 -1.2631 5.34284   1
   7   4   0 -5.6471 3.78640   3
  -8  -4   0 12.8083 5.61468   1
   8  -4   0 15.5960 4.76590   5
   8  -4   0 22.3778 5.56661   6
  -8  -4   0 8.92348 3.43942   5
  -8  -4   0 16.4458 4.81624   2
  -8  -4   0 12.1048 3.95023   4
   8  -4   0 13.6729 7.38911   3
   8   4   0 10.5585 5.29799   6
  -8   4   0 12.7744 7.06657   1
  -8   4   0 24.8085 6.28412   4
  -8   4   0 22.0856 4.73292   2
   8   4   0 16.1905 4.76174   4
   8   4   0 8.79055 7.71269   3
   9  -4   0 91.2870 13.5768   3
   9  -4   0 90.8994 10.6538   6
   9  -4   0 81.8440 8.76981   5
  -9  -4   0 85.9122 10.0783   2
  -9  -4   0 85.5602 8.13476   5
  -9  -4   0 88.6066 11.2976   1
   9   4   0 80.1910 7.68253   5
  -9   4   0 79.5701 8.67968   2
  -9   4   0 99.4609 13.1432   1
   9   4   0 91.7089 12.6984   6
   9   4   0 88.0141 13.7155   3
  10  -4   0 19.6027 8.18389   3
 -10  -4   0 7.62428 4.23165   2
 -10  -4   0 2.92323 5.50569   1
 -10   4   0 12.5379 4.63956   2
  10   4   0 19.3777 7.26233   6
 -10   4   0 1.14347 6.27155   1
  10   4   0 16.3857 7.49935   3
 -11  -4   0 10.3120 5.37117   2
  11  -4   0 4.49798 5.23020   3
  11   4   0 7.70131 8.26558   3
 -11   4   0 3.22274 7.14942   1
  11   4   0 17.0102 7.62288   6
 -11   4   0 5.99275 4.93022   2
 -12  -4   0 39.7300 8.87268   2
  12  -4   0 20.2498 8.79156   3
  12   4   0 39.6089 12.1250   3
 -12   4   0 38.1001 10.9142   1
  12   4   0 46.9187 11.6001   6
  13  -4   0 9.31661 8.12847   3
 -13  -4   0 12.5081 7.18114   2
  13   4   0 -3.3757 6.78845   3
 -13   4   0 3.33138 8.10747   1
  14  -4   0 10.3695 10.8827   3
  14   4   0 0.97864 7.80149   3
   0  -5   0 1.73537 1.46255   5
   0  -5   0 -0.5710 0.73604   3
   0  -5   0 2.39348 1.52843   2
   0   5   0 3.03619 2.59125   6
   0   5   0 -1.0975 2.03567   4
   0   5   0 0.82818 1.57728   1
   0   5   0 -2.3470 1.07524   3
   1  -5   0 112.566 4.36812   2
  -1  -5   0 101.796 4.95919   2
  -1  -5   0 102.392 4.63046   5
   1  -5   0 102.550 4.75176   5
   1  -5   0 99.9421 4.02573   3
   1   5   0 96.2961 5.54024   4
   1   5   0 105.140 4.65248   3
   1   5   0 107.256 4.16623   1
  -1   5   0 115.054 5.37477   1
  -1   5   0 105.444 5.98900   4
  -1   5   0 101.148 4.62903   6
  -1   5   0 101.701 4.15649   2
   1   5   0 103.035 6.62285   6
   2  -5   0 6747.63 124.082   5
   2  -5   0 6817.08 124.008   3
  -2  -5   0 6907.30 122.926   5
  -2  -5   0 6838.17 124.351   2
   2  -5   0 6886.44 128.689   6
   2   5   0 6766.44 127.411   6
  -2   5   0 7020.67 122.849   6
   2   5   0 6778.85 122.524   1
   2   5   0 6908.92 125.439   4
   2   5   0 6904.77 125.110   3
  -2   5   0 6760.30 126.053   4
  -2   5   0 6764.21 125.752   1
  -2   5   0 7012.24 122.588   2
   3  -5   0 3.63783 2.18172   5
   3  -5   0 4.39097 2.74400   3
   3  -5   0 5.41278 1.66126   6
  -3  -5   0 5.06231 1.60844   5
  -3  -5   0 5.18860 2.53931   2
  -3  -5   0 2.22936 1.67936   1
  -3   5   0 6.28559 1.75049   2
  -3   5   0 5.31856 3.17401   4
   3   5   0 4.89243 3.61166   3
   3   5   0 3.72781 1.59958   1
   3   5   0 3.72197 2.53922   4
  -3   5   0 7.20366 3.25064   1
   3   5   0 5.72473 4.50426   6
   4  -5   0 288.312 9.31500   6
  -4  -5   0 309.782 9.31879   5
   4  -5   0 298.604 11.8531   3
  -4  -5   0 286.614 10.5884   2
  -4  -5   0 258.947 9.29165   1
   4  -5   0 300.575 10.1787   5
   4   5   0 284.697 10.3191   4
   4   5   0 276.491 12.8038   6
  -4   5   0 298.042 9.33581   2
  -4   5   0 306.987 11.4270   4
  -4   5   0 294.447 12.2826   1
   4   5   0 286.689 12.4603   3
   5  -5   0 186.778 8.42566   5
   5  -5   0 195.536 8.16080   6
  -5  -5   0 191.293 9.01686   2
   5  -5   0 183.594 10.4410   3
  -5  -5   0 205.965 8.81027   1
  -5  -5   0 206.612 7.75852   5
   5   5   0 203.583 8.82874   4
  -5   5   0 209.234 8.25720   2
   5   5   0 192.220 10.9886   3
  -5   5   0 209.917 11.3358   1
   5   5   0 190.667 11.4265   6
  -5   5   0 191.874 9.57636   4
  -6  -5   0 24.7446 4.93800   1
  -6  -5   0 23.7002 4.82472   2
  -6  -5   0 28.8325 3.82090   5
   6  -5   0 23.1615 4.27093   5
   6  -5   0 25.1655 4.50905   6
   6  -5   0 24.9159 6.64634   3
  -6   5   0 20.0757 3.75271   2
   6   5   0 30.1855 4.76396   4
  -6   5   0 19.5726 4.91439   4
  -6   5   0 16.1067 6.04486   1
   6   5   0 29.6365 6.66440   6
   6   5   0 27.5138 7.45726   3
  -7  -5   0 288.919 10.7964   5
  -7  -5   0 272.428 12.7965   1
   7  -5   0 257.994 11.5856   6
  -7  -5   0 281.575 12.7565   2
   7  -5   0 286.127 11.8205   5
   7  -5   0 278.934 15.4813   3
   7   5   0 267.370 14.7981   6
   7   5   0 281.251 11.6788   4
  -7   5   0 274.301 12.8846   4
  -7   5   0 258.970 14.3226   1
  -7   5   0 296.603 11.6361   2
   7   5   0 259.446 15.9652   3
   8  -5   0 18.8337 4.95736   6
  -8  -5   0 20.6310 5.38968   2
   8  -5   0 17.5820 7.67461   3
  -8  -5   0 27.6128 4.90876   5
  -8  -5   0 23.5025 6.34253   1
   8  -5   0 9.22015 4.05475   5
  -8   5   0 17.5723 6.36593   4
  -8   5   0 17.3900 4.31627   2
   8   5   0 28.5026 5.53751   4
  -8   5   0 29.5586 7.55406   1
   8   5   0 20.7970 9.03333   3
   8   5   0 22.2398 7.70817   6
  -9  -5   0 1.00427 5.02268   1
   9  -5   0 -4.2796 5.32165   3
   9  -5   0 -1.9620 3.06367   6
  -9  -5   0 1.49065 3.25520   5
  -9  -5   0 2.39240 3.80685   2
   9  -5   0 2.22899 3.72787   5
   9   5   0 3.62761 6.54378   3
   9   5   0 3.68180 2.44388   5
  -9   5   0 -2.6666 5.70219   1
  -9   5   0 3.30605 3.44129   2
   9   5   0 -1.4085 4.63706   6
  10  -5   0 5.07852 6.46713   3
 -10  -5   0 0.47295 3.58578   2
 -10  -5   0 2.16739 5.66537   1
 -10   5   0 6.17501 4.39454   2
  10   5   0 7.13468 6.94728   3
  10   5   0 3.29426 5.10332   6
 -10   5   0 -6.6998 5.38429   1
 -11  -5   0 35.1250 7.55496   2
  11  -5   0 44.8265 11.3877   3
  11   5   0 17.8539 9.39785   3
 -11   5   0 27.5753 6.84829   2
  11   5   0 38.1590 10.2017   6
 -11   5   0 15.2833 8.69731   1
  12  -5   0 -0.5771 5.53180   3
 -12  -5   0 8.97653 6.62788   2
 -12   5   0 -1.6733 6.56346   1
  12   5   0 2.86145 7.20897   6
  12   5   0 -4.5439 6.55945   3
  13  -5   0 7.12754 7.59009   3
 -13  -5   0 10.3394 7.41065   2
 -13   5   0 0.28208 6.95523   1
  13   5   0 1.80980 7.53533   3
  14  -5   0 8.85850 9.86479   3
  14   5   0 9.26931 9.04087   3
   0  -6   0 173.863 6.35782   2
   0  -6   0 160.259 6.37686   5
   0  -6   0 164.141 5.15767   3
   0   6   0 155.703 6.29143   1
   0   6   0 159.525 5.34588   3
   0   6   0 176.054 7.69844   6
   0   6   0 167.838 8.06317   4
  -1  -6   0 1808.45 36.4299   2
   1  -6   0 1811.79 34.7747   3
   1  -6   0 1830.62 35.4719   2
  -1  -6   0 1849.66 36.1467   5
   1  -6   0 1809.02 36.5783   5
   1   6   0 1812.26 35.6880   3
   1   6   0 1820.00 35.3386   1
  -1   6   0 1809.38 39.0303   4
   1   6   0 1778.75 38.5422   4
  -1   6   0 1815.22 36.1723   6
   1   6   0 1813.48 38.9086   6
  -1   6   0 1801.34 37.1966   1
   2  -6   0 3747.04 70.5832   5
   2  -6   0 3809.33 69.1115   2
  -2  -6   0 3729.41 69.2659   5
  -2  -6   0 3615.60 70.6018   2
   2  -6   0 3774.85 68.9215   6
   2  -6   0 3679.26 69.7373   3
   2   6   0 3746.10 72.2404   4
  -2   6   0 3724.87 73.0013   4
   2   6   0 3621.69 68.6033   1
  -2   6   0 3819.25 69.1548   6
  -2   6   0 3784.78 68.8555   2
   2   6   0 3742.96 74.0461   6
   2   6   0 3742.78 71.1175   3
  -2   6   0 3715.98 72.1569   1
  -3  -6   0 387.070 10.9124   5
   3  -6   0 403.514 12.7277   3
  -3  -6   0 409.557 12.7053   2
  -3  -6   0 405.309 11.1609   1
   3  -6   0 391.864 12.2780   5
   3  -6   0 413.387 10.9680   6
  -3   6   0 422.491 11.0835   2
  -3   6   0 405.301 13.8271   4
   3   6   0 414.370 13.9415   3
  -3   6   0 380.475 13.8355   1
   3   6   0 415.204 13.2403   4
   3   6   0 424.831 11.1880   1
   3   6   0 390.675 15.1478   6
   4  -6   0 59.5037 3.86706   6
  -4  -6   0 65.9734 6.32307   2
  -4  -6   0 53.2969 3.86664   5
  -4  -6   0 56.9253 4.29787   1
   4  -6   0 64.9468 5.97029   5
   4  -6   0 63.8773 7.17871   3
   4   6   0 55.1966 4.65294   4
  -4   6   0 65.1244 7.53797   4
   4   6   0 76.3909 8.31345   3
   4   6   0 76.7386 9.24190   6
  -4   6   0 66.9478 7.94538   1
  -4   6   0 54.4129 3.75090   2
   5  -6   0 386.984 15.3771   3
   5  -6   0 383.168 13.1149   5
  -5  -6   0 391.642 12.9719   1
  -5  -6   0 397.516 11.9178   5
   5  -6   0 416.801 12.5669   6
  -5  -6   0 362.689 13.5258   2
  -5   6   0 403.185 15.9113   1
  -5   6   0 393.634 14.7884   4
   5   6   0 399.359 13.5569   4
   5   6   0 416.942 16.8197   3
  -5   6   0 407.465 12.3645   2
   5   6   0 380.234 16.8477   6
  -6  -6   0 82.6435 6.69804   1
  -6  -6   0 77.4420 7.88512   2
  -6  -6   0 82.3855 5.20855   5
   6  -6   0 112.246 11.7753   3
   6  -6   0 84.6614 5.74274   6
   6  -6   0 78.2616 7.53442   5
  -6   6   0 87.2464 5.84560   2
  -6   6   0 83.3149 7.63121   4
   6   6   0 70.0866 5.76838   4
   6   6   0 95.9233 11.9017   3
  -6   6   0 93.7461 10.8221   1
   6   6   0 102.969 11.7780   6
   7  -6   0 1.04264 3.28592   5
  -7  -6   0 4.69892 2.55367   5
   7  -6   0 2.94345 2.83155   6
  -7  -6   0 7.28355 4.64297   1
  -7  -6   0 1.40931 3.51352   2
   7  -6   0 1.73449 5.16196   3
  -7   6   0 1.25688 2.64467   2
  -7   6   0 7.66534 5.49338   1
   7   6   0 1.26213 2.88338   4
   7   6   0 1.39150 4.17536   6
   7   6   0 6.08029 7.11464   3
  -7   6   0 3.28300 4.93208   4
  -8  -6   0 14.1185 3.93575   5
  -8  -6   0 10.7666 5.12397   1
  -8  -6   0 3.61117 4.12054   2
   8  -6   0 12.7630 4.50366   5
   8  -6   0 12.4573 4.53138   6
   8  -6   0 22.5529 7.93067   3
   8   6   0 1.70353 7.32190   3
   8   6   0 10.1208 4.39016   4
  -8   6   0 11.5272 7.63853   1
  -8   6   0 8.50589 3.40749   2
  -8   6   0 23.7286 7.04535   4
   8   6   0 12.8788 6.12051   6
  -9  -6   0 6.57419 4.16866   2
  -9  -6   0 3.72469 3.31156   5
   9  -6   0 2.44195 6.08747   3
  -9  -6   0 1.70809 5.27178   1
   9  -6   0 6.00422 4.17620   5
  -9   6   0 -2.3255 6.02270   1
   9   6   0 3.23618 6.91850   3
   9   6   0 5.16293 5.28973   6
  -9   6   0 5.84710 3.62021   2
 -10  -6   0 -6.8852 4.87018   1
 -10  -6   0 1.17430 3.59788   2
  10  -6   0 -0.7657 5.77785   3
 -10   6   0 -0.0690 3.78845   2
  10   6   0 2.40277 5.10473   6
 -10   6   0 -5.6153 5.63380   1
  10   6   0 0.89249 6.68245   3
  11  -6   0 68.0069 12.7887   3
 -11  -6   0 86.1031 11.0432   2
  11   6   0 53.0048 12.4717   3
  11   6   0 77.5490 13.3653   6
 -11   6   0 93.9898 14.9059   1
  12  -6   0 7.81109 7.36672   3
 -12  -6   0 9.92437 6.29486   2
  12   6   0 10.3348 8.75835   3
 -12   6   0 5.23113 7.58903   1
  12   6   0 6.78890 7.86603   6
 -13  -6   0 6.28544 7.12038   2
  13  -6   0 3.56673 6.80094   3
  13   6   0 5.70659 7.86098   3
 -13   6   0 2.68711 8.65624   1
 -14  -6   0 7.19687 10.3652   2
  14  -6   0 7.15489 9.61132   3
  14   6   0 9.33574 9.16304   3
 -14   6   0 10.2374 8.30181   1
   0  -7   0 3.70704 2.74995   5
   0  -7   0 -0.2760 1.88091   2
   0  -7   0 -0.7238 1.07141   3
   0   7   0 -1.3174 2.10585   1
   0   7   0 5.76889 3.77272   6
   0   7   0 -2.8785 1.37463   3
   0   7   0 -6.0353 3.87808   4
   1  -7   0 475.540 12.4122   2
   1  -7   0 475.563 13.4902   5
   1  -7   0 477.483 11.4827   3
  -1  -7   0 460.257 13.0036   2
  -1  -7   0 488.354 13.0939   5
   1   7   0 459.790 14.9686   6
  -1   7   0 482.312 15.8867   4
   1   7   0 482.203 12.5103   3
  -1   7   0 487.774 13.4118   6
   1   7   0 480.113 15.3674   4
  -1   7   0 474.484 13.6808   1
   1   7   0 469.414 12.2236   1
  -2  -7   0 858.418 19.6221   5
   2  -7   0 841.929 19.1612   2
  -2  -7   0 849.221 20.7628   2
   2  -7   0 848.826 19.4975   3
   2  -7   0 863.365 20.7101   5
   2   7   0 878.332 18.9694   1
  -2   7   0 864.782 19.4657   6
  -2   7   0 864.533 23.1010   4
   2   7   0 865.182 23.7063   6
   2   7   0 840.976 22.1403   4
  -2   7   0 805.086 18.8279   2
   2   7   0 847.766 20.7249   3
  -2   7   0 817.044 21.5505   1
   3  -7   0 151.065 7.27189   5
   3  -7   0 129.976 5.83677   2
  -3  -7   0 145.158 6.03183   1
  -3  -7   0 136.461 7.22020   2
   3  -7   0 134.016 6.90811   3
   3  -7   0 145.885 5.83936   6
  -3  -7   0 142.294 6.12751   5
   3   7   0 149.392 6.00947   1
  -3   7   0 137.457 5.96693   6
   3   7   0 132.836 7.86223   3
   3   7   0 137.208 8.80696   6
  -3   7   0 142.033 8.43022   1
   3   7   0 135.284 7.50744   4
  -3   7   0 148.524 5.98784   2
  -3   7   0 142.217 8.78702   4
  -4  -7   0 54.8585 4.91873   5
  -4  -7   0 47.5359 5.50336   2
   4  -7   0 51.4310 5.74831   5
   4  -7   0 50.9395 3.67416   6
  -4  -7   0 47.8751 4.81276   1
   4  -7   0 65.8978 7.50849   3
  -4   7   0 62.7516 7.95406   4
  -4   7   0 57.2562 7.75731   1
   4   7   0 50.0834 4.73397   4
  -4   7   0 50.8785 3.78177   2
   4   7   0 51.4126 7.37515   3
   4   7   0 56.5921 8.67627   6
   4   7   0 59.7250 4.20066   1
   5  -7   0 73.4499 7.01613   5
  -5  -7   0 58.2119 4.42743   5
   5  -7   0 63.2484 4.47857   6
   5  -7   0 74.9429 8.91713   3
  -5  -7   0 63.1570 5.03956   1
  -5  -7   0 77.3995 7.78365   2
   5   7   0 74.1388 9.63208   3
  -5   7   0 68.1810 8.32006   4
   5   7   0 73.7457 10.0885   6
  -5   7   0 87.6161 10.2277   1
   5   7   0 54.5064 5.08767   4
  -5   7   0 52.2468 5.08307   2
   6  -7   0 127.104 9.72396   3
  -6  -7   0 143.312 8.69803   2
   6  -7   0 128.464 6.94403   6
  -6  -7   0 123.316 7.47977   1
  -6  -7   0 132.980 6.80840   5
   6  -7   0 138.591 8.43935   5
   6   7   0 126.930 10.9197   6
   6   7   0 136.246 11.3028   3
  -6   7   0 133.350 10.1990   1
  -6   7   0 115.111 8.93686   4
   6   7   0 133.574 8.05027   4
  -6   7   0 119.855 6.71087   2
   7  -7   0 39.3620 8.13997   3
   7  -7   0 40.2261 5.88865   6
  -7  -7   0 38.0353 6.28418   2
  -7  -7   0 39.0062 5.19315   5
  -7  -7   0 35.5304 6.15337   1
   7  -7   0 38.2651 5.87505   5
  -7   7   0 26.6128 7.31365   1
   7   7   0 28.7497 8.73718   6
  -7   7   0 24.3736 4.41383   2
   7   7   0 40.8138 6.37200   4
  -7   7   0 29.5364 7.04089   4
   7   7   0 43.9132 10.2665   3
  -8  -7   0 -1.0164 2.68423   5
  -8  -7   0 -3.2057 4.19849   1
   8  -7   0 0.04643 3.26777   5
   8  -7   0 0.68408 3.38800   6
  -8  -7   0 1.80398 3.89012   2
   8  -7   0 -1.1757 5.29364   3
   8   7   0 0.57839 7.35013   3
   8   7   0 1.01426 3.82277   4
  -8   7   0 -3.9845 6.22211   1
  -8   7   0 -1.1119 5.41749   4
  -8   7   0 1.31318 2.61744   2
   8   7   0 -5.1708 5.24927   6
   9  -7   0 -0.1866 5.11441   3
  -9  -7   0 2.23164 3.57171   5
  -9  -7   0 -9.1116 4.24856   1
   9  -7   0 -4.6238 2.77424   5
  -9  -7   0 5.84142 4.20702   2
   9   7   0 2.97587 5.45093   6
  -9   7   0 3.05318 6.49604   1
   9   7   0 -3.0290 6.36036   3
  -9   7   0 2.50918 3.40808   2
  10  -7   0 16.2612 7.99918   3
 -10  -7   0 23.5291 6.17078   2
  10  -7   0 37.6311 8.33554   5
  10   7   0 24.6624 9.89363   3
  10   7   0 31.7076 8.70924   6
 -10   7   0 21.7968 6.39381   2
 -10   7   0 21.8374 9.11829   1
  11  -7   0 16.1842 7.74659   3
 -11  -7   0 12.1456 5.28594   2
  11   7   0 21.6901 8.59994   6
 -11   7   0 5.89889 7.75175   1
  11   7   0 16.6077 9.33455   3
 -12  -7   0 -0.1687 5.12215   2
  12  -7   0 5.63208 6.30235   3
  12   7   0 7.49853 8.63378   3
 -12   7   0 -12.671 4.99392   1
  12   7   0 2.45987 7.23765   6
 -13  -7   0 5.15873 7.45235   2
  13  -7   0 11.6160 8.55093   3
  13   7   0 -2.4150 7.31716   3
 -13   7   0 -9.6058 7.51710   1
  14  -7   0 10.2967 10.6708   3
 -14  -7   0 1.18054 7.21452   2
 -14   7   0 2.71448 7.79601   1
  14   7   0 12.3874 10.8288   3
   0  -8   0 980.959 20.5307   3
   0  -8   0 934.200 22.7252   5
   0  -8   0 971.497 22.2812   2
   0   8   0 950.259 25.6204   4
   0   8   0 1003.74 20.8292   3
   0   8   0 999.863 22.6172   1
   0   8   0 989.551 24.2098   6
   1  -8   0 602.192 14.0402   3
   1  -8   0 597.712 16.3034   5
   1  -8   0 617.517 15.3461   2
  -1  -8   0 636.261 16.3328   2
  -1  -8   0 613.027 16.0004   5
   1   8   0 574.955 18.0368   4
  -1   8   0 595.648 16.1417   6
  -1   8   0 603.040 18.9418   4
  -1   8   0 584.394 16.5475   1
   1   8   0 596.363 18.4237   6
   1   8   0 609.104 15.1298   3
   1   8   0 598.103 15.0979   1
   2  -8   0 0.34770 1.72546   2
   2  -8   0 0.78929 1.53056   3
   2  -8   0 7.09399 3.02946   5
  -2  -8   0 -1.2688 1.71388   5
  -2  -8   0 3.31484 2.25477   2
   2   8   0 4.07702 2.78696   3
   2   8   0 6.89750 4.91108   6
   2   8   0 1.18157 2.25981   4
   2   8   0 1.87898 1.38999   1
  -2   8   0 2.43717 1.82586   2
  -2   8   0 5.54532 4.15360   4
  -2   8   0 1.93148 3.45447   1
  -2   8   0 0.23333 2.06435   6
  -3  -8   0 315.719 10.0601   5
   3  -8   0 307.541 9.55561   6
  -3  -8   0 302.523 9.66495   1
  -3  -8   0 310.019 11.3817   2
   3  -8   0 306.828 9.80148   2
   3  -8   0 317.113 11.2980   5
   3  -8   0 311.640 10.7670   3
  -3   8   0 317.210 12.8143   1
   3   8   0 280.225 11.8289   4
   3   8   0 293.842 11.8053   3
   3   8   0 287.394 9.33551   1
  -3   8   0 298.939 9.47989   2
  -3   8   0 293.264 9.60036   6
  -3   8   0 300.682 12.9863   4
   3   8   0 313.256 13.7839   6
   4  -8   0 89.1722 6.65234   3
  -4  -8   0 90.1130 5.21846   1
   4  -8   0 79.2011 4.74353   6
  -4  -8   0 76.8597 5.86375   2
   4  -8   0 97.7255 6.56617   5
  -4  -8   0 94.5717 5.34443   5
   4   8   0 98.7478 6.82572   4
  -4   8   0 89.9955 9.28289   1
   4   8   0 87.6984 7.74837   3
   4   8   0 88.6257 5.13369   1
   4   8   0 100.780 11.3962   6
  -4   8   0 91.0853 5.13006   6
  -4   8   0 85.6492 7.64266   4
  -4   8   0 79.9537 4.87725   2
  -5  -8   0 5.11013 2.23683   5
   5  -8   0 7.94701 3.61117   5
  -5  -8   0 4.12822 2.62909   2
   5  -8   0 5.32707 3.76253   3
   5  -8   0 7.90922 2.45929   6
  -5  -8   0 16.1723 3.64809   1
   5   8   0 11.1791 3.74818   4
  -5   8   0 16.4632 5.47175   4
   5   8   0 12.1709 5.94040   6
  -5   8   0 3.17268 3.99723   1
  -5   8   0 7.02293 2.70063   2
   5   8   0 12.4698 5.15938   3
  -6  -8   0 -2.2855 2.51970   1
  -6  -8   0 0.02106 3.18983   2
   6  -8   0 2.33249 2.28226   6
  -6  -8   0 -1.2337 1.57433   5
   6  -8   0 -1.1790 3.54233   3
   6  -8   0 0.62913 3.12445   5
   6   8   0 -2.5152 2.24043   4
   6   8   0 4.41868 5.79987   6
  -6   8   0 1.43456 5.51115   1
  -6   8   0 -0.8687 5.15343   4
  -6   8   0 -3.5047 1.67509   2
   6   8   0 4.21478 5.83198   3
   7  -8   0 70.1658 5.85551   6
  -7  -8   0 81.6124 8.86645   1
  -7  -8   0 85.7656 9.46104   2
   7  -8   0 79.8285 8.67180   5
  -7  -8   0 73.0643 5.68439   5
   7  -8   0 75.4643 10.6906   3
   7   8   0 62.1829 7.83533   4
  -7   8   0 86.8013 11.5054   1
  -7   8   0 80.8484 7.55754   2
   7   8   0 78.6935 12.6815   6
   7   8   0 86.1978 12.5241   3
  -7   8   0 64.9874 10.1812   4
  -8  -8   0 4.90778 2.99056   5
   8  -8   0 9.42585 4.52275   5
  -8  -8   0 11.7826 5.46113   1
   8  -8   0 15.5842 6.99179   3
  -8  -8   0 11.1278 5.17543   2
   8   8   0 12.0069 8.09366   3
  -8   8   0 12.2502 4.07842   2
   8   8   0 8.93597 7.30826   6
   8   8   0 15.7649 5.21286   4
  -8   8   0 9.22292 7.42858   1
  -8   8   0 19.3135 7.39609   4
  -9  -8   0 23.6051 6.07937   2
   9  -8   0 13.5059 6.79069   3
  -9  -8   0 28.4058 5.39111   5
  -9  -8   0 22.5816 6.57569   1
   9  -8   0 18.0766 6.02386   5
   9   8   0 29.9360 8.85311   6
  -9   8   0 29.7590 5.95155   2
   9   8   0 28.9702 9.53917   3
  -9   8   0 27.5713 9.26563   1
  10  -8   0 33.0765 7.43154   5
  10  -8   0 51.6415 10.9097   3
 -10  -8   0 43.2468 8.30037   2
 -10   8   0 29.5190 9.88586   1
  10   8   0 30.5211 9.33886   6
  10   8   0 30.1038 10.2777   3
 -10   8   0 39.6875 7.10569   2
 -11  -8   0 8.74826 4.85172   2
  11  -8   0 9.89237 6.94810   3
 -11   8   0 13.3386 8.05952   1
  11   8   0 1.03243 7.50198   3
  11   8   0 7.92659 6.89428   6
  12  -8   0 38.4294 10.5161   3
 -12  -8   0 18.3914 7.05032   2
 -12   8   0 8.69266 8.04443   1
  12   8   0 29.2838 10.1955   6
  12   8   0 15.3543 9.78013   3
 -13  -8   0 11.3461 7.13670   2
  13  -8   0 15.6845 9.93679   3
  13   8   0 9.55002 9.47283   6
 -13   8   0 1.06384 7.16559   1
  13   8   0 6.59975 9.18476   3
 -14  -8   0 9.64668 9.45053   2
  14  -8   0 10.3523 10.5655   3
 -14   8   0 0.24587 6.67997   1
   0  -9   0 0.26671 1.28324   3
   0  -9   0 -2.3333 1.83177   2
   0  -9   0 0.55894 2.61238   5
   0   9   0 2.99510 3.49900   6
   0   9   0 -0.7250 1.91769   1
   0   9   0 -2.9889 3.73115   4
   0   9   0 -0.1587 1.38227   3
  -1  -9   0 165.321 7.74835   2
  -1  -9   0 173.045 7.83689   5
   1  -9   0 170.319 7.87900   5
   1  -9   0 177.055 7.23964   2
   1  -9   0 178.783 6.16573   3
   1   9   0 170.931 7.07076   1
   1   9   0 178.351 9.92981   4
  -1   9   0 159.818 8.06455   1
   1   9   0 165.701 6.94277   3
  -1   9   0 162.878 9.47669   4
  -1   9   0 171.893 8.26863   6
   1   9   0 170.207 9.71478   6
  -2  -9   0 449.571 13.1528   5
   2  -9   0 447.098 12.6176   2
  -2  -9   0 445.618 14.0305   2
   2  -9   0 434.724 13.9849   5
   2  -9   0 439.503 12.2813   3
   2   9   0 401.487 13.2117   3
  -2   9   0 447.177 12.6323   2
  -2   9   0 438.192 16.2508   4
  -2   9   0 449.170 13.2259   6
   2   9   0 438.002 12.2292   1
  -2   9   0 427.007 14.8135   1
   2   9   0 455.213 15.8900   4
   2   9   0 418.171 16.0859   6
  -3  -9   0 523.873 16.0967   2
   3  -9   0 514.911 15.1535   3
  -3  -9   0 522.102 14.7024   5
   3  -9   0 521.653 16.1110   5
   3  -9   0 542.947 14.5803   2
  -3   9   0 536.014 14.5968   6
   3   9   0 521.448 14.0526   1
  -3   9   0 548.964 18.0052   1
   3   9   0 487.474 18.7452   6
  -3   9   0 543.481 18.7767   4
   3   9   0 516.938 17.4689   4
  -3   9   0 540.792 14.4189   2
   3   9   0 517.759 16.6875   3
   4  -9   0 29.3171 4.00531   2
  -4  -9   0 28.7288 4.03896   1
   4  -9   0 28.0444 4.97506   3
  -4  -9   0 31.7826 5.12141   2
   4  -9   0 28.9192 3.89726   6
  -4  -9   0 26.8981 3.80139   5
   4  -9   0 18.5060 4.27415   5
  -4   9   0 28.4473 3.81118   2
   4   9   0 25.3479 6.19763   3
  -4   9   0 41.5155 7.39520   1
   4   9   0 26.0392 5.29923   4
  -4   9   0 26.7429 3.84046   6
  -4   9   0 28.5401 6.67188   4
   4   9   0 23.5381 3.57254   1
   4   9   0 27.9437 6.79189   6
   5  -9   0 3.19921 3.17375   5
  -5  -9   0 2.13836 2.09287   5
  -5  -9   0 -2.0373 2.62691   2
   5  -9   0 2.11169 3.35151   3
  -5  -9   0 1.04894 2.33762   1
   5  -9   0 2.16113 1.95671   6
  -5   9   0 0.50148 1.94991   6
   5   9   0 3.85576 4.20876   3
   5   9   0 -0.8703 3.84182   6
  -5   9   0 3.84483 2.01259   2
   5   9   0 1.19985 3.17321   4
  -5   9   0 -1.4590 4.69985   1
  -5   9   0 11.3097 5.48157   4
  -6  -9   0 -0.2819 2.75914   1
  -6  -9   0 -2.4794 1.74707   5
  -6  -9   0 -0.3851 3.36734   2
   6  -9   0 1.26682 2.28154   6
   6  -9   0 -3.1890 3.42186   3
   6  -9   0 -0.2507 3.16502   5
   6   9   0 1.88758 6.11135   6
  -6   9   0 7.50066 6.00539   1
  -6   9   0 -3.1865 5.41927   4
  -6   9   0 -2.7922 1.90427   2
   6   9   0 3.60077 6.29578   3
   6   9   0 1.15715 2.99057   4
   7  -9   0 3.88665 5.12775   3
  -7  -9   0 7.82511 4.48383   2
  -7  -9   0 4.79613 2.49158   5
   7  -9   0 2.66345 4.00648   5
   7  -9   0 2.64338 2.93833   6
  -7  -9   0 8.06743 4.48455   1
   7   9   0 11.8135 7.82931   3
   7   9   0 -7.1413 5.66237   6
  -7   9   0 0.70309 2.68624   2
   7   9   0 2.20010 3.45827   4
  -7   9   0 7.17452 5.88325   1
  -7   9   0 0.95643 5.96174   4
  -8  -9   0 6.31933 4.46870   1
   8  -9   0 12.2457 5.42008   5
  -8  -9   0 4.25901 4.31512   2
   8  -9   0 3.08848 5.35516   3
  -8  -9   0 2.97634 3.01884   5
  -8   9   0 0.11162 6.35379   4
  -8   9   0 0.32484 6.81665   1
   8   9   0 -5.6355 6.05477   6
   8   9   0 6.28989 4.50868   4
  -8   9   0 1.02182 3.33382   2
   8   9   0 3.43460 7.05565   3
   9  -9   0 0.79286 3.69359   5
   9  -9   0 3.91893 5.39331   3
  -9  -9   0 5.87120 3.97395   5
  -9  -9   0 9.46666 4.89563   2
   9   9   0 11.3364 7.84527   3
   9   9   0 15.7761 7.39822   6
  -9   9   0 5.96776 4.21484   2
  -9   9   0 -3.1970 5.93674   1
 -10  -9   0 3.74418 4.66847   2
  10  -9   0 13.1211 6.74656   3
  10  -9   0 9.69093 5.15878   5
 -10   9   0 3.34244 6.85130   1
  10   9   0 12.7427 6.49250   6
  10   9   0 5.42963 7.62502   3
  11  -9   0 23.5845 8.52587   3
 -11  -9   0 14.3276 5.83975   2
  11   9   0 21.1680 8.79488   6
  11   9   0 26.2969 10.5847   3
 -11   9   0 11.3250 8.01455   1
  12  -9   0 19.7906 8.20472   3
 -12  -9   0 8.95421 5.69353   2
 -12   9   0 -2.7977 7.13951   1
  12   9   0 2.35070 7.82748   3
  12   9   0 6.14644 7.45913   6
  13  -9   0 15.4486 10.0684   3
 -13  -9   0 27.7059 9.65886   2
  13   9   0 -5.4212 7.35132   3
 -13   9   0 7.99245 8.00750   1
  13   9   0 28.9795 12.2469   6
   0 -10   0 22.6851 4.28501   5
   0 -10   0 32.6055 4.56752   2
   0 -10   0 32.9280 3.50870   3
   0  10   0 25.8017 4.22089   1
   0  10   0 25.8576 3.28714   3
   0  10   0 43.2173 6.50703   6
   0  10   0 24.6422 5.88380   4
   1 -10   0 477.927 13.8023   2
  -1 -10   0 476.956 14.6421   2
   1 -10   0 462.797 14.8774   5
  -1 -10   0 482.503 14.5559   5
   1 -10   0 471.657 12.2258   3
   1  10   0 474.908 17.3526   4
  -1  10   0 463.941 14.9774   6
   1  10   0 456.469 16.5436   6
   1  10   0 478.114 13.6508   1
   1  10   0 466.246 13.2420   3
  -1  10   0 464.348 15.0910   1
  -1  10   0 478.762 17.8186   4
   2 -10   0 211.838 8.32908   2
   2 -10   0 226.460 9.89917   5
   2 -10   0 220.335 7.95924   3
  -2 -10   0 209.067 8.72830   5
  -2 -10   0 200.839 9.27961   2
   2  10   0 206.786 10.6740   4
  -2  10   0 206.720 11.3064   4
   2  10   0 214.528 11.9973   6
   2  10   0 212.050 9.01910   3
  -2  10   0 208.374 8.95800   6
  -2  10   0 207.010 10.1685   1
   2  10   0 197.796 7.81450   1
  -3 -10   0 19.4683 3.65119   5
   3 -10   0 22.0034 3.91311   3
   3 -10   0 14.1727 3.75004   5
  -3 -10   0 18.5452 4.43136   2
   3 -10   0 26.6636 3.81630   2
  -3  10   0 20.4925 3.86591   6
  -3  10   0 21.2160 6.36837   4
   3  10   0 24.2727 5.39052   4
  -3  10   0 21.9918 3.61627   2
   3  10   0 26.5920 6.54855   6
  -3  10   0 25.4615 5.85467   1
   3  10   0 9.52906 4.22999   3
   3  10   0 22.4562 3.43602   1
   4 -10   0 342.574 13.0632   5
  -4 -10   0 309.999 10.7480   1
  -4 -10   0 301.200 12.7276   2
  -4 -10   0 309.201 10.9928   5
   4 -10   0 340.239 11.2986   2
   4 -10   0 320.918 12.2708   3
   4  10   0 292.186 15.9383   6
  -4  10   0 337.748 14.8892   1
  -4  10   0 309.481 10.7546   6
   4  10   0 328.307 10.8542   1
  -4  10   0 289.028 10.4252   2
  -4  10   0 300.143 14.7382   4
   4  10   0 305.204 13.8649   3
   4  10   0 313.905 13.7655   4
   5 -10   0 49.6617 6.93831   3
  -5 -10   0 59.4185 6.09344   1
  -5 -10   0 51.9477 5.59128   5
   5 -10   0 63.6254 6.19347   2
   5 -10   0 44.2916 4.20491   6
  -5 -10   0 46.3882 6.71467   2
   5 -10   0 53.0978 6.90084   5
  -5  10   0 59.1677 9.35840   1
   5  10   0 58.3147 5.96608   1
   5  10   0 59.8324 9.59955   3
   5  10   0 50.0056 9.29435   6
  -5  10   0 50.8690 5.48963   2
  -5  10   0 50.3665 5.62839   6
  -5  10   0 50.1677 9.10386   4
   5  10   0 55.6131 7.57331   4
   6 -10   0 -2.9494 3.08153   3
   6 -10   0 -0.0416 2.19840   6
   6 -10   0 1.79430 4.05400   5
  -6 -10   0 0.73516 2.18206   5
  -6 -10   0 1.12095 2.84868   1
  -6 -10   0 -2.0150 3.27458   2
   6  10   0 -3.2007 6.11772   3
  -6  10   0 -0.7206 2.10402   2
  -6  10   0 4.64604 6.31826   4
   6  10   0 -0.3602 6.57835   6
  -6  10   0 4.49086 6.10024   1
  -6  10   0 0.61443 2.47562   6
   6  10   0 -1.6193 3.19689   4
   7 -10   0 2.72032 4.64535   5
   7 -10   0 13.8486 4.17052   6
  -7 -10   0 19.3714 4.89301   1
  -7 -10   0 11.3300 3.41429   5
  -7 -10   0 10.6415 4.94415   2
   7 -10   0 8.78404 5.55063   3
  -7  10   0 9.91391 6.63486   4
  -7  10   0 11.1398 3.60145   2
  -7  10   0 9.11883 7.34230   1
   7  10   0 14.3540 4.85660   4
   7  10   0 5.01215 7.05283   3
   7  10   0 2.86909 7.30480   6
  -8 -10   0 90.8564 8.50922   5
   8 -10   0 77.3780 11.2997   3
  -8 -10   0 85.4725 9.60740   1
   8 -10   0 81.0964 9.62730   5
  -8 -10   0 64.6225 9.36457   2
   8  10   0 73.1133 9.32733   4
   8  10   0 69.8737 12.5555   3
  -8  10   0 79.6109 11.8556   4
   8  10   0 57.6897 12.2384   6
  -8  10   0 78.0887 12.5239   1
  -8  10   0 74.9310 8.07358   2
  -9 -10   0 112.007 12.1937   2
   9 -10   0 117.315 14.4268   3
   9 -10   0 116.665 12.0599   5
  -9  10   0 98.1202 9.82066   2
   9  10   0 128.751 16.5937   6
  -9  10   0 89.5565 13.7255   1
   9  10   0 96.7175 14.7062   3
 -10 -10   0 13.0619 5.58629   2
  10 -10   0 11.0853 5.89528   5
  10 -10   0 18.3168 7.82965   3
  10  10   0 25.4184 9.09757   6
 -10  10   0 19.1914 8.73851   1
  10  10   0 19.8330 9.70962   3
  11 -10   0 9.95028 6.47883   3
 -11 -10   0 9.62755 5.43607   2
  11  10   0 8.30807 8.34497   3
  11  10   0 9.97184 7.49182   6
 -11  10   0 3.16923 7.18077   1
 -12 -10   0 6.91731 6.72851   2
  12 -10   0 5.79921 6.59112   3
 -12  10   0 -6.1707 5.64486   1
  12  10   0 0.49845 7.77764   3
  12  10   0 6.44319 8.03376   6
  13 -10   0 8.32313 8.67167   3
 -13 -10   0 4.27531 6.67901   2
  13  10   0 9.78701 9.99940   3
 -13  10   0 21.4664 9.39021   1
  13  10   0 11.8962 10.0560   6
   0 -11   0 0.36625 1.93791   5
   0 -11   0 0.79271 2.20643   2
   0 -11   0 -1.3005 1.12948   3
   0  11   0 -2.4547 3.39022   6
   0  11   0 0.31642 1.73928   3
   0  11   0 -0.8265 1.93764   1
   0  11   0 5.23695 3.69556   4
   1 -11   0 13.4599 2.53365   3
  -1 -11   0 9.17112 3.50260   2
  -1 -11   0 15.0359 3.56238   5
   1 -11   0 15.0724 3.99185   5
   1 -11   0 11.9940 3.10020   2
   1  11   0 16.2857 5.03658   4
   1  11   0 21.3241 6.07762   6
  -1  11   0 13.1355 4.30439   6
  -1  11   0 10.0071 3.74523   1
   1  11   0 12.3912 3.08061   1
  -1  11   0 12.9783 4.93582   4
   1  11   0 16.4690 3.40491   3
   2 -11   0 181.430 7.27464   3
  -2 -11   0 200.138 8.81537   5
  -2 -11   0 183.270 9.15475   2
   2 -11   0 179.095 7.99882   2
   2 -11   0 200.949 9.80999   5
   2  11   0 172.241 11.4725   6
   2  11   0 160.194 8.33883   3
  -2  11   0 188.266 9.97385   1
  -2  11   0 180.155 11.0533   4
   2  11   0 172.266 7.54834   1
   2  11   0 177.114 10.8410   4
  -2  11   0 188.686 8.81040   6
   3 -11   0 32.6611 4.60457   3
   3 -11   0 27.9077 4.08603   2
  -3 -11   0 25.2464 4.11802   5
   3 -11   0 22.4991 4.87174   5
  -3 -11   0 28.3915 5.41525   2
   3  11   0 31.0308 5.57385   3
  -3  11   0 22.9255 3.83826   2
   3  11   0 25.9513 6.09093   4
  -3  11   0 23.2007 5.71223   1
   3  11   0 32.7161 8.06206   6
  -3  11   0 38.5703 7.86154   4
   3  11   0 31.4678 4.05535   1
  -3  11   0 29.9274 4.72396   6
   4 -11   0 154.108 8.46751   3
  -4 -11   0 166.657 7.69986   1
   4 -11   0 150.052 7.58646   2
  -4 -11   0 169.302 8.05851   5
  -4 -11   0 163.253 9.48924   2
   4 -11   0 150.120 9.13187   5
   4  11   0 150.028 12.2051   6
   4  11   0 152.747 7.34931   1
  -4  11   0 158.762 7.69628   6
  -4  11   0 157.145 11.4143   4
  -4  11   0 157.260 7.50505   2
   4  11   0 148.743 10.0768   3
  -4  11   0 163.823 10.3547   1
   4  11   0 154.773 10.0757   4
   5 -11   0 23.2941 4.25653   2
  -5 -11   0 36.2305 6.26122   2
   5 -11   0 33.2522 4.76605   6
  -5 -11   0 39.2530 5.24035   1
  -5 -11   0 32.3537 4.86588   5
   5 -11   0 36.8618 6.22749   5
   5 -11   0 37.5706 6.19643   3
   5  11   0 35.0451 4.96051   1
   5  11   0 53.5872 9.73114   6
   5  11   0 32.3703 6.87609   4
  -5  11   0 29.0856 7.62154   1
   5  11   0 23.2300 7.63230   3
  -5  11   0 32.9435 4.77518   6
  -5  11   0 50.6112 9.15292   4
  -5  11   0 35.2406 4.71441   2
   6 -11   0 83.4854 9.40569   5
   6 -11   0 86.6663 6.39931   2
   6 -11   0 94.6053 10.7476   3
  -6 -11   0 82.9620 6.46456   1
   6 -11   0 75.0575 5.74972   6
  -6 -11   0 77.3942 9.21624   2
  -6 -11   0 78.8188 6.06773   5
  -6  11   0 76.0688 5.87533   6
   6  11   0 76.7780 12.8264   6
   6  11   0 84.1014 7.73100   4
  -6  11   0 76.9211 5.87373   2
  -6  11   0 90.5207 12.0452   4
  -6  11   0 74.4540 11.4852   1
   6  11   0 102.002 12.6951   3
   7 -11   0 23.2954 6.31163   5
  -7 -11   0 35.5866 5.29806   5
  -7 -11   0 20.5983 6.15210   2
   7 -11   0 23.4229 7.34740   3
  -7 -11   0 46.8958 7.03283   1
  -7  11   0 28.5626 9.12063   1
  -7  11   0 37.3915 10.1042   4
   7  11   0 30.4054 9.95492   3
  -7  11   0 32.3301 5.39947   2
   7  11   0 35.0132 10.3972   6
   7  11   0 29.9561 6.38291   4
  -8 -11   0 27.7782 6.83689   2
  -8 -11   0 17.1484 6.02726   1
   8 -11   0 24.0744 7.36680   3
  -8 -11   0 26.0378 5.12129   5
   8 -11   0 39.2889 7.56655   5
   8  11   0 17.4161 8.35470   6
   8  11   0 25.1839 6.37591   4
  -8  11   0 15.7780 8.07410   1
   8  11   0 6.84024 7.49601   3
  -8  11   0 25.4292 5.28919   2
  -8  11   0 20.8305 8.51368   4
   9 -11   0 2.49673 4.28322   5
   9 -11   0 7.47162 5.39003   3
  -9 -11   0 4.84724 4.50958   2
   9  11   0 4.67214 5.83040   3
   9  11   0 3.90252 5.96775   6
  -9  11   0 0.35483 4.19077   2
  -9  11   0 0.03574 4.98298   1
  10 -11   0 53.0717 11.0355   3
  10 -11   0 36.4322 8.24314   5
 -10 -11   0 37.8307 8.14494   2
  10  11   0 34.8562 10.4348   3
 -10  11   0 30.0818 9.79245   1
  10  11   0 41.3060 11.0487   6
  11 -11   0 3.49170 5.89846   3
 -11 -11   0 -1.1755 4.13964   2
 -11  11   0 -3.4122 6.49594   1
  11  11   0 5.27746 6.32784   6
  11  11   0 11.4547 8.63939   3
 -12 -11   0 9.55284 6.09054   2
  12 -11   0 12.5763 8.17711   3
  12  11   0 10.0633 7.68451   6
 -12  11   0 -0.1319 5.37335   1
  12  11   0 4.17682 8.71565   3
  13 -11   0 11.1085 9.16050   3
 -13 -11   0 5.08687 7.17366   2
  13  11   0 1.90955 9.63264   3
  13  11   0 10.1639 9.96189   6
 -13  11   0 -5.8969 5.90700   1
   0 -12   0 184.098 9.22452   5
   0 -12   0 184.019 8.86790   2
   0 -12   0 204.318 7.51899   3
   0  12   0 204.000 11.7283   4
   0  12   0 181.582 10.5831   6
   0  12   0 197.855 9.21790   1
   0  12   0 209.680 7.85221   3
  -1 -12   0 98.9330 7.01066   2
  -1 -12   0 103.602 7.10623   5
   1 -12   0 110.138 5.27581   3
   1 -12   0 104.641 6.54515   2
   1 -12   0 98.4453 7.28547   5
  -1  12   0 110.215 11.8328   4
   1  12   0 101.336 9.22956   4
   1  12   0 106.811 9.22675   6
  -1  12   0 105.478 7.75564   6
  -1  12   0 113.768 7.69409   1
   1  12   0 111.309 6.51293   1
   1  12   0 112.819 6.24118   3
  -2 -12   0 39.3037 5.95942   2
  -2 -12   0 41.4400 5.37120   5
   2 -12   0 42.4927 4.56429   3
   2 -12   0 48.4266 5.60302   2
   2 -12   0 47.2655 6.88809   5
   2  12   0 39.6858 4.94028   1
   2  12   0 41.2324 5.82795   3
   2  12   0 33.3492 7.75821   6
   2  12   0 33.5365 6.80769   4
  -2  12   0 28.4820 5.60466   1
  -2  12   0 46.7716 8.95155   4
  -2  12   0 35.8277 5.67010   6
  -3 -12   0 63.8999 7.38876   2
   3 -12   0 53.7685 7.13650   5
   3 -12   0 51.8503 5.73667   2
   3 -12   0 59.1662 6.00599   3
  -3 -12   0 56.9267 6.36327   5
   3  12   0 54.6958 7.51176   3
  -3  12   0 79.0084 10.8616   4
  -3  12   0 55.2668 8.12926   1
   3  12   0 54.5145 5.54633   1
   3  12   0 51.6875 9.70371   6
   3  12   0 47.3839 7.98595   4
  -3  12   0 61.3180 6.92458   6
  -4 -12   0 112.165 6.54072   1
   4 -12   0 120.846 7.39151   3
   4 -12   0 96.8180 6.36821   2
  -4 -12   0 105.193 8.17130   2
   4 -12   0 119.474 8.50911   5
  -4 -12   0 124.078 7.22666   5
   4  12   0 105.796 9.05345   3
  -4  12   0 108.061 6.84617   6
   4  12   0 112.145 6.45533   1
  -4  12   0 123.957 11.0687   4
  -4  12   0 104.741 6.50931   2
   4  12   0 116.394 10.5412   6
   4  12   0 127.116 9.63344   4
  -4  12   0 117.981 11.7986   1
   5 -12   0 66.7949 6.94764   2
   5 -12   0 76.2459 8.79119   5
  -5 -12   0 68.4217 6.88745   5
  -5 -12   0 64.9917 6.72058   1
   5 -12   0 65.8979 8.40457   3
  -5 -12   0 82.1895 8.84973   2
   5  12   0 65.7176 11.7939   6
  -5  12   0 77.2911 11.4290   4
  -5  12   0 81.7387 11.3055   1
   5  12   0 70.6753 9.61691   4
  -5  12   0 65.9949 6.79422   2
   5  12   0 76.7882 7.26919   1
  -5  12   0 51.5270 6.23019   6
   5  12   0 62.4250 9.96126   3
   6 -12   0 28.6224 6.81394   5
  -6 -12   0 33.4446 5.09986   5
  -6 -12   0 21.3267 5.84547   2
  -6 -12   0 24.7328 4.97318   1
   6 -12   0 35.9917 5.26184   2
   6 -12   0 30.3442 5.20938   6
   6 -12   0 25.8942 5.97849   3
   6  12   0 18.3297 9.06492   6
  -6  12   0 27.2409 5.02982   6
   6  12   0 34.3888 9.15292   3
   6  12   0 21.6692 6.34214   4
  -6  12   0 25.0141 4.74963   2
  -6  12   0 13.9050 7.34274   1
  -6  12   0 36.7272 9.17416   4
  -7 -12   0 3.61350 2.78800   5
  -7 -12   0 5.79962 4.95776   2
  -7 -12   0 5.46732 3.84306   1
   7 -12   0 1.41267 2.66037   2
   7 -12   0 6.24627 5.19273   3
   7 -12   0 3.65436 4.67064   5
  -7  12   0 1.25458 3.41747   2
  -7  12   0 -2.1200 7.27227   4
  -7  12   0 1.51899 6.85128   1
   7  12   0 0.03204 7.43775   3
   7  12   0 5.23155 4.81546   4
   7  12   0 0.74151 7.47809   6
   8 -12   0 72.3122 10.7210   3
  -8 -12   0 83.9701 8.18733   5
   8 -12   0 82.9868 10.2093   5
  -8 -12   0 68.0634 9.82149   2
   8  12   0 79.9105 10.5765   4
   8  12   0 65.4077 13.0962   6
   8  12   0 59.0473 11.9811   3
  -8  12   0 71.4103 12.0076   4
  -8  12   0 73.3630 12.1520   1
  -8  12   0 64.4434 7.64486   2
   9 -12   0 1.03119 4.04462   3
  -9 -12   0 7.58394 5.10742   2
   9 -12   0 -3.5403 3.99167   5
   9  12   0 6.07943 7.14018   6
  -9  12   0 -1.2487 6.13181   1
   9  12   0 4.26597 7.99768   3
  10 -12   0 -1.4310 5.17570   5
 -10 -12   0 3.77700 4.96940   2
  10 -12   0 5.12489 5.62071   3
  10  12   0 12.2855 7.62974   6
  10  12   0 10.6995 9.01039   3
 -10  12   0 9.30109 7.25416   1
 -11 -12   0 0.38633 4.36407   2
  11 -12   0 1.46454 6.01703   3
  11  12   0 6.99237 8.43780   3
  11  12   0 9.05338 6.85299   6
 -11  12   0 6.16978 6.48926   1
 -12 -12   0 0.28566 5.67235   2
  12 -12   0 2.36035 6.47796   3
  12  12   0 9.17329 9.77925   3
 -12  12   0 11.3763 7.75809   1
  12  12   0 10.7354 9.06256   6
  13 -12   0 8.56539 8.98749   3
 -13 -12   0 8.49656 7.38258   2
 -13  12   0 13.1495 8.81245   1
  13  12   0 13.1213 10.1917   6
  13  12   0 15.0772 10.3859   3
   0 -13   0 3.28357 2.85427   2
   0 -13   0 0.88581 3.05275   5
   0 -13   0 1.49571 1.78906   3
   0  13   0 -0.9945 1.76227   3
   0  13   0 -3.8832 4.85522   4
   0  13   0 -0.4931 2.37410   1
   0  13   0 -3.3869 4.12105   6
  -1 -13   0 59.6423 7.04907   5
   1 -13   0 54.1412 6.62987   5
  -1 -13   0 46.1970 6.13431   2
   1 -13   0 55.3447 3.94106   3
   1 -13   0 60.0116 6.54458   2
   1  13   0 65.8832 6.73781   1
  -1  13   0 47.7065 7.75352   6
   1  13   0 59.2792 6.08046   3
  -1  13   0 45.6402 9.06510   4
   1  13   0 64.1536 8.91508   6
   1  13   0 65.9300 9.79875   4
  -1  13   0 63.2092 7.62489   1
   2 -13   0 39.7077 5.48300   2
  -2 -13   0 41.0067 5.72516   5
  -2 -13   0 44.5825 6.55113   2
   2 -13   0 42.3419 4.66882   3
   2 -13   0 56.8097 7.52030   5
   2  13   0 59.3067 9.83122   6
   2  13   0 51.9156 5.79701   1
  -2  13   0 38.6968 6.73804   1
  -2  13   0 41.8539 8.91687   4
   2  13   0 27.1251 6.48448   4
   2  13   0 51.2708 6.53842   3
  -2  13   0 58.3971 7.56390   6
  -3 -13   0 9.65117 3.43372   5
   3 -13   0 10.1300 3.42295   2
   3 -13   0 8.89311 2.84323   3
   3 -13   0 13.6494 4.75031   5
  -3 -13   0 17.2588 4.68072   2
   3  13   0 16.0373 4.89010   3
   3  13   0 12.5906 7.00535   6
  -3  13   0 6.64707 4.85455   1
   3  13   0 10.4139 3.05833   1
  -3  13   0 16.2041 7.39231   4
  -3  13   0 11.7001 4.07125   6
   3  13   0 12.5733 5.67224   4
  -4 -13   0 14.3541 3.92508   1
  -4 -13   0 18.8513 5.17136   2
   4 -13   0 14.9031 3.81210   3
  -4 -13   0 13.4357 3.77410   5
   4 -13   0 12.9725 4.47266   5
   4 -13   0 13.3729 3.53733   2
   4  13   0 24.0389 6.94466   3
  -4  13   0 14.0632 4.19612   6
  -4  13   0 17.7785 7.32856   4
   4  13   0 10.3698 7.86843   6
   4  13   0 8.86344 2.93234   1
  -4  13   0 9.16314 3.24835   2
  -4  13   0 17.0576 5.65198   1
   4  13   0 20.5471 6.22459   4
   5 -13   0 112.025 7.42034   2
  -5 -13   0 104.054 6.86310   1
  -5 -13   0 113.378 8.70169   2
   5 -13   0 130.716 8.71642   3
   5 -13   0 124.262 11.2221   5
  -5 -13   0 110.152 7.22392   5
   5  13   0 111.261 7.01943   1
  -5  13   0 126.432 7.64918   2
   5  13   0 126.746 11.0415   3
  -5  13   0 145.313 16.0791   4
  -5  13   0 123.051 13.6262   1
   5  13   0 112.159 9.67541   4
   5  13   0 123.552 14.4725   6
  -5  13   0 135.952 7.64862   6
   6 -13   0 0.57032 4.36767   5
  -6 -13   0 -2.8927 2.23235   5
   6 -13   0 -1.6971 2.25572   2
  -6 -13   0 -0.9312 3.59998   2
   6 -13   0 -3.7868 2.87383   3
  -6 -13   0 1.20028 3.00411   1
   6  13   0 -1.5278 5.82614   6
  -6  13   0 2.26656 2.93965   2
   6  13   0 7.10025 7.00343   3
  -6  13   0 0.68982 6.77272   4
   6  13   0 -2.6284 4.13812   4
  -6  13   0 6.61805 5.41970   1
   7 -13   0 27.0161 6.88135   3
  -7 -13   0 19.3794 4.69603   5
   7 -13   0 14.1621 4.45147   2
  -7 -13   0 19.7505 6.56778   2
  -7 -13   0 14.9587 4.69682   1
   7 -13   0 20.0691 6.73256   5
   7  13   0 17.8762 7.86972   6
   7  13   0 20.2942 5.87918   4
  -7  13   0 19.2815 8.55945   4
   7  13   0 17.2228 8.76844   3
  -7  13   0 18.0873 5.02499   2
  -7  13   0 21.0089 8.50157   1
  -8 -13   0 1.06648 3.10152   5
   8 -13   0 4.11039 4.21872   3
   8 -13   0 -2.8853 3.81962   5
  -8 -13   0 -3.2049 3.18724   2
   8 -13   0 4.16172 2.90630   2
   8  13   0 2.02402 4.13200   4
  -8  13   0 -9.9506 5.44521   4
  -8  13   0 1.11780 3.74263   2
   8  13   0 9.64311 7.30994   6
  -8  13   0 -0.0363 6.18307   1
   8  13   0 -3.7949 6.12802   3
  -9 -13   0 1.56657 4.24214   2
   9 -13   0 1.42405 4.56326   3
   9 -13   0 1.80560 4.57762   5
   9  13   0 -1.9924 6.63630   3
   9  13   0 6.21163 7.23259   6
  -9  13   0 -2.8643 3.94655   1
 -10 -13   0 6.35799 5.42256   2
  10 -13   0 -5.1801 4.96166   5
  10 -13   0 -0.1451 4.49666   3
 -10  13   0 -3.0629 6.41176   1
  10  13   0 7.08355 5.58758   6
  10  13   0 1.47459 7.80982   3
  11 -13   0 10.7003 7.48055   3
 -11 -13   0 13.7635 5.76067   2
 -11  13   0 -0.1616 6.87087   1
  11  13   0 11.2972 7.33731   6
  11  13   0 -6.1446 6.50419   3
  12 -13   0 14.9870 8.45117   3
 -12 -13   0 14.9493 7.11393   2
  12  13   0 21.1947 10.7494   3
 -12  13   0 3.89522 7.66859   1
  12  13   0 14.5960 10.3983   6
 -13 -13   0 5.18726 8.23461   2
  13 -13   0 14.8698 9.77949   3
  13  13   0 25.9029 12.3559   6
 -13  13   0 1.47921 7.49690   1
  13  13   0 16.6093 11.6882   3
   0 -14   0 50.1592 5.13844   3
   0 -14   0 48.7655 6.35098   2
   0 -14   0 33.4948 6.05512   5
   0  14   0 47.2448 6.48627   1
   0  14   0 40.6434 8.01620   6
   0  14   0 44.0861 8.86778   4
   0  14   0 49.0462 5.24941   3
   1 -14   0 53.1013 6.48083   2
   1 -14   0 57.4330 7.46272   5
  -1 -14   0 51.7532 6.93739   5
  -1 -14   0 69.1836 7.95788   2
   1 -14   0 46.0340 3.88715   3
  -1  14   0 59.4890 7.75195   1
   1  14   0 56.6088 5.07021   3
   1  14   0 48.2843 8.58961   4
  -1  14   0 59.7953 10.1796   4
   1  14   0 58.6440 6.56027   1
   1  14   0 61.2446 9.71339   6
  -1  14   0 62.1298 8.29877   6
   2 -14   0 136.214 8.80320   5
   2 -14   0 125.831 6.29770   3
  -2 -14   0 126.604 8.15403   5
   2 -14   0 126.632 7.60294   2
  -2 -14   0 132.053 8.80856   2
   2  14   0 141.759 7.61646   1
  -2  14   0 123.799 11.6644   4
   2  14   0 123.324 9.98812   4
  -2  14   0 114.888 8.93680   1
   2  14   0 132.840 11.6041   6
   2  14   0 126.803 7.99093   3
  -2  14   0 120.943 8.54416   6
   3 -14   0 102.422 6.31625   3
   3 -14   0 106.243 7.21364   2
  -3 -14   0 95.9328 7.16682   5
  -3 -14   0 110.047 8.49245   2
   3 -14   0 115.913 9.00306   5
  -3  14   0 99.5068 10.9049   1
   3  14   0 109.124 12.4001   4
   3  14   0 90.7054 6.15603   1
  -3  14   0 87.7619 7.44522   6
   3  14   0 120.465 13.8076   6
  -3  14   0 127.364 14.2439   4
   3  14   0 106.314 8.07100   3
   4 -14   0 201.917 9.80955   2
   4 -14   0 228.657 11.8549   5
  -4 -14   0 207.471 10.2010   5
  -4 -14   0 186.414 11.3451   2
   4 -14   0 206.383 9.98527   3
  -4  14   0 218.311 15.3587   4
   4  14   0 228.246 16.1195   6
   4  14   0 214.850 9.49587   1
   4  14   0 208.645 12.3451   3
  -4  14   0 202.584 10.2977   6
  -4  14   0 188.346 12.1545   1
   4  14   0 192.847 12.9608   4
   5 -14   0 39.9274 6.36601   3
   5 -14   0 35.8308 7.28740   5
   5 -14   0 34.1040 5.49826   2
  -5 -14   0 37.7921 5.51173   1
  -5 -14   0 45.9199 7.84983   2
  -5 -14   0 43.1051 6.26391   5
  -5  14   0 52.2501 6.63716   6
   5  14   0 48.7695 9.23357   3
  -5  14   0 27.4980 8.40978   1
  -5  14   0 33.1670 5.50817   2
  -5  14   0 46.2897 10.3505   4
   5  14   0 38.7788 8.15197   4
   5  14   0 45.3091 6.02742   1
   5  14   0 42.4638 11.0382   6
   6 -14   0 3.09226 4.43717   3
  -6 -14   0 0.11840 4.16617   2
   6 -14   0 2.40377 2.92108   2
  -6 -14   0 0.86611 2.90761   5
  -6 -14   0 3.14832 3.24240   1
   6 -14   0 8.63433 5.46123   5
  -6  14   0 0.42962 3.11019   2
  -6  14   0 7.52565 7.40001   1
   6  14   0 2.74953 3.51983   1
  -6  14   0 2.39805 7.49033   4
   6  14   0 1.28931 4.36977   4
   6  14   0 8.37462 8.87102   6
   6  14   0 2.20452 7.24622   3
   7 -14   0 16.4747 5.97304   3
  -7 -14   0 14.9142 4.38541   5
   7 -14   0 14.1933 6.00814   5
   7 -14   0 19.4950 4.65922   2
  -7 -14   0 18.4140 5.70795   2
   7  14   0 11.7511 5.99160   4
  -7  14   0 7.14749 7.61096   4
  -7  14   0 12.9927 7.79489   1
   7  14   0 12.3646 8.62131   6
   7  14   0 -1.9906 6.69197   3
  -7  14   0 21.1355 5.49428   2
   8 -14   0 1.82718 4.59118   3
   8 -14   0 -2.7288 4.07253   5
  -8 -14   0 3.67211 4.50592   2
  -8 -14   0 2.95054 3.57222   5
   8  14   0 4.87259 5.59152   6
  -8  14   0 -2.3764 3.84963   2
   8  14   0 4.05422 5.12740   4
   8  14   0 -6.4681 6.19166   3
  -8  14   0 -2.5741 7.07095   4
  -8  14   0 6.17087 6.80019   1
  -9 -14   0 43.8381 8.61783   2
   9 -14   0 41.5764 9.53592   3
   9 -14   0 40.6724 8.37972   5
  -9  14   0 29.1798 9.69825   1
   9  14   0 39.7345 11.4289   6
   9  14   0 45.3452 11.7417   3
 -10 -14   0 5.87151 4.93885   2
  10 -14   0 3.80275 5.51476   3
  10 -14   0 -1.4533 5.76040   5
 -10  14   0 2.65906 7.04560   1
  10  14   0 -2.6539 6.79864   3
  10  14   0 6.57784 6.49378   6
  11 -14   0 12.2549 7.68330   3
 -11 -14   0 21.9741 7.17396   2
  11  14   0 1.36800 7.91058   3
 -11  14   0 15.7427 8.83056   1
  11  14   0 17.1773 7.20820   6
 -12 -14   0 3.73820 6.07262   2
  12 -14   0 13.3092 9.06808   3
 -12  14   0 8.96679 8.43616   1
  12  14   0 11.3186 10.5181   6
  12  14   0 10.9926 9.65472   3
 -13 -14   0 4.16842 7.67264   2
  13 -14   0 13.6379 11.2003   3
  13  14   0 11.1127 10.6309   6
  13  14   0 8.64563 10.0302   3
 -13  14   0 -2.3307 6.92487   1
   0 -15   0 -4.7562 2.89147   5
   0 -15   0 0.51153 2.11527   3
   0 -15   0 1.05942 3.09909   2
   0  15   0 -1.8856 2.46738   1
   0  15   0 2.96402 5.84604   4
   0  15   0 -0.8610 5.18958   6
   0  15   0 -1.1018 2.15193   3
  -1 -15   0 11.2458 3.89518   5
  -1 -15   0 10.8650 4.42734   2
   1 -15   0 6.03533 2.46381   3
   1 -15   0 12.6777 4.75221   5
   1 -15   0 14.1858 4.11167   2
   1  15   0 10.2565 3.58762   1
  -1  15   0 14.0728 6.13338   4
  -1  15   0 7.30289 2.44719   3
  -1  15   0 11.0418 5.48253   6
   1  15   0 13.4345 6.64828   6
  -1  15   0 10.0460 4.50110   1
   1  15   0 10.2647 3.64005   3
   1  15   0 6.77273 6.06632   4
  -2 -15   0 17.7883 5.27852   2
   2 -15   0 13.8145 4.35351   2
   2 -15   0 15.0605 3.23240   3
   2 -15   0 8.81808 4.69079   5
  -2 -15   0 17.7207 4.69214   5
  -2  15   0 11.2754 5.33487   6
   2  15   0 12.1885 5.60296   4
   2  15   0 12.1674 3.24763   1
  -2  15   0 13.8730 6.53143   4
  -2  15   0 11.5453 5.17166   1
   2  15   0 15.3713 4.81586   3
   2  15   0 13.1013 6.33418   6
  -3 -15   0 61.7770 7.54418   5
   3 -15   0 45.4534 7.44452   5
  -3 -15   0 48.7828 7.53496   2
   3 -15   0 54.0291 6.67936   2
   3 -15   0 37.1760 5.05470   3
  -3  15   0 22.8622 6.50639   1
   3  15   0 58.4614 11.4078   6
  -3  15   0 55.9520 8.09725   6
  -3  15   0 55.8680 10.0821   4
   3  15   0 43.4097 8.37612   4
   3  15   0 39.5921 5.54069   1
   3  15   0 64.5051 8.47537   3
   4 -15   0 10.9059 4.10883   2
  -4 -15   0 4.99289 3.47714   5
  -4 -15   0 5.90963 4.61920   2
   4 -15   0 4.70679 3.29046   3
   4 -15   0 8.49911 5.14144   5
  -4  15   0 5.59094 4.67667   6
   4  15   0 5.68203 3.01135   1
   4  15   0 7.09089 8.21942   6
   4  15   0 4.46886 5.39199   4
  -4  15   0 9.08369 5.04999   1
   4  15   0 7.13065 5.70482   3
  -4  15   0 11.2867 8.16604   4
  -5 -15   0 1.06713 4.69643   2
   5 -15   0 -1.5842 3.05542   3
   5 -15   0 0.08257 2.71936   2
  -5 -15   0 0.87682 2.64524   1
  -5 -15   0 -0.9013 2.53773   5
   5 -15   0 -5.8752 3.89298   5
  -5  15   0 -2.4238 6.98239   4
   5  15   0 -0.3729 6.01618   3
   5  15   0 4.43323 3.27232   1
   5  15   0 2.10365 7.78758   6
  -5  15   0 -6.9535 5.53394   1
  -5  15   0 -1.5087 4.14314   6
  -5  15   0 7.45407 3.63387   2
   5  15   0 1.02158 4.64511   4
  -6 -15   0 8.68292 5.20822   2
   6 -15   0 11.9815 5.81363   5
  -6 -15   0 14.5178 4.19218   5
   6 -15   0 11.7488 4.75819   3
  -6 -15   0 11.7234 3.96774   1
   6 -15   0 13.8011 4.28534   2
   6  15   0 21.1325 10.1311   6
   6  15   0 9.30947 4.36364   1
  -6  15   0 13.7444 7.87097   1
   6  15   0 4.58526 8.40715   3
  -6  15   0 6.76524 4.37038   2
   6  15   0 13.8745 6.16818   4
  -6  15   0 17.4640 9.19462   4
   7 -15   0 -4.1600 3.89046   5
   7 -15   0 -0.3556 2.20786   2
   7 -15   0 1.19084 4.11197   3
  -7 -15   0 1.09754 4.15838   2
  -7 -15   0 -0.7261 2.66801   5
   7  15   0 -4.2659 6.18497   3
   7  15   0 5.24546 6.34058   6
  -7  15   0 -0.7220 6.90547   4
   7  15   0 6.58987 5.24341   4
  -7  15   0 -4.4827 3.35885   2
  -7  15   0 2.11464 6.11859   1
  -8 -15   0 0.13045 3.95412   2
   8 -15   0 2.21268 4.45092   3
   8 -15   0 -2.2231 4.31458   5
  -8 -15   0 2.56928 3.48886   5
   8  15   0 1.38948 4.79320   4
   8  15   0 7.65651 7.44522   6
  -8  15   0 2.76155 4.83186   1
  -8  15   0 -9.5925 6.20395   4
   8  15   0 9.22354 7.91305   3
   9 -15   0 7.72152 5.95601   3
  -9 -15   0 2.33058 4.73107   2
   9 -15   0 0.04554 5.12613   5
   9  15   0 6.68076 7.14963   6
  -9  15   0 0.66718 4.84159   1
   9  15   0 10.3454 8.26101   3
  10 -15   0 34.6716 9.96378   3
  10 -15   0 8.25251 6.56472   5
 -10 -15   0 23.9553 7.42802   2
  10  15   0 32.0730 11.1679   3
 -10  15   0 19.8638 9.02247   1
  10  15   0 29.7949 9.83146   6
 -11 -15   0 8.46656 6.03378   2
  11 -15   0 3.96367 7.73328   3
  11  15   0 8.08295 6.63322   6
 -11  15   0 8.08382 6.27301   1
  11  15   0 -1.2689 7.72223   3
  12 -15   0 10.5440 9.35250   3
 -12 -15   0 11.6253 7.17835   2
 -12  15   0 1.37759 7.68932   1
  12  15   0 5.25921 9.27855   3
  12  15   0 16.9472 11.0548   6
 -13 -15   0 4.74815 8.23074   2
  13  15   0 5.01024 9.90108   6
 -13  15   0 5.33775 7.36728   1
  13  15   0 2.86895 9.42177   3
   0 -16   0 -2.6911 2.96792   2
   0 -16   0 3.46148 4.07857   5
   0 -16   0 1.89954 2.48758   3
   0  16   0 1.36423 3.24217   1
   0  16   0 8.36094 6.55683   4
   0  16   0 1.22407 5.76108   6
   0  16   0 8.95959 3.34430   3
   1 -16   0 3.21556 3.33496   2
  -1 -16   0 -4.0959 3.08219   5
   1 -16   0 6.94355 4.47120   5
  -1 -16   0 0.57794 3.48500   2
   1 -16   0 3.63562 2.30149   3
   1  16   0 1.88191 3.09780   1
   1  16   0 6.05224 3.62214   3
  -1  16   0 3.54775 4.02263   1
  -1  16   0 6.62587 5.43237   4
  -1  16   0 2.23936 2.23635   3
  -1  16   0 1.67449 5.15526   6
   1  16   0 4.06047 5.02371   4
   1  16   0 5.15817 5.43023   6
   2 -16   0 14.7385 4.83875   5
  -2 -16   0 21.2108 5.82908   2
   2 -16   0 13.2599 3.30372   3
  -2 -16   0 9.49103 4.27958   5
   2 -16   0 14.5447 4.61926   2
  -2  16   0 20.6161 6.32386   6
  -2  16   0 19.8726 5.45737   1
   2  16   0 7.89923 4.25454   3
   2  16   0 9.67712 6.64376   4
  -2  16   0 16.5605 8.52987   4
   2  16   0 12.9006 3.68806   1
   2  16   0 9.35509 7.86893   6
   3 -16   0 60.2570 5.21343   3
   3 -16   0 67.3499 7.67987   2
  -3 -16   0 72.2317 9.28686   2
   3 -16   0 71.1698 9.14921   5
  -3 -16   0 65.3124 7.83472   5
   3  16   0 75.5232 7.58383   1
  -3  16   0 86.7163 13.4120   4
  -3  16   0 69.1015 9.38308   6
   3  16   0 62.9215 12.5186   6
   3  16   0 72.2449 11.5340   4
   3  16   0 77.2871 9.39108   3
  -3  16   0 65.0422 9.70628   1
   4 -16   0 90.3006 10.8362   5
   4 -16   0 117.943 10.4667   2
  -4 -16   0 104.507 11.0475   2
   4 -16   0 88.3243 7.05664   3
  -4 -16   0 104.357 9.79567   5
   4  16   0 109.599 13.5900   4
  -4  16   0 110.687 14.9343   4
   4  16   0 103.783 11.5924   3
  -4  16   0 103.800 8.50779   6
  -4  16   0 98.1652 12.4364   1
   4  16   0 96.5943 6.94756   1
   4  16   0 93.5489 14.6704   6
   5 -16   0 27.8097 6.04960   3
  -5 -16   0 29.8136 5.58872   5
   5 -16   0 25.5575 5.14870   2
  -5 -16   0 26.9040 6.41697   2
   5 -16   0 36.2246 7.96375   5
  -5 -16   0 21.9156 4.99799   1
  -5  16   0 24.0080 10.0891   4
   5  16   0 28.8716 5.33764   1
   5  16   0 17.0422 6.70740   4
  -5  16   0 29.4001 7.82923   1
   5  16   0 22.0246 8.99707   6
  -5  16   0 27.7988 7.92288   6
   5  16   0 27.1658 8.47109   3
  -6 -16   0 4.94299 4.93570   2
  -6 -16   0 3.37084 3.13277   5
   6 -16   0 -1.6005 4.20050   5
   6 -16   0 -1.9166 3.23576   3
   6 -16   0 -0.8692 3.07915   2
  -6  16   0 -2.0986 3.64830   2
   6  16   0 -0.6474 4.88100   4
  -6  16   0 -2.0377 6.17059   1
   6  16   0 0.89968 3.87961   1
   6  16   0 -1.8649 5.35453   6
  -6  16   0 3.64927 8.02062   4
   6  16   0 5.48295 7.03962   3
  -7 -16   0 2.34888 4.15240   2
   7 -16   0 3.01276 4.85877   5
   7 -16   0 -0.4315 2.78586   2
   7 -16   0 4.52715 4.55657   3
  -7 -16   0 0.19049 2.83815   5
  -7  16   0 20.2742 7.62345   1
  -7  16   0 14.5266 9.30039   4
   7  16   0 8.82037 7.85340   6
  -7  16   0 2.66273 4.24675   2
   7  16   0 1.68371 6.76117   3
   7  16   0 1.32257 4.30901   4
   8 -16   0 12.6509 6.17272   5
   8 -16   0 28.3161 7.16227   3
  -8 -16   0 20.5956 6.78392   2
  -8 -16   0 14.2614 5.10336   5
   8  16   0 18.6441 7.44749   4
   8  16   0 10.2398 8.12966   3
   8  16   0 21.0621 8.50578   6
  -8  16   0 14.7104 10.1909   4
  -8  16   0 12.9089 7.86070   1
   9 -16   0 6.30388 6.49769   3
  -9 -16   0 1.01511 4.38499   2
   9 -16   0 -3.1315 4.75756   5
   9  16   0 9.52289 7.50656   6
  -9  16   0 -1.9849 5.98060   1
   9  16   0 2.29869 7.57329   3
  10 -16   0 -6.8680 4.17762   5
 -10 -16   0 1.64201 4.36492   2
  10 -16   0 15.5921 7.80055   3
  10  16   0 -1.2546 7.15034   3
 -10  16   0 1.81701 7.27322   1
  10  16   0 15.5721 7.25979   6
 -11 -16   0 21.6810 7.11692   2
  11 -16   0 12.6458 9.33667   3
  11  16   0 13.7277 9.52831   3
  11  16   0 26.1105 9.97319   6
 -11  16   0 15.8759 9.13000   1
 -12 -16   0 9.61744 7.66350   2
  12  16   0 15.0400 10.9019   6
  12  16   0 11.0932 10.2805   3
 -12  16   0 13.5159 8.31155   1
   0 -17   0 -4.4268 3.30648   2
   0 -17   0 4.41749 4.48378   5
   0 -17   0 -0.4460 2.51044   3
   0  17   0 2.22655 2.74797   3
   0  17   0 1.82422 5.61433   4
   0  17   0 -1.8885 6.12314   6
   0  17   0 -3.2675 2.77151   1
   1 -17   0 6.71136 4.10001   2
  -1 -17   0 5.32857 4.49496   2
   1 -17   0 4.88323 3.79761   5
   1 -17   0 3.92071 2.58371   3
  -1 -17   0 6.17691 3.51851   5
   1  17   0 7.50392 3.58596   1
  -1  17   0 11.3521 6.42901   4
   1  17   0 13.7148 7.96968   6
  -1  17   0 8.11887 3.16188   3
   1  17   0 -1.5485 6.68737   4
   1  17   0 8.86401 4.02776   3
  -1  17   0 10.2676 6.74753   6
  -1  17   0 1.77578 4.13610   1
  -2 -17   0 -3.7910 4.17136   2
  -2 -17   0 -1.1620 3.54263   5
   2 -17   0 1.73861 4.66635   5
   2 -17   0 2.08550 2.25558   3
   2 -17   0 6.74504 3.64949   2
   2  17   0 4.58191 7.77862   6
  -2  17   0 6.95588 5.26392   1
   2  17   0 0.92342 2.73393   1
  -2  17   0 -0.2397 5.09942   6
  -2  17   0 0.71745 7.48356   4
   2  17   0 3.50016 4.40538   3
   2  17   0 3.77659 6.78615   4
  -3 -17   0 126.585 11.1870   5
  -3 -17   0 106.059 11.1489   2
   3 -17   0 131.957 12.5357   5
   3 -17   0 107.161 7.95112   2
   3 -17   0 102.684 6.74530   3
   3  17   0 115.181 7.76020   1
  -3  17   0 119.086 10.0131   1
   3  17   0 98.6273 14.9018   6
   3  17   0 114.238 11.0059   3
  -3  17   0 117.898 15.3405   4
   3  17   0 133.486 15.4120   4
  -3  17   0 121.370 10.1967   6
   4 -17   0 19.7910 6.76337   5
  -4 -17   0 19.5239 6.46324   2
   4 -17   0 30.1722 6.05162   2
   4 -17   0 20.0270 4.70440   3
  -4 -17   0 29.1037 5.89820   5
   4  17   0 24.1359 10.2904   6
  -4  17   0 16.2834 7.29425   1
  -4  17   0 34.6359 7.38943   6
   4  17   0 9.78219 6.91699   4
   4  17   0 19.7957 7.14673   3
   4  17   0 27.4751 5.28564   1
  -4  17   0 24.7797 10.0848   4
   5 -17   0 11.7262 4.24265   2
  -5 -17   0 17.5152 4.98639   5
   5 -17   0 18.6620 5.53727   3
  -5 -17   0 14.6657 4.49357   1
   5 -17   0 16.0360 5.88073   5
  -5 -17   0 16.6029 6.45313   2
   5  17   0 29.7572 9.91505   6
   5  17   0 13.6051 6.80985   4
   5  17   0 17.0333 4.92249   1
  -5  17   0 32.9427 10.8061   4
  -5  17   0 11.5874 7.24038   1
   5  17   0 24.4084 8.13728   3
  -6 -17   0 16.6373 6.29698   2
  -6 -17   0 17.8757 4.59742   5
   6 -17   0 13.0441 5.30204   3
   6 -17   0 8.98270 5.61518   5
   6 -17   0 9.61501 4.37459   2
   6  17   0 16.6892 6.73290   4
   6  17   0 15.9099 9.05974   6
  -6  17   0 21.3895 7.15394   1
  -6  17   0 8.15856 8.43747   4
   6  17   0 3.98975 6.53358   3
  -6  17   0 9.48356 4.60778   2
  -7 -17   0 -1.3508 3.34046   5
  -7 -17   0 3.71759 4.71516   2
   7 -17   0 2.30211 3.20682   2
   7 -17   0 -9.0905 3.30566   5
   7 -17   0 2.95254 4.76418   3
   7  17   0 3.54650 7.82234   6
   7  17   0 -4.5692 6.47383   3
   7  17   0 6.95444 4.92889   4
  -7  17   0 -7.2558 3.98515   2
  -7  17   0 -5.8857 6.71616   4
  -7  17   0 -1.9046 5.45588   1
   8 -17   0 -3.9099 4.26183   5
  -8 -17   0 4.15106 5.16192   2
  -8 -17   0 2.86994 3.94765   5
   8 -17   0 7.52159 5.27706   3
  -8  17   0 -3.6532 7.50736   4
   8  17   0 3.57011 5.41025   4
   8  17   0 1.12499 7.07242   6
  -8  17   0 -7.2354 4.65144   1
   8  17   0 0.18487 7.23142   3
   9 -17   0 -3.7069 5.22998   5
   9 -17   0 5.17390 6.33804   3
  -9 -17   0 19.0896 6.15151   2
   9  17   0 9.10119 8.84511   3
  -9  17   0 28.1954 9.12002   1
   9  17   0 22.1593 9.09706   6
 -10 -17   0 1.16008 3.72741   2
  10 -17   0 -7.4078 4.26797   5
 -10  17   0 -0.3434 4.68206   1
  10  17   0 17.7967 8.79822   6
  10  17   0 -5.1238 6.82299   3
 -11 -17   0 6.60344 5.87078   2
 -11  17   0 8.94316 8.55864   1
  11  17   0 9.86505 9.14348   3
  11  17   0 13.0570 9.03946   6
 -12 -17   0 4.25108 7.21234   2
 -12  17   0 23.4025 9.71316   1
  12  17   0 23.8077 12.4843   6
  12  17   0 6.63114 9.18866   3
   0 -18   0 4.20445 4.39387   2
   0 -18   0 0.41256 3.41395   5
   0  18   0 1.83222 3.14370   3
   0  18   0 -2.3886 4.78622   4
   0  18   0 -4.6259 6.43762   6
   0  18   0 -1.2728 3.05911   1
   1 -18   0 34.2578 4.89779   3
   1 -18   0 45.6527 7.43886   2
  -1 -18   0 43.0310 7.61884   2
  -1 -18   0 31.4322 6.77581   5
   1 -18   0 37.2700 7.12178   5
   1  18   0 42.1230 10.3592   6
   1  18   0 28.3302 5.91970   1
  -1  18   0 38.0651 5.32807   3
   1  18   0 20.7944 7.98480   4
  -1  18   0 38.6544 7.21775   1
  -1  18   0 46.3844 9.73933   6
   1  18   0 41.5498 6.33857   3
  -1  18   0 29.8215 8.83115   4
   2 -18   0 23.3719 5.60748   2
   2 -18   0 24.9991 4.43951   3
  -2 -18   0 18.5434 5.46900   5
  -2 -18   0 28.7361 6.28987   2
   2 -18   0 11.5002 5.78949   5
   2  18   0 22.8508 6.09097   3
   2  18   0 27.2856 10.0557   6
   2  18   0 23.1235 5.06628   1
  -2  18   0 24.6110 8.31664   4
   2  18   0 23.7745 8.76022   4
  -2  18   0 30.2224 8.08979   6
  -2  18   0 23.8089 6.91359   1
   3 -18   0 48.0672 6.07954   3
   3 -18   0 58.9342 7.92872   2
   3 -18   0 71.9137 9.86880   5
  -3 -18   0 47.1318 8.41431   2
  -3 -18   0 42.6010 7.00031   5
   3  18   0 36.0809 9.74436   4
  -3  18   0 46.9130 8.66403   6
  -3  18   0 39.5434 8.93056   1
   3  18   0 24.6376 8.86764   6
   3  18   0 43.3749 8.04915   3
   3  18   0 29.4579 5.27629   1
  -3  18   0 23.2248 10.1684   4
  -4 -18   0 -4.6124 4.37784   2
   4 -18   0 -0.6967 3.65388   5
   4 -18   0 -0.4790 2.94281   3
   4 -18   0 1.77123 3.38806   2
  -4 -18   0 -3.7187 2.91631   5
   4  18   0 -3.0342 2.70257   1
  -4  18   0 3.99915 5.78468   6
   4  18   0 -1.4548 5.82029   4
  -4  18   0 1.27711 8.22582   4
   4  18   0 -7.9064 8.29692   6
   4  18   0 0.93290 5.71707   3
  -4  18   0 -5.6824 4.85485   1
  -5 -18   0 33.0980 7.91997   2
   5 -18   0 27.5971 7.54890   5
   5 -18   0 26.0982 5.86272   3
  -5 -18   0 26.9732 5.76173   5
   5 -18   0 36.0258 6.32800   2
  -5 -18   0 36.1472 6.34241   1
  -5  18   0 36.0667 9.54736   1
   5  18   0 35.3278 9.00857   3
   5  18   0 31.1789 9.96686   6
  -5  18   0 26.0340 10.5819   4
   5  18   0 28.0424 5.90637   1
   5  18   0 38.2734 9.35856   4
  -6 -18   0 35.6539 7.79463   2
  -6 -18   0 33.6896 6.28721   5
   6 -18   0 37.8561 8.17269   5
   6 -18   0 26.0319 5.72542   2
   6 -18   0 34.4961 7.21165   3
  -6  18   0 16.8918 7.47299   1
   6  18   0 28.7101 8.82828   3
   6  18   0 35.7843 8.76202   4
   6  18   0 45.3132 11.6124   6
  -6  18   0 26.5322 9.84272   4
  -7 -18   0 3.72713 3.85319   5
   7 -18   0 -0.7043 4.72794   5
  -7 -18   0 -3.6185 4.09314   2
   7 -18   0 3.93352 4.59460   3
   7  18   0 6.15809 5.82787   4
   7  18   0 -9.5376 6.27593   3
  -7  18   0 4.91900 6.20590   1
   7  18   0 8.47807 6.55588   6
  -7  18   0 -3.5626 7.21802   4
   8 -18   0 16.1277 6.64866   5
  -8 -18   0 14.2107 6.49728   2
  -8 -18   0 11.8861 5.74569   5
   8  18   0 11.9911 8.40786   3
  -8  18   0 10.7977 9.15334   4
   8  18   0 11.9241 7.22945   4
  -8  18   0 7.88430 7.06898   1
   8  18   0 15.1564 9.33823   6
   9 -18   0 14.3987 6.48364   5
  -9 -18   0 10.3880 6.03862   2
  -9  18   0 12.2174 7.72686   1
   9  18   0 18.3147 8.13006   6
   9  18   0 8.80064 8.50762   3
 -10 -18   0 10.0513 6.45275   2
  10 -18   0 -2.7348 5.95636   5
 -10  18   0 7.23152 7.66019   1
  10  18   0 16.1037 8.81761   6
  10  18   0 -0.3324 8.04934   3
 -11 -18   0 1.56520 5.88061   2
 -11  18   0 -1.0665 6.87461   1
  11  18   0 12.5675 10.5443   6
  11  18   0 6.91324 8.82801   3
 -12 -18   0 1.69353 7.14088   2
  12  18   0 25.2432 13.1185   6
 -12  18   0 3.83721 7.85969   1
  12  18   0 6.46512 9.24691   3
   0 -19   0 2.32726 4.15718   2
   0 -19   0 -2.5691 4.28374   5
   0  19   0 0.72688 3.30326   3
   0  19   0 -12.442 6.15026   6
   0  19   0 1.50405 7.73690   4
   0  19   0 1.46914 3.63608   1
  -1 -19   0 -6.2060 2.50571   5
   1 -19   0 4.01505 3.18245   3
  -1 -19   0 1.04635 3.78468   2
   1 -19   0 0.67930 4.62557   5
   1 -19   0 2.57334 4.04749   2
  -1  19   0 2.49886 7.74250   4
  -1  19   0 3.06240 2.95596   3
  -1  19   0 7.03974 6.96413   6
   1  19   0 0.76215 7.37671   4
   1  19   0 1.70231 3.88524   3
   1  19   0 2.16649 3.56673   1
   1  19   0 5.59530 8.01965   6
  -1  19   0 1.04088 4.05829   1
   2 -19   0 143.525 7.93647   3
  -2 -19   0 147.120 11.1047   2
   2 -19   0 148.193 9.91944   2
  -2 -19   0 134.940 10.2612   5
   2 -19   0 150.895 11.0156   5
  -2  19   0 133.733 11.5186   6
  -2  19   0 131.707 10.9745   1
  -2  19   0 173.968 15.8192   4
   2  19   0 176.778 19.0735   6
   2  19   0 136.810 8.98719   1
   2  19   0 130.357 9.43606   3
   2  19   0 175.735 18.7342   4
  -3 -19   0 -0.9520 3.78209   5
   3 -19   0 4.39421 3.45587   3
   3 -19   0 -3.3262 4.64937   5
   3 -19   0 3.49043 4.55698   2
  -3 -19   0 5.04225 5.36427   2
  -3  19   0 3.47784 6.53078   6
   3  19   0 4.00114 5.48569   3
  -3  19   0 14.0428 6.66282   1
   3  19   0 5.26715 3.73234   1
   3  19   0 5.50149 9.43149   6
   3  19   0 1.12414 5.34566   4
  -3  19   0 12.3457 9.53966   4
  -4 -19   0 6.51465 4.11995   5
   4 -19   0 2.73425 3.64739   3
   4 -19   0 3.11317 3.88390   2
   4 -19   0 -0.5102 5.02533   5
  -4 -19   0 -8.5463 3.69832   2
   4  19   0 10.6840 7.46587   4
  -4  19   0 6.75692 6.50020   1
   4  19   0 5.69866 6.71377   3
  -4  19   0 -7.5671 7.42360   4
   4  19   0 0.05420 3.04778   1
   4  19   0 -5.7764 7.83160   6
  -4  19   0 2.25091 6.01465   6
  -5 -19   0 55.3898 9.09900   2
  -5 -19   0 42.0744 7.04568   5
   5 -19   0 64.0490 10.2905   5
   5 -19   0 53.9579 7.85645   2
  -5  19   0 52.7919 10.2527   1
   5  19   0 79.8016 12.0146   3
  -5  19   0 48.6073 12.1012   4
   5  19   0 63.5673 13.4777   6
   5  19   0 52.1725 10.4308   4
   6 -19   0 11.5326 4.54398   2
  -6 -19   0 5.77209 5.33191   2
  -6 -19   0 14.2544 4.85316   5
   6 -19   0 14.0700 6.60921   5
  -6  19   0 10.9765 6.49049   1
   6  19   0 -1.2213 7.14662   6
   6  19   0 8.42848 7.89981   3
  -6  19   0 5.95646 8.62195   4
   6  19   0 10.9139 5.81594   4
  -7 -19   0 7.03716 5.36011   2
   7 -19   0 0.63627 5.34064   5
  -7 -19   0 4.68268 4.10744   5
   7  19   0 11.7443 6.53489   4
  -7  19   0 -3.3334 7.57399   4
   7  19   0 0.96593 5.73518   6
   7  19   0 8.26272 7.58432   3
  -7  19   0 2.35258 4.31274   1
  -8 -19   0 3.07244 5.14652   2
  -8 -19   0 0.54599 3.92003   5
   8 -19   0 -4.7087 4.96316   5
  -8  19   0 -4.6764 7.99987   4
   8  19   0 1.21370 7.64371   3
   8  19   0 6.37380 7.33804   4
   8  19   0 0.72174 7.80710   6
  -8  19   0 2.62894 6.07304   1
   9 -19   0 10.3451 7.04929   5
  -9 -19   0 -0.4106 4.63381   2
   9  19   0 14.6055 8.65057   3
  -9  19   0 12.7602 7.63998   1
   9  19   0 12.2416 8.33149   6
 -10 -19   0 20.2106 7.47926   2
  10 -19   0 1.38183 6.76749   5
 -10  19   0 28.7075 10.1078   1
  10  19   0 14.5876 9.95985   3
  10  19   0 8.11841 7.15137   6
 -11 -19   0 0.64932 5.98501   2
  11  19   0 4.37563 9.15848   3
  11  19   0 18.4621 11.1951   6
 -11  19   0 9.29334 8.44673   1
 -12 -19   0 -3.1548 7.28134   2
 -12  19   0 11.9214 8.75480   1
  12  19   0 11.7118 9.89451   3
   0 -20   0 3.59398 4.75254   2
   0 -20   0 0.82687 4.80811   5
   0  20   0 -2.7975 3.17308   1
   0  20   0 -4.5938 7.36572   4
   0  20   0 12.2355 8.46357   6
  -1 -20   0 45.8759 8.68471   2
  -1 -20   0 44.5167 8.38872   5
   1 -20   0 64.1278 9.16097   2
   1 -20   0 47.0675 8.76182   5
   1  20   0 54.3214 12.5091   4
  -1  20   0 53.0096 9.02863   1
   1  20   0 58.1826 8.25135   1
  -1  20   0 55.7167 11.4115   6
   1  20   0 53.0004 7.31427   3
  -1  20   0 39.6235 11.6945   4
   1  20   0 38.6642 9.96857   6
  -2 -20   0 15.7142 6.40242   2
  -2 -20   0 6.97009 4.99177   5
   2 -20   0 9.09652 6.11760   5
   2 -20   0 13.4333 5.82938   2
   2  20   0 10.8919 4.27413   1
   2  20   0 8.69384 5.44820   3
  -2  20   0 5.05772 8.04015   6
  -2  20   0 21.0956 10.0206   4
  -2  20   0 11.0851 5.85286   1
   2  20   0 6.22749 9.08215   6
   2  20   0 0.54607 7.05041   4
   3 -20   0 29.6472 6.44270   2
  -3 -20   0 27.7826 6.02399   5
  -3 -20   0 18.8625 6.84038   2
   3 -20   0 25.3311 6.75436   5
   3  20   0 24.9680 11.4783   6
   3  20   0 12.2873 6.23117   3
   3  20   0 24.9774 5.84400   1
  -3  20   0 14.6756 7.02728   1
   3  20   0 32.9498 10.0132   4
  -3  20   0 11.2248 7.80005   6
  -3  20   0 15.9850 8.18827   4
   4 -20   0 46.1297 9.04232   5
   4 -20   0 42.0902 7.28831   2
  -4 -20   0 56.6318 8.08902   5
  -4 -20   0 35.8778 7.94459   2
  -4  20   0 50.4457 10.0709   1
  -4  20   0 37.4192 10.2390   4
   4  20   0 41.1849 6.77543   1
   4  20   0 39.5961 10.9056   6
   4  20   0 51.1800 11.0973   4
   4  20   0 35.1205 8.31220   3
   5 -20   0 1.65351 4.84825   5
  -5 -20   0 -0.8627 3.20465   5
   5 -20   0 1.79419 3.82245   2
  -5 -20   0 -1.1429 4.32876   2
  -5  20   0 7.25196 5.97734   1
   5  20   0 -4.3277 6.12146   3
   5  20   0 -8.1828 7.10849   6
   5  20   0 2.63153 5.77576   4
  -5  20   0 -7.8504 6.85767   4
   6 -20   0 -0.5827 4.77497   5
  -6 -20   0 -0.6736 4.57918   2
   6 -20   0 -4.7279 3.50254   2
  -6 -20   0 2.39961 2.99938   5
   6  20   0 -10.414 6.04248   3
   6  20   0 4.06424 4.92554   4
  -6  20   0 7.01395 5.96262   1
   6  20   0 0.75939 7.55440   6
  -6  20   0 7.60926 8.87475   4
  -7 -20   0 23.4753 6.53961   5
  -7 -20   0 8.76509 5.66400   2
   7 -20   0 3.68442 5.72297   5
   7  20   0 18.7117 9.51812   3
   7  20   0 26.6410 9.02446   4
   7  20   0 30.7849 10.5220   6
  -7  20   0 36.0461 9.76323   1
  -7  20   0 23.4575 10.6585   4
  -8 -20   0 1.82211 5.46252   2
   8 -20   0 -1.1343 5.58956   5
  -8 -20   0 5.15009 4.69037   5
   8  20   0 10.4292 9.24644   6
   8  20   0 3.21594 7.87992   3
  -8  20   0 -5.0429 7.52522   4
  -8  20   0 1.22163 5.49881   1
   8  20   0 1.28795 5.54860   4
  -9 -20   0 15.8608 7.18773   2
   9 -20   0 15.8915 8.33227   5
  -9  20   0 17.6584 7.88263   1
   9  20   0 16.8528 9.27820   6
   9  20   0 33.3859 10.9934   3
 -10 -20   0 13.3045 6.50233   2
  10 -20   0 -4.7557 6.52804   5
  10  20   0 8.81903 8.93255   6
 -10  20   0 6.23946 6.55612   1
  10  20   0 1.30077 9.11300   3
 -11 -20   0 5.91892 6.54716   2
  11  20   0 5.90225 9.52949   3
  11  20   0 16.3429 10.8598   6
 -11  20   0 5.64593 7.07832   1
   0 -21   0 -7.6678 4.07165   5
   0 -21   0 -2.1070 4.52504   2
   0  21   0 2.28954 8.00731   6
   0  21   0 -3.4730 3.05946   1
   0  21   0 -6.4802 7.33010   4
   1 -21   0 24.8025 7.12454   5
   1 -21   0 19.8994 6.00635   2
  -1 -21   0 26.3870 7.16772   2
  -1 -21   0 19.3136 6.65566   5
  -1  21   0 19.9994 6.50949   1
  -1  21   0 29.7209 11.0593   4
   1  21   0 27.2865 9.24207   4
  -1  21   0 40.5421 10.4626   6
   1  21   0 19.5769 10.0984   6
   1  21   0 16.1512 5.37057   1
   2 -21   0 4.97370 4.81549   2
   2 -21   0 15.3841 6.64185   5
  -2 -21   0 12.3637 5.55451   5
  -2 -21   0 16.4660 6.65810   2
  -2  21   0 7.08791 5.50835   1
   2  21   0 12.7197 4.74524   1
   2  21   0 24.4675 8.97959   6
  -2  21   0 18.1632 9.68536   4
  -2  21   0 7.96376 7.70411   6
   2  21   0 5.69314 6.41117   4
  -3 -21   0 57.1053 8.92533   5
   3 -21   0 60.9158 8.94156   2
   3 -21   0 60.6416 9.96146   5
  -3 -21   0 57.4252 9.62386   2
   3  21   0 56.7853 9.02367   3
  -3  21   0 58.1561 10.8959   6
   3  21   0 74.9190 14.6623   6
  -3  21   0 42.3570 11.8404   4
   3  21   0 63.9108 8.57737   1
   3  21   0 47.7114 11.2005   4
  -3  21   0 52.2165 9.92141   1
   4 -21   0 7.50213 5.86016   5
  -4 -21   0 11.7338 4.45262   5
  -4 -21   0 4.15244 5.18442   2
   4 -21   0 0.94662 3.93804   2
   4  21   0 13.9934 4.97718   1
   4  21   0 9.15037 6.88703   3
  -4  21   0 9.12518 4.97471   1
   4  21   0 14.5899 7.25987   4
  -4  21   0 8.91224 8.43882   4
   4  21   0 18.7941 10.3762   6
   5 -21   0 17.8032 7.04592   5
  -5 -21   0 15.5075 5.11773   5
   5 -21   0 7.51767 4.67493   2
  -5 -21   0 17.5407 6.65999   2
   5  21   0 13.9020 7.20054   4
  -5  21   0 9.84173 7.44966   4
  -5  21   0 10.7443 6.47593   1
   5  21   0 5.76171 9.08882   6
   5  21   0 6.84839 6.61376   3
  -6 -21   0 3.05905 3.31594   5
  -6 -21   0 -2.9178 3.21333   2
   6 -21   0 -0.6019 4.91039   5
   6  21   0 7.46884 6.97162   6
   6  21   0 2.35655 5.33041   4
   6  21   0 -5.1906 6.35460   3
  -6  21   0 -3.0409 7.30318   4
  -6  21   0 5.69927 5.85218   1
  -7 -21   0 -2.5816 4.31715   2
  -7 -21   0 2.49451 4.55706   5
   7 -21   0 10.2829 6.75448   5
   7  21   0 25.3481 8.50846   4
  -7  21   0 2.80850 4.63779   1
   7  21   0 6.01213 8.37445   3
   7  21   0 14.1609 8.08083   6
  -7  21   0 2.45741 7.60624   4
  -8 -21   0 7.55988 5.55485   5
  -8 -21   0 -0.2889 5.22090   2
   8 -21   0 -0.6370 5.25170   5
   8  21   0 -10.205 6.37447   3
  -8  21   0 -6.6853 7.72099   4
  -8  21   0 -0.8246 5.77386   1
   8  21   0 7.50521 7.27519   4
   8  21   0 15.7313 8.99785   6
   9 -21   0 -7.6659 5.21771   5
  -9 -21   0 4.42954 4.86390   2
   9  21   0 7.30364 8.85834   3
  -9  21   0 7.99471 7.09055   1
   9  21   0 11.7937 8.92455   6
 -10 -21   0 12.1862 6.54984   2
  10 -21   0 -1.4683 6.27281   5
  10  21   0 -0.3676 8.26217   3
 -10  21   0 4.25955 7.12795   1
  10  21   0 8.78324 9.27091   6
 -11 -21   0 8.07422 7.50408   2
  11  21   0 18.4896 9.79621   6
 -11  21   0 13.5743 8.89498   1
  11  21   0 -4.4269 8.73925   3
   0 -22   0 4.57429 4.59665   2
   0 -22   0 2.82992 5.03881   5
   0  22   0 2.61850 7.47581   4
   0  22   0 -4.4905 2.66996   1
   0  22   0 0.22984 7.64019   6
  -1 -22   0 3.58526 4.80013   2
  -1 -22   0 3.91109 3.98430   5
   1 -22   0 2.53478 4.50899   2
   1 -22   0 7.26176 5.69367   5
   1  22   0 8.41473 8.22678   4
  -1  22   0 3.66585 4.59298   1
   1  22   0 10.0647 8.84937   6
  -1  22   0 2.69566 7.13771   6
   1  22   0 4.96932 4.48731   1
  -1  22   0 12.4887 9.34665   4
   2 -22   0 4.36436 5.35792   5
  -2 -22   0 7.71918 5.73321   2
  -2 -22   0 0.75244 3.24644   5
   2 -22   0 1.36486 4.17347   2
   2  22   0 3.85873 8.86909   6
  -2  22   0 4.21224 7.93703   6
  -2  22   0 4.35709 8.00904   4
   2  22   0 7.26004 4.16017   1
   2  22   0 12.1487 7.66304   4
  -2  22   0 9.80076 5.32826   1
  -3 -22   0 8.48760 4.85042   5
   3 -22   0 9.51518 6.01133   5
   3 -22   0 6.35296 4.43568   2
  -3 -22   0 7.54766 5.72101   2
   3  22   0 9.73374 4.57211   1
  -3  22   0 5.61531 6.62265   6
  -3  22   0 6.02170 5.16832   1
  -3  22   0 -2.8649 6.65839   4
   3  22   0 5.35872 6.94191   4
   3  22   0 10.4176 9.33261   6
  -4 -22   0 18.3610 6.62050   2
   4 -22   0 7.19497 4.97741   5
  -4 -22   0 34.2772 7.04254   5
   4 -22   0 12.4792 4.98169   2
  -4  22   0 19.8791 9.70125   4
   4  22   0 22.5925 8.62347   4
   4  22   0 14.1498 9.71665   6
  -4  22   0 22.5448 7.72798   1
  -5 -22   0 3.25671 5.04963   2
   5 -22   0 4.79802 4.47507   2
  -5 -22   0 20.4525 5.97485   5
   5 -22   0 6.80226 6.45094   5
   5  22   0 22.2165 8.20585   4
   5  22   0 11.1623 7.69851   6
  -5  22   0 16.5696 6.68492   1
  -5  22   0 17.7604 9.77696   4
   5  22   0 11.8062 8.35597   3
  -6 -22   0 4.75026 4.48473   2
   6 -22   0 18.5884 7.22036   5
  -6 -22   0 13.5941 5.14481   5
   6  22   0 10.0626 8.02041   6
  -6  22   0 2.96348 8.38809   4
   6  22   0 13.9579 7.02349   4
  -6  22   0 11.5485 6.07241   1
   6  22   0 0.52156 8.18641   3
   7 -22   0 3.19802 5.92691   5
  -7 -22   0 12.5195 5.58384   5
  -7 -22   0 1.64906 3.90336   2
   7  22   0 20.4806 8.74000   4
  -7  22   0 19.3906 8.36333   1
   7  22   0 11.5248 7.91653   6
  -7  22   0 18.5772 10.1236   4
   7  22   0 19.6828 9.16902   3
   8 -22   0 7.57347 6.71022   5
  -8 -22   0 2.94405 4.23727   2
   8  22   0 11.8527 8.49579   4
   8  22   0 -1.9385 8.32300   3
  -8  22   0 1.61714 8.12695   4
   8  22   0 16.8138 9.93508   6
  -8  22   0 4.64243 6.13861   1
   9 -22   0 0.50831 6.95362   5
  -9 -22   0 -0.5050 5.48940   2
   9  22   0 11.4563 9.05145   6
  -9  22   0 2.14201 4.88314   1
   9  22   0 16.9794 10.9649   3
  10 -22   0 -5.9812 5.50172   5
 -10 -22   0 14.2619 7.21424   2
  10  22   0 5.73402 10.7230   3
  10  22   0 11.1703 10.9509   6
 -10  22   0 2.11245 5.47087   1
 -11 -22   0 14.5838 8.66198   2
 -11  22   0 7.41445 7.59573   1
  11  22   0 14.9803 11.0281   3
   0 -23   0 2.17395 4.63072   2
   0 -23   0 -1.7267 4.11892   5
   0  23   0 3.59862 5.78945   4
   0  23   0 1.88117 3.40721   1
   0  23   0 -0.8258 7.66772   6
   1 -23   0 10.2935 6.15349   5
  -1 -23   0 14.8692 5.77631   5
  -1 -23   0 18.4312 6.68667   2
   1 -23   0 11.2861 6.04361   2
   1  23   0 19.5722 9.21125   4
   1  23   0 5.25971 4.03962   1
  -1  23   0 14.7002 8.23534   6
  -1  23   0 21.0088 9.34482   4
  -1  23   0 9.10180 4.94410   1
   1  23   0 13.6674 9.09802   6
   2 -23   0 -0.7073 4.50997   5
  -2 -23   0 -1.5733 4.58960   2
  -2 -23   0 4.26493 4.47572   5
   2 -23   0 -5.3326 3.23532   2
   2  23   0 6.11709 8.81094   6
  -2  23   0 -0.5102 4.24130   1
   2  23   0 8.81174 7.39233   4
  -2  23   0 6.64105 8.19330   4
   2  23   0 3.53684 4.19630   1
  -2  23   0 -7.5503 6.13514   6
   3 -23   0 53.3938 8.54249   2
  -3 -23   0 75.5064 10.9746   2
   3 -23   0 49.8685 9.85985   5
  -3 -23   0 61.2375 9.39286   5
  -3  23   0 53.0410 13.2533   4
  -3  23   0 60.0912 10.7267   1
   3  23   0 73.1778 15.0728   6
   3  23   0 74.3709 9.74585   1
   3  23   0 66.6967 12.9856   4
   4 -23   0 15.0258 6.97488   5
  -4 -23   0 12.1813 5.23410   5
  -4 -23   0 4.10375 5.08868   2
   4 -23   0 18.7180 5.98950   2
   4  23   0 20.5958 10.8899   6
   4  23   0 9.73772 7.29290   4
  -4  23   0 8.72074 5.96481   1
  -4  23   0 16.5965 8.18517   4
  -5 -23   0 7.09234 4.67252   5
  -5 -23   0 2.69168 5.43723   2
   5 -23   0 14.8390 6.79540   5
   5 -23   0 -1.5513 7.62136   2
   5  23   0 3.03667 8.09053   6
   5  23   0 10.1711 6.66965   4
  -5  23   0 7.48299 9.14169   4
  -5  23   0 2.53095 5.38776   1
  -6 -23   0 8.01250 4.55179   5
   6 -23   0 17.7276 7.59848   5
  -6 -23   0 1.93884 4.20893   2
   6  23   0 9.07347 9.44616   6
   6  23   0 8.96707 6.58865   4
  -6  23   0 11.2531 7.08429   1
  -6  23   0 -4.0829 6.84528   4
  -7 -23   0 18.3074 6.72767   5
  -7 -23   0 5.14440 5.63403   2
   7 -23   0 6.51493 6.66538   5
  -7  23   0 5.80036 8.99221   4
  -7  23   0 12.6671 5.88616   1
   7  23   0 8.27656 8.89822   6
   7  23   0 9.80398 7.00834   4
  -8 -23   0 4.74768 6.05509   2
   8 -23   0 -7.0127 4.98550   5
   8  23   0 0.98150 8.18136   6
  -8  23   0 8.36967 9.34159   4
  -8  23   0 9.09762 5.93026   1
   8  23   0 13.3655 8.50176   4
   9 -23   0 -0.3367 6.62028   5
  -9 -23   0 15.1786 7.30818   2
   9  23   0 15.4588 10.2206   6
  -9  23   0 4.92717 6.59756   1
  10 -23   0 -1.1825 6.56067   5
 -10 -23   0 11.6412 6.88635   2
  10  23   0 14.3635 11.5390   6
 -10  23   0 6.60646 7.20181   1
   0 -24   0 -0.9833 4.57439   2
   0 -24   0 3.32102 4.75750   5
   0  24   0 -0.0702 4.94366   4
   0  24   0 -2.6262 7.44633   6
   0  24   0 6.05442 4.51490   1
  -1 -24   0 2.28960 4.45756   5
   1 -24   0 0.11452 4.44427   2
   1 -24   0 -2.9966 4.59265   5
  -1 -24   0 -3.9292 4.36383   2
  -1  24   0 1.17678 3.80477   1
  -1  24   0 5.80934 8.47089   6
   1  24   0 3.86768 4.18487   1
   1  24   0 6.10714 7.17625   4
  -1  24   0 -1.7279 7.05490   4
   1  24   0 7.69200 8.96272   6
   2 -24   0 -0.6316 3.85333   5
  -2 -24   0 7.36610 5.63994   2
   2 -24   0 8.69699 5.18420   2
  -2 -24   0 9.03115 4.98856   5
   2  24   0 2.78416 8.35263   6
  -2  24   0 20.3198 9.38384   6
   2  24   0 6.74335 7.19212   4
  -2  24   0 8.63332 8.27906   4
  -2  24   0 8.58470 5.55907   1
   2  24   0 4.36361 4.14548   1
  -3 -24   0 75.4624 10.8849   2
  -3 -24   0 88.9717 11.3352   5
   3 -24   0 76.8559 10.3109   2
   3 -24   0 113.760 13.7739   5
  -3  24   0 108.809 13.8616   1
   3  24   0 68.4957 14.0350   4
   3  24   0 89.3496 15.4882   6
  -3  24   0 85.3633 16.0416   4
  -4 -24   0 1.34855 4.16083   2
   4 -24   0 0.13539 4.28355   2
   4 -24   0 -7.0668 4.20409   5
  -4 -24   0 -1.1560 3.36793   5
   4  24   0 1.21344 8.71034   6
  -4  24   0 2.30926 8.21269   4
  -4  24   0 1.29332 5.36050   1
   4  24   0 2.25968 6.05151   4
  -5 -24   0 44.8631 9.13756   2
   5 -24   0 53.8419 10.4904   5
  -5 -24   0 52.7955 8.96709   5
   5  24   0 71.3422 15.5349   6
  -5  24   0 47.9038 12.0255   4
  -5  24   0 49.0476 10.1842   1
   5  24   0 57.9753 12.3099   4
  -6 -24   0 -0.5294 3.99320   2
  -6 -24   0 6.52634 5.04509   5
   6 -24   0 5.83124 6.31510   5
  -6  24   0 4.77975 8.68960   4
  -6  24   0 2.40804 4.46401   1
   6  24   0 0.30711 8.27460   6
   6  24   0 14.7061 7.29010   4
  -7 -24   0 1.33607 5.38542   2
   7 -24   0 -1.6740 5.66059   5
  -7 -24   0 6.56592 5.50191   5
   7  24   0 12.7969 7.58863   4
  -7  24   0 10.8836 7.22387   1
  -7  24   0 6.80117 8.85317   4
   7  24   0 19.3422 10.8544   6
   8 -24   0 10.8091 7.53375   5
  -8 -24   0 6.16491 6.13971   2
  -8  24   0 24.2261 11.7229   4
   8  24   0 14.3365 12.0569   4
   8  24   0 11.4598 9.81110   6
  -8  24   0 2.94535 6.55288   1
  -9 -24   0 14.7511 7.62273   2
   9 -24   0 -17.375 5.96705   5
  -9  24   0 17.7821 8.37777   1
   9  24   0 36.9004 13.7172   6
 -10 -24   0 2.43360 6.25055   2
  10 -24   0 9.00121 8.82833   5
 -10  24   0 11.3702 7.84962   1
   0 -25   0 -6.2339 4.27885   2
   0 -25   0 -3.0764 3.12306   5
   0  25   0 5.44819 4.41257   1
   0  25   0 -15.782 8.16768   6
   0  25   0 0.29194 7.15278   4
   1 -25   0 3.75045 5.06256   5
  -1 -25   0 1.04771 5.02088   2
  -1 -25   0 -4.4568 3.33924   5
   1 -25   0 -3.2815 4.56295   2
  -1  25   0 0.43056 4.25210   1
  -1  25   0 0.26794 7.25935   4
   1  25   0 7.58933 6.45953   4
   1  25   0 2.83536 4.49054   1
   1  25   0 -8.1361 7.59667   6
  -1  25   0 6.37545 8.12894   6
   2 -25   0 48.7703 8.83671   2
  -2 -25   0 46.5421 9.01273   5
  -2 -25   0 64.5631 10.6092   2
   2 -25   0 52.2199 10.3734   5
   2  25   0 51.2602 12.5314   6
  -2  25   0 58.5214 12.6451   6
   2  25   0 32.9156 10.6870   4
  -2  25   0 45.8769 9.25541   1
   2  25   0 54.3345 9.19954   1
  -2  25   0 50.6614 12.9245   4
  -3 -25   0 5.16315 4.37227   5
   3 -25   0 3.36971 5.30121   2
   3 -25   0 0.51587 5.24135   5
  -3 -25   0 5.33336 5.81998   2
   3  25   0 6.00494 9.65606   6
  -3  25   0 13.2027 8.33150   4
   3  25   0 4.15646 6.50894   4
  -3  25   0 4.13991 5.38354   1
   4 -25   0 5.95692 5.02481   2
  -4 -25   0 10.9459 5.40986   5
  -4 -25   0 14.9215 6.41983   2
   4 -25   0 7.15117 5.56269   5
   4  25   0 19.8258 9.03897   4
  -4  25   0 9.80187 5.57579   1
   4  25   0 17.1714 10.9283   6
  -4  25   0 12.9632 9.35789   4
  -5 -25   0 6.96360 4.85015   5
   5 -25   0 -0.7060 5.03207   5
  -5 -25   0 7.78071 6.43248   2
   5  25   0 14.1968 7.39697   4
   5  25   0 12.6378 8.31064   6
  -5  25   0 6.67174 6.33366   1
  -5  25   0 5.12972 8.43375   4
   6 -25   0 3.29916 5.87084   5
  -6 -25   0 3.77570 5.79119   2
  -6 -25   0 6.74579 5.19979   5
   6  25   0 6.50214 7.21690   6
  -6  25   0 9.44484 9.04930   4
   6  25   0 11.0833 7.30000   4
  -6  25   0 13.6648 6.76918   1
   7 -25   0 -9.0215 4.61438   5
  -7 -25   0 7.17730 6.24792   5
  -7 -25   0 9.24919 6.97309   2
   7  25   0 11.3868 7.86496   4
  -7  25   0 6.26149 4.58607   1
   7  25   0 16.3228 10.3323   6
  -7  25   0 16.6687 9.88563   4
  -8 -25   0 5.80440 6.51741   2
   8 -25   0 -2.1573 6.23436   5
  -8  25   0 7.57605 9.54989   4
  -8  25   0 2.41838 6.41194   1
   8  25   0 14.9509 10.8954   6
  -9 -25   0 2.23313 6.51361   2
   9 -25   0 -4.1844 6.42797   5
   9  25   0 17.0818 11.0959   6
  -9  25   0 23.8936 9.58488   1
  10 -25   0 2.37391 7.30377   5
 -10 -25   0 0.12244 7.46447   2
   0 -26   0 6.07082 4.84089   5
   0 -26   0 3.51127 5.46832   2
   0  26   0 13.0967 9.37829   6
   0  26   0 4.36034 8.12221   4
   0  26   0 14.3573 6.51016   1
  -1 -26   0 0.14610 5.05974   2
   1 -26   0 4.19928 5.19231   5
   1 -26   0 -5.8165 4.18599   2
  -1 -26   0 -5.2928 3.31800   5
   1  26   0 3.85948 7.62423   4
  -1  26   0 4.61382 7.89212   4
  -1  26   0 -3.2245 9.30665   6
   1  26   0 -5.0625 7.97383   6
   1  26   0 5.98868 4.81089   1
  -1  26   0 2.07057 4.06114   1
  -2 -26   0 30.2076 8.41213   2
  -2 -26   0 26.2486 6.91106   5
   2 -26   0 20.6248 7.60875   2
   2 -26   0 18.5614 7.10779   5
   2  26   0 29.8336 7.86422   1
   2  26   0 36.1603 10.3665   4
  -2  26   0 24.3089 7.50946   1
   2  26   0 24.3629 11.4926   6
  -2  26   0 19.1519 9.16927   4
   3 -26   0 31.6763 7.48112   2
   3 -26   0 23.0050 8.34046   5
  -3 -26   0 23.1701 6.76272   5
  -3 -26   0 27.0966 7.96642   2
   3  26   0 31.0851 10.4205   4
  -3  26   0 21.7373 9.09336   4
  -3  26   0 29.4988 8.38321   1
   3  26   0 18.9931 11.2312   6
   4 -26   0 31.1416 9.11670   5
  -4 -26   0 26.8557 8.31528   2
  -4 -26   0 22.4305 6.30937   5
   4  26   0 35.0162 10.6698   4
   4  26   0 38.2939 13.2198   6
  -4  26   0 25.3593 11.4608   4
  -4  26   0 41.6807 9.35827   1
  -5 -26   0 8.54560 6.60014   2
  -5 -26   0 2.66334 4.41981   5
   5 -26   0 -0.9145 5.88021   5
  -5  26   0 -0.0906 7.73696   4
  -5  26   0 10.5967 5.85160   1
   5  26   0 10.2046 9.45311   6
   5  26   0 15.6771 7.72838   4
  -6 -26   0 3.46608 4.63004   5
  -6 -26   0 1.67706 5.46491   2
   6 -26   0 -0.6032 4.53697   5
  -6  26   0 2.56840 8.58040   4
  -6  26   0 1.05189 3.86757   1
   6  26   0 3.64320 7.29118   4
   6  26   0 8.02487 9.97402   6
   7 -26   0 -6.7657 4.86775   5
  -7 -26   0 -4.2293 3.79010   2
  -7 -26   0 3.17358 6.34594   5
   7  26   0 7.54515 8.24377   4
  -7  26   0 4.04140 5.82751   1
  -7  26   0 -0.4689 8.22831   4
   7  26   0 7.63767 8.26779   6
  -8 -26   0 5.13121 6.33309   2
   8 -26   0 -2.3269 6.16386   5
   8  26   0 23.6628 10.8221   6
  -8  26   0 4.44942 5.86147   1
  -8  26   0 -0.4938 9.24847   4
   9 -26   0 -2.9184 6.43536   5
  -9 -26   0 -0.5801 7.07485   2
   9  26   0 18.3254 12.7383   6
  -9  26   0 11.3971 8.44889   1
   0 -27   0 2.47644 5.25849   5
   0 -27   0 -0.1622 4.90148   2
   0  27   0 1.34338 5.36683   1
   0  27   0 14.8014 9.60341   4
   0  27   0 1.78021 8.36078   6
  -1 -27   0 0.56735 5.16612   2
  -1 -27   0 -1.6722 4.08189   5
   1 -27   0 7.50040 6.00785   2
   1 -27   0 7.86803 5.62156   5
   1  27   0 9.94804 8.39711   4
  -1  27   0 5.79714 5.02977   1
  -1  27   0 9.74403 7.23452   4
   1  27   0 7.09848 5.54558   1
  -1  27   0 1.32527 8.22483   6
   1  27   0 -6.1667 7.85446   6
  -2 -27   0 1.73087 4.28230   5
   2 -27   0 5.30102 5.28662   5
   2 -27   0 -2.3384 4.86135   2
  -2 -27   0 11.6952 6.09113   2
  -2  27   0 5.82497 6.89895   4
   2  27   0 7.63651 9.61644   6
   2  27   0 21.0281 9.39871   4
  -2  27   0 9.17294 5.39393   1
  -3 -27   0 15.7543 5.45068   5
   3 -27   0 20.9546 7.94001   5
  -3 -27   0 17.1169 7.41268   2
   3 -27   0 21.6646 7.61725   2
   3  27   0 18.4998 9.31882   6
  -3  27   0 18.2139 10.0303   4
   3  27   0 20.2363 8.54662   4
  -3  27   0 30.2565 8.39544   1
  -4 -27   0 3.25778 5.72641   2
   4 -27   0 11.4876 7.28926   5
  -4 -27   0 15.0420 5.84822   5
  -4  27   0 10.9596 8.81292   4
   4  27   0 13.5337 10.3489   6
   4  27   0 10.9487 6.46704   4
  -4  27   0 14.8253 6.21920   1
   5 -27   0 3.35830 6.43301   5
  -5 -27   0 7.57868 5.07360   5
  -5 -27   0 -7.2297 4.28797   2
  -5  27   0 6.33464 8.12181   4
   5  27   0 10.7378 7.05362   4
  -5  27   0 1.51838 4.72917   1
   5  27   0 6.57977 7.58225   6
  -6 -27   0 2.95654 6.04151   2
   6 -27   0 -2.7684 5.98122   5
  -6 -27   0 10.0807 5.92920   5
   6  27   0 10.9352 8.12975   4
  -6  27   0 9.27905 6.71904   1
  -6  27   0 3.29115 8.13963   4
   6  27   0 16.8216 11.1360   6
   7 -27   0 -0.3469 6.28013   5
  -7 -27   0 10.6643 7.02243   5
  -7 -27   0 1.91637 5.76428   2
  -7  27   0 12.2565 9.42190   4
   7  27   0 19.9490 11.9127   6
   7  27   0 13.0293 9.18068   4
  -7  27   0 6.07018 6.53965   1
  -8 -27   0 1.92896 6.58013   2
   8 -27   0 -9.2520 5.86917   5
   8  27   0 18.6968 11.7835   6
  -8  27   0 19.9980 8.80791   1
  -8  27   0 5.68553 9.89666   4
   9 -27   0 4.96575 7.96686   5
  -9 -27   0 15.1498 9.51083   2
  -9  27   0 17.3726 10.3219   1
   0 -28   0 4.67335 5.08943   5
   0 -28   0 6.29476 6.00460   2
   0  28   0 2.91285 5.23581   1
   0  28   0 -0.8897 8.36178   6
   0  28   0 6.74478 7.70087   4
  -1 -28   0 25.6501 7.53239   5
  -1 -28   0 37.7410 8.77398   2
   1 -28   0 38.6265 9.32520   5
   1 -28   0 44.6218 9.56145   2
  -1  28   0 49.6431 12.6092   4
   1  28   0 42.6995 8.70824   1
   1  28   0 61.5014 13.9865   4
  -1  28   0 51.1088 10.2188   1
   1  28   0 57.5962 14.2524   6
  -2 -28   0 1.46031 5.39315   2
   2 -28   0 1.51173 5.17327   5
  -2 -28   0 2.50419 4.21221   5
   2 -28   0 1.26001 4.91953   2
   2  28   0 1.71103 8.96289   6
   2  28   0 6.16738 7.30097   4
  -2  28   0 -3.7612 4.52810   4
  -2  28   0 2.81855 5.31887   1
   3 -28   0 4.20116 4.80280   5
  -3 -28   0 -0.3360 3.85596   5
  -3 -28   0 -0.4479 5.14985   2
   3 -28   0 -5.6082 4.65740   2
  -3  28   0 1.67297 5.16583   1
   3  28   0 3.04332 9.53678   6
   3  28   0 19.4466 9.39034   4
  -3  28   0 6.51004 8.37753   4
   4 -28   0 -9.4808 4.24630   5
  -4 -28   0 10.4387 5.06235   5
  -4 -28   0 3.28316 5.71044   2
   4  28   0 -0.7182 7.71727   6
  -4  28   0 6.26085 5.59601   1
   4  28   0 18.4334 8.62775   4
  -4  28   0 6.68726 7.47388   4
  -5 -28   0 12.2721 6.45789   5
  -5 -28   0 -5.9891 4.96120   2
   5 -28   0 -0.7439 5.93347   5
   5  28   0 13.1872 10.8380   6
   5  28   0 6.02377 6.35780   4
  -5  28   0 6.50330 6.19449   1
  -5  28   0 12.2660 9.30951   4
   6 -28   0 -1.1879 6.02208   5
  -6 -28   0 2.44905 6.26794   2
  -6 -28   0 10.9886 6.45328   5
   6  28   0 8.70507 8.12426   4
  -6  28   0 12.5391 6.50282   1
   6  28   0 4.08351 10.2079   6
  -6  28   0 -1.7891 8.02725   4
  -7 -28   0 12.2932 7.84339   2
  -7 -28   0 19.1556 8.15774   5
   7 -28   0 28.2847 9.62766   5
   7  28   0 21.3521 12.0946   6
  -7  28   0 19.1627 10.7476   4
  -7  28   0 16.3851 8.03432   1
   7  28   0 31.5557 12.1736   4
   8 -28   0 -0.0315 7.34340   5
  -8 -28   0 2.45103 7.08527   2
  -8  28   0 20.9308 9.25057   1
  -8  28   0 13.4796 10.2391   4
   0 -29   0 1.38985 5.60812   2
   0 -29   0 12.6838 6.46125   5
   0  29   0 4.97212 8.71673   6
   0  29   0 5.59021 8.15915   4
   0  29   0 1.56184 5.53831   1
  -1 -29   0 4.26339 6.22049   2
   1 -29   0 21.5063 7.75547   2
   1 -29   0 14.2943 6.94195   5
  -1 -29   0 23.6739 7.59864   5
  -1  29   0 25.0444 7.70582   1
   1  29   0 9.30777 6.92234   4
   1  29   0 13.3162 10.3223   6
  -1  29   0 20.1715 8.92941   4
  -2 -29   0 13.0992 7.22405   2
   2 -29   0 7.76931 6.27523   5
  -2 -29   0 3.27571 3.99251   5
   2 -29   0 -4.4722 5.69293   2
  -2  29   0 7.23971 6.04233   1
  -2  29   0 2.49908 6.33854   4
   2  29   0 9.01169 7.03983   4
   2  29   0 0.02162 9.13234   6
  -3 -29   0 8.92409 4.91106   5
  -3 -29   0 -2.6544 5.85101   2
   3 -29   0 -4.9038 5.00443   5
  -3  29   0 12.3763 6.77293   1
  -3  29   0 10.0423 8.76147   4
   3  29   0 0.48062 6.40294   4
   3  29   0 7.33949 9.70243   6
  -4 -29   0 4.38535 4.87345   5
  -4 -29   0 -0.2826 5.41748   2
   4 -29   0 -1.0198 5.93841   5
  -4  29   0 6.22075 8.91325   4
   4  29   0 8.82715 8.17789   4
   4  29   0 6.11239 9.16192   6
  -4  29   0 4.59771 5.65364   1
  -5 -29   0 3.43166 6.00900   5
   5 -29   0 -2.1040 6.22479   5
  -5 -29   0 -0.7225 5.54937   2
   5  29   0 11.9278 9.99413   6
  -5  29   0 11.4593 6.69177   1
  -5  29   0 11.3510 9.49626   4
   5  29   0 8.51307 8.08703   4
  -6 -29   0 11.5195 6.51820   5
  -6 -29   0 -2.1940 4.80467   2
   6 -29   0 2.82913 5.85275   5
  -6  29   0 17.3694 11.0642   4
   6  29   0 14.9745 8.69411   4
   6  29   0 14.6260 11.0905   6
  -6  29   0 4.52076 6.48024   1
  -7 -29   0 -1.4575 6.27099   2
   7 -29   0 9.41588 8.49993   5
  -7 -29   0 1.16574 7.56954   5
  -7  29   0 12.5401 10.2014   4
   7  29   0 17.2226 11.0227   4
   7  29   0 13.5675 10.3107   6
  -7  29   0 16.1750 8.83340   1
  -8  29   0 0.78519 8.32953   4
  -8  29   0 25.7021 11.7337   1
   0 -30   0 64.5305 11.3910   2
   0 -30   0 59.2009 11.1084   5
   0  30   0 69.6064 15.5588   6
   0  30   0 62.2971 11.2499   1
   0  30   0 67.6175 15.0861   4
   1 -30   0 0.60518 5.73082   2
  -1 -30   0 -1.2717 6.09221   2
   1 -30   0 2.37234 5.24706   5
  -1 -30   0 3.02930 4.78404   5
   1  30   0 -0.6293 9.41932   6
  -1  30   0 6.08092 6.28090   1
  -1  30   0 -1.2100 5.33869   4
   1  30   0 2.11789 7.13549   4
   2 -30   0 9.74570 6.76013   5
  -2 -30   0 1.33780 6.81380   2
  -2 -30   0 0.97268 4.46946   5
   2 -30   0 -11.183 4.50136   2
  -2  30   0 10.7419 6.85963   1
  -2  30   0 11.6381 8.86914   4
   2  30   0 15.8436 9.21887   4
   2  30   0 -8.4039 8.15362   6
   3 -30   0 1.47584 5.93982   5
  -3 -30   0 3.33788 4.66369   5
  -3 -30   0 -0.0379 5.96528   2
   3  30   0 12.1872 10.2511   6
   3  30   0 8.42270 7.99499   4
  -3  30   0 11.9444 6.98925   1
  -3  30   0 7.82704 9.61807   4
  -4 -30   0 11.2682 6.45921   5
  -4 -30   0 -0.8101 5.66421   2
   4 -30   0 8.29462 7.10217   5
   4  30   0 3.03463 8.91596   6
  -4  30   0 -2.8515 5.92952   1
  -4  30   0 3.97979 8.62017   4
   4  30   0 11.1627 8.16135   4
  -5 -30   0 4.67461 6.22883   2
   5 -30   0 -9.1222 5.31960   5
  -5 -30   0 9.27422 7.10292   5
  -5  30   0 -3.4120 7.82347   4
   5  30   0 17.2150 10.7477   4
  -5  30   0 8.77726 7.42129   1
   5  30   0 2.57541 9.77675   6
   6 -30   0 0.49656 6.67983   5
  -6 -30   0 3.33927 7.04193   2
  -6 -30   0 1.65405 6.43017   5
   6  30   0 15.1806 11.4527   6
  -6  30   0 8.01816 9.08930   4
   6  30   0 16.7043 9.88702   4
  -6  30   0 15.0685 8.67096   1
  -7 -30   0 -2.7630 6.12052   2
   7 -30   0 5.87550 7.77506   5
   7  30   0 16.2828 11.5718   4
  -7  30   0 17.0956 10.6680   4
  -7  30   0 29.0202 10.4410   1
   0 -31   0 -0.0438 5.35119   5
   0 -31   0 -7.7407 5.03048   2
   0  31   0 7.60680 7.38444   4
  -1 -31   0 0.34708 6.20836   2
  -1 -31   0 -1.4182 4.79430   5
   1 -31   0 0.32310 6.12320   2
   1 -31   0 8.29732 5.93175   5
   1  31   0 25.8061 11.5065   4
   1  31   0 9.94449 10.2865   6
  -1  31   0 6.88420 6.80074   1
  -1  31   0 0.53201 5.16148   4
   2 -31   0 2.75122 6.13519   5
  -2 -31   0 5.61733 6.34841   2
  -2 -31   0 1.25233 4.51586   5
   2  31   0 -5.5545 8.60380   6
   2  31   0 15.2881 9.33975   4
  -2  31   0 0.81273 7.76435   4
  -2  31   0 14.7856 7.69560   1
  -3 -31   0 12.1204 6.57238   5
  -3 -31   0 1.95451 7.19005   2
   3 -31   0 9.53096 7.12997   5
  -3  31   0 16.8772 8.14401   1
   3  31   0 9.34880 8.62196   4
  -3  31   0 21.2617 11.2771   4
   3  31   0 13.3038 10.6128   6
   4 -31   0 1.08561 7.38778   5
  -4 -31   0 -6.2928 5.64911   2
  -4 -31   0 3.15550 6.51605   5
  -4  31   0 2.08673 7.08867   1
   4  31   0 14.7910 8.60361   4
  -4  31   0 11.2059 10.1437   4
   4  31   0 1.33443 9.24303   6
  -5 -31   0 -0.5325 6.16777   2
   5 -31   0 -6.6926 5.52029   5
  -5 -31   0 5.20962 7.84008   5
  -5  31   0 12.0680 10.6571   4
   5  31   0 16.8940 11.2838   6
  -5  31   0 12.1306 8.63531   1
   5  31   0 16.0411 10.8824   4
   6 -31   0 -4.6780 6.22582   5
  -6 -31   0 7.51763 7.71934   5
  -6 -31   0 18.9324 8.25953   2
  -6  31   0 16.7460 9.81774   1
  -6  31   0 6.25644 9.66658   4
   6  31   0 14.6580 11.2187   4
   6  31   0 14.4611 11.2994   6
   0 -32   0 32.6700 9.56375   2
   0 -32   0 22.2583 8.28329   5
   0  32   0 35.1286 12.0379   4
  -1 -32   0 -4.6826 5.36908   2
   1 -32   0 2.82295 7.15850   2
  -1 -32   0 13.4723 6.98777   5
   1 -32   0 5.38536 6.26940   5
  -1  32   0 8.09828 6.83670   4
  -1  32   0 13.7047 8.62775   1
   1  32   0 5.00068 8.07609   4
   1  32   0 8.63928 11.1755   6
  -2 -32   0 10.1711 6.81445   5
   2 -32   0 4.86809 6.21911   5
  -2 -32   0 4.88436 6.48392   2
  -2  32   0 -0.7476 7.64188   4
  -2  32   0 14.5983 7.92124   1
   2  32   0 9.33043 9.23064   4
   2  32   0 8.69252 10.8330   6
   3 -32   0 -7.0939 5.01618   5
  -3 -32   0 6.91756 6.60609   5
  -3 -32   0 10.4648 7.01762   2
   3  32   0 15.4023 9.77357   4
  -3  32   0 7.19607 7.20422   1
   3  32   0 7.87227 9.13146   6
  -3  32   0 3.06160 9.33789   4
   4 -32   0 1.42316 6.29212   5
  -4 -32   0 1.67671 6.19636   2
  -4 -32   0 5.25726 7.81604   5
  -4  32   0 -4.5715 7.85918   4
   4  32   0 29.6869 13.4247   4
  -4  32   0 6.63850 8.12961   1
   4  32   0 12.2473 10.7160   6
  -5 -32   0 -4.5912 5.20807   2
  -5 -32   0 6.96540 7.34980   5
   5  32   0 26.3612 12.0737   6
   5  32   0 6.17156 10.0594   4
  -5  32   0 9.29549 8.44331   1
  -5  32   0 2.53161 8.83509   4
   0 -33   0 -2.5452 6.15711   2
   0 -33   0 -0.8420 6.48045   5
   0  33   0 5.68159 6.50546   4
  -1 -33   0 15.8986 8.22110   2
   1 -33   0 19.8815 8.19726   5
   1 -33   0 9.17287 9.97937   2
  -1 -33   0 29.4153 9.59916   5
  -1  33   0 8.29823 7.11424   4
   1  33   0 7.02394 8.03565   4
  -2 -33   0 0.33215 6.56998   2
  -2 -33   0 6.36219 7.07030   5
   2 -33   0 4.60374 5.43960   5
   2  33   0 4.52701 9.08519   6
   2  33   0 9.15340 7.71460   4
  -2  33   0 11.6580 8.68143   1
  -2  33   0 8.28366 9.23364   4
  -3 -33   0 6.73496 7.74718   5
   3 -33   0 -2.2071 6.28720   5
  -3 -33   0 0.71210 6.10943   2
   3  33   0 12.3953 10.8596   4
  -3  33   0 17.3464 8.73248   1
   3  33   0 21.7869 11.0514   6
  -3  33   0 16.1299 10.9919   4
  -4 -33   0 7.05914 7.96200   5
  -4 -33   0 -0.4112 6.22639   2
  -4  33   0 18.4146 10.9561   4
  -4  33   0 4.71733 8.53392   1
   4  33   0 6.80078 10.0703   4
   4  33   0 1.64518 8.33613   6
   0 -34   0 9.80996 8.42610   5
   0 -34   0 -4.9384 6.73526   2
   0  34   0 8.69132 7.74211   4
  -1 -34   0 1.27492 7.12475   5
  -1 -34   0 0.93542 6.78595   2
  -1  34   0 9.82705 7.56360   4
   1  34   0 8.83674 10.7150   4
  -2 -34   0 5.00554 7.36229   2
  -2 -34   0 6.76484 8.06309   5
  -2  34   0 27.0152 10.7516   4
   2  34   0 23.8404 12.0254   6
   2  34   0 13.1049 11.1225   4
  -2  34   0 5.82462 10.5428   1
  -3 -34   0 9.40311 7.49896   2
   3  34   0 -2.9144 8.40246   6
  -3  34   0 21.5085 10.0655   1
   3  34   0 10.1787 11.6537   4
  -3  34   0 14.8095 10.7008   4
   0 -35   0 1.48664 9.06981   2
  -1 -35   0 -4.4853 6.46030   2
  14   0  -1 9.39436 9.51917   3
  13   0  -1 1.98116 6.66986   3
 -13   0   1 7.64127 6.92662   2
 -12   0   1 -1.4679 6.15415   1
 -12   0   1 2.28059 4.76255   2
  12   0  -1 -2.7068 6.60392   3
 -11   0   1 5.29067 4.42944   2
 -11   0   1 -0.6202 5.76454   1
  11   0  -1 -3.2933 6.37617   3
 -10   0   1 -0.2753 3.40792   5
 -10   0   1 6.41375 3.63210   2
 -10   0   1 -8.3873 4.02604   1
  10   0  -1 7.30475 7.39199   3
  10   0  -1 2.70741 3.16778   5
  10   0  -1 1.62924 5.07245   6
  -9   0   1 -1.7034 2.76110   2
   9   0  -1 -1.4509 5.14344   3
   9   0  -1 0.40332 3.16392   5
  -9   0   1 -6.8586 5.58921   1
   9   0  -1 -1.0268 4.02676   6
  -9   0   1 1.36299 3.17117   5
   8   0  -1 -2.7436 1.97695   5
  -8   0   1 -0.0563 2.75932   2
  -8   0   1 -0.0482 4.77934   1
   8   0  -1 12.1981 7.23093   3
   8   0  -1 3.29421 3.80683   6
  -8   0   1 0.58816 2.22955   5
   7   0  -1 -0.1011 2.28986   5
   7   0  -1 -0.2173 2.92251   6
  -7   0   1 -0.6149 2.32011   2
  -7   0   1 2.39622 2.36633   5
   7   0  -1 2.45436 5.48452   3
  -7   0   1 0.03140 2.23074   4
  -7   0   1 -2.6732 3.92320   1
  -6   0   1 -1.1071 3.15209   1
  -6   0   1 1.14623 1.79071   4
  -6   0   1 -0.5935 1.50910   5
   6   0  -1 -0.4535 1.74098   5
  -6   0   1 -0.3618 2.11490   2
   6   0  -1 0.97533 3.08674   6
   6   0  -1 -1.0470 4.47235   3
   5   0  -1 2.03259 2.80376   6
  -5   0   1 -0.5901 1.67903   2
  -5   0   1 -1.6350 1.16081   4
   5   0  -1 0.36936 1.49229   4
  -5   0   1 -1.0032 1.23781   5
   5   0  -1 -0.0323 3.81043   3
   5   0  -1 -1.8288 1.32322   5
  -5   0   1 3.08399 2.98678   1
  -4   0   1 -1.1611 1.57352   2
   4   0  -1 -1.7462 2.02330   6
  -4   0   1 0.44063 2.42918   1
   4   0  -1 4.82579 3.03604   3
  -4   0   1 -0.9198 1.10539   4
  -4   0   1 -0.7470 1.16297   5
   4   0  -1 0.18858 0.98657   4
   3   0  -1 -2.6572 2.72415   6
  -3   0   1 1.22025 1.30903   5
  -3   0   1 -1.1312 0.90245   4
  -3   0   1 -1.5231 1.56675   2
  -3   0   1 1.97065 2.51369   1
   3   0  -1 3.12974 3.62458   3
  -2   0   1 0.20010 1.03350   2
  -2   0   1 0.24658 1.09012   1
  -2   0   1 0.99237 0.75360   5
   2   0  -1 -1.2582 1.51569   3
   2   0  -1 -0.4867 1.53644   6
  -1   0   1 -0.3017 0.51111   6
  -1   0   1 0.61494 0.53399   2
  -1   0   1 0.84642 0.53433   5
   1   0  -1 -0.4094 0.61534   3
   1   0  -1 -0.1979 0.58522   6
  -1   0   1 -0.3663 0.51101   3
   1   0  -1 0.47334 0.52818   6
  -1   0   1 0.87292 0.48275   1
  -1   0   1 0.03536 0.31067   4
   0   0   1 1.59054 0.33810   5
   0   0  -1 1.53164 0.41342   2
   0   0   1 1.67449 0.73999   4
   0   0  -1 1.72546 0.37665   5
   0   0   1 0.85028 0.63682   6
   0   0   1 2.43170 0.67115   3
   0   0   1 1.88685 0.44238   2
   0   0   1 2.72126 0.73332   1
   0   0  -1 2.53528 0.73993   1
   1   0   1 -2.0682 0.72704   3
   1   0   1 0.01692 0.37164   5
  -1   0  -1 0.58371 1.19911   1
  -1   0  -1 1.20995 0.72668   2
   1   0   1 -0.1560 0.26186   5
  -1   0  -1 0.29403 0.32792   5
   1   0   1 -1.5492 0.94227   6
   1   0   1 -0.7568 0.90481   4
  -2   0  -1 0.91811 0.80996   5
   2   0   1 0.22451 1.75134   6
  -2   0  -1 -0.3299 1.46414   2
   2   0   1 0.02689 1.41631   4
  -2   0  -1 4.32079 2.61976   1
   2   0   1 0.16419 0.98822   5
   2   0   1 -5.4403 2.89004   3
   3   0   1 -3.1353 1.75036   6
  -3   0  -1 0.12415 2.40315   1
   3   0   1 2.09108 3.34883   3
  -3   0  -1 -2.4639 1.59496   4
  -3   0  -1 -1.1166 1.50296   2
   3   0   1 -1.3999 1.22817   4
  -3   0  -1 0.00032 0.92758   5
   3   0   1 0.01523 1.03582   5
  -4   0  -1 -1.9122 2.14319   1
   4   0   1 -0.2640 1.45651   4
  -4   0  -1 -0.5306 1.02837   5
   4   0   1 0.64413 3.52467   3
   4   0   1 -0.1558 1.20938   5
  -4   0  -1 -0.5991 1.79176   4
  -4   0  -1 -1.7857 1.47378   2
   4   0   1 -2.3486 1.83270   6
   5   0   1 0.05136 3.18182   3
   5   0   1 -4.5045 1.87348   6
   5   0   1 -1.1567 1.34929   5
  -5   0  -1 -0.7285 1.59415   2
   5   0   1 3.54529 2.38484   4
  -5   0  -1 0.18068 1.38346   5
  -5   0  -1 -4.0156 2.91256   1
  -5   0  -1 1.45305 2.44555   4
  -6   0  -1 0.26098 2.37842   2
  -6   0  -1 0.29575 3.75696   1
  -6   0  -1 2.14537 2.76462   4
   6   0   1 -1.0248 2.15931   4
   6   0   1 2.86166 2.10081   5
   6   0   1 -0.7470 2.76432   6
   6   0   1 4.32630 5.12026   3
  -6   0  -1 -3.3327 1.33270   5
   7   0   1 0.39480 3.03823   4
   7   0   1 -1.4637 5.77226   3
  -7   0  -1 -5.2689 4.38025   1
  -7   0  -1 0.80106 2.55025   5
  -7   0  -1 -2.2570 3.01695   4
   7   0   1 -0.0519 2.19644   5
   7   0   1 2.58508 3.83241   6
  -7   0  -1 -2.0232 2.19994   2
  -8   0  -1 7.43468 6.20164   1
   8   0   1 -2.1865 3.72079   4
   8   0   1 -1.6873 2.51742   5
   8   0   1 3.80138 6.41740   3
   8   0   1 -1.1117 3.59478   6
  -8   0  -1 1.74045 3.09858   2
  -8   0  -1 -1.0616 3.78873   4
   9   0   1 -0.0343 3.69192   6
  -9   0  -1 6.43800 3.81779   2
   9   0   1 3.20088 6.12724   3
  -9   0  -1 -4.3471 5.20447   1
  10   0   1 3.22700 4.76140   6
 -10   0  -1 -3.6557 5.43297   1
 -10   0  -1 -0.0140 3.55891   2
  10   0   1 4.05105 6.51549   3
 -11   0  -1 3.73197 7.31299   1
 -11   0  -1 2.47956 4.43258   2
  11   0   1 2.40893 5.83187   3
  11   0   1 2.31222 6.93585   6
 -12   0  -1 -2.6715 6.78298   1
  12   0   1 3.98995 6.99709   3
  13   0   1 8.46342 7.76589   3
  14  -1  -1 1.67456 8.56160   3
 -14  -1   1 10.1213 13.3245   2
  14   1  -1 5.78888 8.78705   3
  13  -1  -1 -0.9801 6.72377   3
 -13  -1   1 5.56113 6.38093   2
  13   1  -1 5.33994 7.63984   3
 -13   1   1 10.7194 6.46443   2
 -12  -1   1 3.31961 4.87173   2
  12  -1  -1 3.94838 7.19740   3
 -12   1   1 -5.7393 6.47135   1
 -12   1   1 7.12072 5.08177   2
  12   1  -1 0.22220 6.89456   3
  11  -1  -1 15.4439 8.02062   3
 -11  -1   1 4.30364 6.78699   1
 -11  -1   1 1.61930 3.55952   2
  11   1  -1 5.79112 7.46157   6
  11   1  -1 4.18498 7.36961   3
 -11   1   1 4.89803 6.64304   1
 -11   1   1 5.29524 3.94297   2
 -10  -1   1 1.00286 3.50629   2
  10  -1  -1 2.83585 2.87008   5
  10  -1  -1 1.06892 4.07749   6
  10  -1  -1 -3.7928 5.99830   3
 -10  -1   1 3.87535 5.60849   1
 -10  -1   1 -2.1897 3.49743   5
  10   1  -1 1.79468 2.88453   5
 -10   1   1 -2.0059 3.13448   5
  10   1  -1 7.66958 7.01400   3
  10   1  -1 0.83196 4.87544   6
 -10   1   1 4.19711 3.58211   2
 -10   1   1 -5.0631 4.70033   1
  -9  -1   1 -1.4721 2.79057   2
  -9  -1   1 0.70145 2.57881   5
  -9  -1   1 1.34329 5.37033   1
   9  -1  -1 -0.7145 2.52994   5
   9  -1  -1 4.59131 4.68604   6
   9  -1  -1 -4.3947 6.64774   3
  -9   1   1 9.48714 6.31177   1
   9   1  -1 2.65035 7.32374   3
   9   1  -1 0.00965 4.01023   6
  -9   1   1 1.68338 3.38767   2
   9   1  -1 -1.6619 2.78562   5
  -9   1   1 -0.0217 2.63142   5
  -8  -1   1 -2.5661 2.37041   2
  -8  -1   1 -2.7881 4.38897   1
   8  -1  -1 1.36356 2.59784   5
  -8  -1   1 0.23252 2.16854   5
   8  -1  -1 2.59201 3.54836   6
   8  -1  -1 4.19676 6.61171   3
   8   1  -1 -0.3145 6.49042   3
  -8   1   1 -1.0133 2.50950   2
   8   1  -1 -1.1468 3.88777   6
  -8   1   1 -6.7022 4.44891   1
  -8   1   1 -0.9391 2.19309   5
   8   1  -1 -0.6132 2.17308   5
   7  -1  -1 -0.1435 2.19385   5
   7  -1  -1 -3.7925 4.86511   3
   7  -1  -1 3.26219 3.37079   6
  -7  -1   1 -1.2639 1.86849   4
  -7  -1   1 -0.2005 1.81747   5
  -7  -1   1 -2.4141 3.55408   1
  -7  -1   1 2.15730 2.72303   2
   7   1  -1 0.03973 2.04604   4
  -7   1   1 0.64404 2.01285   5
   7   1  -1 1.27268 3.37158   6
  -7   1   1 1.69411 4.86147   1
   7   1  -1 -1.0100 5.55427   3
  -7   1   1 -0.5933 2.42745   4
  -7   1   1 -2.1910 1.72382   2
   7   1  -1 0.62187 2.18872   5
  -6  -1   1 0.95681 1.70044   5
   6  -1  -1 -3.3098 3.95664   3
  -6  -1   1 0.12434 1.48765   4
  -6  -1   1 -1.3412 1.98429   2
  -6  -1   1 0.71622 2.96080   1
   6  -1  -1 2.59347 2.95825   6
   6  -1  -1 -1.4433 1.75877   5
  -6   1   1 -0.7765 1.86160   2
  -6   1   1 1.75047 3.61245   1
   6   1  -1 0.30497 3.58566   6
  -6   1   1 -0.8108 1.86536   4
   6   1  -1 0.45915 1.60845   4
  -6   1   1 0.94259 2.04333   5
   6   1  -1 3.66520 3.75604   3
   5  -1  -1 0.25857 2.19659   6
   5  -1  -1 -1.2108 3.44603   3
   5  -1  -1 -2.3124 1.43268   5
  -5  -1   1 0.81385 1.28515   4
  -5  -1   1 0.37025 1.90195   2
  -5  -1   1 0.59453 2.81684   1
  -5  -1   1 0.46103 1.42198   5
   5   1  -1 0.44142 2.93434   3
   5   1  -1 1.29588 2.87271   6
  -5   1   1 1.40138 2.92466   1
  -5   1   1 -1.6487 1.50709   2
  -5   1   1 -0.1167 1.45225   5
  -5   1   1 -0.7836 1.47964   4
   5   1  -1 -0.8943 1.29169   4
   4  -1  -1 1.45679 3.33316   3
  -4  -1   1 -0.6677 1.67789   2
  -4  -1   1 -0.4794 1.13117   5
  -4  -1   1 -0.0573 2.04183   1
   4  -1  -1 -0.1575 1.78238   6
   4  -1  -1 0.09716 1.56038   5
  -4   1   1 0.21855 1.31718   5
   4   1  -1 0.71649 0.95005   4
  -4   1   1 1.26472 1.71113   2
  -4   1   1 0.91169 2.66540   1
   4   1  -1 6.48684 3.12420   6
   4   1  -1 1.64104 2.69556   3
  -4   1   1 1.10470 1.45433   4
   3  -1  -1 -2.4373 2.10001   6
  -3  -1   1 5.76195 2.46283   1
   3  -1  -1 -3.5615 1.52655   5
  -3  -1   1 -2.0053 1.19469   2
   3  -1  -1 2.43029 3.33361   3
  -3  -1   1 -2.4379 0.94393   5
   3   1  -1 -0.4607 0.67323   4
  -3   1   1 0.60484 1.35401   5
   3   1  -1 -0.6532 3.48441   3
  -3   1   1 -3.5886 1.20670   2
  -3   1   1 5.65654 1.62722   4
   3   1  -1 -0.0586 3.15351   6
  -3   1   1 -0.5569 3.09429   1
   2  -1  -1 0.70518 1.61123   3
   2  -1  -1 0.06642 1.05335   5
  -2  -1   1 -0.6212 0.95895   1
   2  -1  -1 0.70489 1.06857   6
  -2  -1   1 -0.8061 0.79908   5
  -2  -1   1 -0.5253 1.04109   2
  -2   1   1 0.41836 1.28655   6
   2   1  -1 2.57070 1.91698   3
   2   1  -1 1.72648 1.87928   6
  -2   1   1 -0.7894 1.35265   1
  -2   1   1 0.03210 0.83146   4
  -2   1   1 1.69387 1.04591   5
  -2   1   1 -0.7920 0.92693   2
   2   1  -1 -0.1592 0.54441   4
  -1  -1   1 0.45176 0.56082   2
  -1  -1   1 0.01790 0.24895   1
   1  -1  -1 0.52287 0.59925   3
   1  -1  -1 0.51928 0.41643   6
   1  -1  -1 0.60515 0.42170   6
   1  -1  -1 0.29783 0.45343   5
  -1  -1   1 0.27163 0.70791   3
  -1  -1   1 -0.3021 0.49774   5
  -1   1   1 0.07214 0.33630   6
  -1   1   1 0.08725 0.46308   4
   1   1  -1 0.28369 0.61986   6
   1   1  -1 0.18992 0.78034   3
  -1   1   1 0.35549 0.57065   2
  -1   1   1 0.66085 0.60447   1
   1   1  -1 0.00820 0.27100   1
   1   1  -1 0.09903 0.55178   4
  -1   1   1 0.47228 0.46713   5
   0  -1   1 -0.1050 0.49251   4
   0  -1   1 0.31881 0.52538   6
   0  -1  -1 0.16611 0.33769   5
   0  -1   1 -0.2135 0.34048   5
   0  -1  -1 -0.5652 0.29885   5
   0  -1   1 0.43735 0.52306   3
   0  -1  -1 -0.6020 0.37178   2
   0   1   1 0.10222 0.46897   4
   0   1  -1 0.05259 0.39266   5
   0   1   1 0.41296 0.63383   6
   0   1  -1 0.15746 0.55441   1
   0   1   1 0.17653 0.31015   5
   0   1   1 0.47503 0.33845   5
   0   1   1 0.18624 0.41044   3
   0   1  -1 0.19105 0.50606   4
   0   1   1 -0.1423 0.52762   1
   1  -1   1 0.46811 0.85434   6
   1  -1   1 0.90655 1.10430   4
   1  -1   1 0.12211 0.62617   5
  -1  -1  -1 -0.7594 0.73959   2
   1  -1   1 0.01952 0.94555   3
  -1  -1  -1 -0.1258 0.99198   1
  -1  -1  -1 0.10480 0.28597   5
  -1   1  -1 -0.7024 0.43109   2
   1   1   1 -0.9429 1.21601   3
  -1   1  -1 -0.9574 1.01572   4
   1   1   1 -0.1561 0.29874   5
  -1   1  -1 0.55936 0.63906   5
  -1   1  -1 -0.1029 1.22561   1
   1   1   1 -0.9401 0.88020   1
   1   1   1 -0.4461 0.92334   4
   1   1   1 0.90235 1.44184   6
  -2  -1  -1 -0.3478 0.62840   5
  -2  -1  -1 -0.4660 2.08868   1
   2  -1   1 0.69677 1.21056   5
   2  -1   1 -1.4187 2.29234   3
   2  -1   1 -4.4052 1.52907   6
  -2  -1  -1 0.64689 1.67680   2
   2  -1   1 -0.7557 1.53333   4
   2   1   1 -2.4666 1.25691   4
   2   1   1 -2.4225 1.85608   6
   2   1   1 -1.6384 3.18234   3
  -2   1  -1 -3.5803 1.07024   2
  -2   1  -1 -2.4920 1.94622   4
  -2   1  -1 1.47624 2.74549   1
   3  -1   1 -0.4695 2.25575   3
  -3  -1  -1 0.13327 2.34904   1
  -3  -1  -1 -0.9928 1.42839   2
   3  -1   1 -0.2993 1.63472   4
  -3  -1  -1 -0.7709 0.80595   5
   3  -1   1 -1.2681 1.15582   5
   3  -1   1 -0.6200 1.21852   6
   3   1   1 -5.7478 1.79560   6
  -3   1  -1 -2.2052 2.33340   1
  -3   1  -1 -2.3585 1.57632   4
   3   1   1 -0.4616 1.58511   4
  -3   1  -1 -0.7576 1.28640   2
   3   1   1 -1.3361 2.39553   3
   4  -1   1 -3.0581 3.05307   3
   4  -1   1 2.04821 1.36559   5
  -4  -1  -1 0.47048 2.53172   1
  -4  -1  -1 -0.4058 1.41296   2
  -4  -1  -1 0.61982 1.07776   5
   4  -1   1 0.19417 1.85183   6
   4  -1   1 1.76912 1.89564   4
   4   1   1 -0.7504 1.04165   5
  -4   1  -1 -0.7479 1.19495   5
   4   1   1 0.35955 1.44768   4
  -4   1  -1 -2.1734 1.25700   2
   4   1   1 -4.1558 1.86314   6
   4   1   1 -0.2386 2.43184   3
  -4   1  -1 0.70033 2.09053   4
  -4   1  -1 1.70414 2.30253   1
  -5  -1  -1 -2.0581 1.60945   2
  -5  -1  -1 -5.7619 2.24525   1
   5  -1   1 0.10272 2.28188   6
   5  -1   1 -1.0235 2.04586   4
  -5  -1  -1 0.01327 1.24252   5
   5  -1   1 -1.2237 1.37158   5
  -5  -1  -1 1.09255 2.05101   4
   5  -1   1 -3.9830 3.71884   3
   5   1   1 0.77716 1.51215   5
  -5   1  -1 -0.0401 1.71170   2
  -5   1  -1 1.20614 2.20253   4
  -5   1  -1 2.06178 1.59702   5
   5   1   1 4.43441 4.61922   3
  -5   1  -1 -1.2896 2.39417   1
   5   1   1 0.80589 1.74005   4
   5   1   1 -3.1378 2.29104   6
   6  -1   1 -3.4707 4.34631   3
   6  -1   1 -1.0193 1.76246   5
   6  -1   1 -2.8360 2.27358   6
  -6  -1  -1 1.69536 3.81044   1
  -6  -1  -1 1.25362 2.55097   4
  -6  -1  -1 -0.2251 2.13003   2
  -6  -1  -1 -0.4785 1.63131   5
   6  -1   1 -1.2290 2.41815   4
  -6   1  -1 -2.3457 3.82720   1
  -6   1  -1 -1.4623 2.55478   4
   6   1   1 -0.8826 2.22084   4
   6   1   1 -0.4534 4.66122   3
   6   1   1 -0.7332 3.04384   6
  -6   1  -1 1.05021 2.10724   2
   6   1   1 -1.7295 1.51948   5
   7  -1   1 2.29521 5.65575   3
   7  -1   1 -1.7809 2.19152   5
   7  -1   1 1.71036 2.94616   4
  -7  -1  -1 4.73104 3.06519   2
  -7  -1  -1 0.75677 3.31758   4
   7  -1   1 -2.3574 2.70568   6
  -7  -1  -1 -1.0118 5.40633   1
  -7  -1  -1 0.05369 2.41917   5
   7   1   1 -7.3673 5.09336   3
   7   1   1 -0.5049 3.57380   6
  -7   1  -1 0.88431 2.45085   2
   7   1   1 0.36400 2.16598   5
  -7   1  -1 -2.3265 4.82184   1
   7   1   1 -1.5390 2.76170   4
  -7   1  -1 -2.6392 3.22743   4
  -8  -1  -1 2.99705 3.89259   4
  -8  -1  -1 -1.4158 2.88127   5
   8  -1   1 2.21436 3.15484   5
  -8  -1  -1 3.23302 3.59536   2
  -8  -1  -1 -0.6270 5.48168   1
   8  -1   1 -0.2842 6.17231   3
   8  -1   1 0.34215 4.26790   6
   8   1   1 -0.8642 3.67558   4
   8   1   1 1.32683 4.14883   6
  -8   1  -1 -0.5314 3.97245   4
   8   1   1 -8.1057 5.37267   3
  -8   1  -1 2.30406 3.28426   2
  -8   1  -1 -4.6512 5.55894   1
   8   1   1 -1.8935 2.29365   5
   9  -1   1 0.29768 4.25229   6
   9  -1   1 -3.0747 5.41218   3
  -9  -1  -1 5.40938 6.08519   1
  -9  -1  -1 1.27411 3.07253   2
  -9   1  -1 0.38470 3.17171   2
   9   1   1 1.84998 4.08311   6
   9   1   1 11.4829 7.14415   3
  -9   1  -1 -1.7554 5.64826   1
  10  -1   1 2.86526 6.45161   3
 -10  -1  -1 3.82698 7.52606   1
  10  -1   1 1.03070 4.58728   6
 -10  -1  -1 2.67310 4.09953   2
  10   1   1 4.64282 5.69336   6
  10   1   1 6.03774 6.88467   3
 -10   1  -1 -4.7253 5.23068   1
 -10   1  -1 5.66681 4.06246   2
 -11  -1  -1 1.32147 5.24479   2
 -11  -1  -1 8.28960 7.51698   1
  11  -1   1 1.99649 5.75060   3
 -11   1  -1 0.75634 4.64562   2
  11   1   1 3.05411 6.64840   3
 -11   1  -1 -3.9391 6.38005   1
  11   1   1 3.50434 6.40854   6
  12  -1   1 9.75024 7.77877   3
 -12  -1  -1 -9.7224 5.52275   1
 -12   1  -1 0.86592 7.49920   1
  12   1   1 15.3313 8.30022   3
  13  -1   1 1.18907 6.55574   3
  13   1   1 9.64163 8.89309   3
 -13   1  -1 -0.2510 8.86706   1
 -14  -2   1 1.84735 7.64581   2
  14  -2  -1 1.83729 8.36949   3
  14   2  -1 4.38459 8.91617   3
 -13  -2   1 0.27147 5.14320   2
  13  -2  -1 0.43328 7.54605   3
  13   2  -1 -3.2213 6.86421   3
 -13   2   1 12.8674 6.72342   2
  12  -2  -1 2.22706 5.34052   3
 -12  -2   1 4.17750 4.88115   2
 -12   2   1 3.47676 4.68457   2
 -12   2   1 -2.3847 6.78735   1
  12   2  -1 -5.9440 6.46618   3
  11  -2  -1 -3.9227 6.52783   3
 -11  -2   1 -6.0929 5.84183   1
 -11  -2   1 1.04391 3.38581   2
 -11   2   1 3.74377 3.55195   2
 -11   2   1 3.47013 7.05393   1
  11   2  -1 4.11894 7.58193   3
  11   2  -1 0.98533 5.29917   6
 -10  -2   1 1.36643 3.77764   2
 -10  -2   1 -5.7114 4.29406   1
 -10  -2   1 -1.0402 3.64562   5
  10  -2  -1 -2.3151 2.76299   5
  10  -2  -1 -5.8076 5.78982   3
  10   2  -1 2.55009 2.82288   5
  10   2  -1 1.30507 4.98743   6
 -10   2   1 -4.1898 5.97815   1
 -10   2   1 -2.0735 3.11263   5
 -10   2   1 -2.6524 2.64360   2
  10   2  -1 0.88731 4.97734   3
   9  -2  -1 3.92935 3.06671   5
   9  -2  -1 -0.6616 4.68471   3
  -9  -2   1 -0.5379 2.87956   5
   9  -2  -1 -2.9235 3.83908   6
  -9  -2   1 3.46722 5.48486   1
  -9  -2   1 2.83617 3.56015   2
  -9   2   1 -5.5056 4.93836   1
  -9   2   1 -0.6590 3.05012   5
   9   2  -1 1.51381 4.63953   6
   9   2  -1 1.81672 3.15639   5
   9   2  -1 5.13947 7.82690   3
  -9   2   1 -0.8291 2.91602   2
   8  -2  -1 -2.7260 3.09772   6
  -8  -2   1 -0.9105 2.63673   2
  -8  -2   1 -1.5666 4.91653   1
   8  -2  -1 0.66883 6.26848   3
  -8  -2   1 2.56102 2.31582   5
   8  -2  -1 -0.2478 2.75824   5
  -8   2   1 -6.6031 4.36350   1
   8   2  -1 0.00900 3.17948   4
   8   2  -1 0.54448 4.30274   6
  -8   2   1 2.52388 2.64614   5
  -8   2   1 -1.8140 4.92011   4
   8   2  -1 -1.8528 1.88643   5
   8   2  -1 3.18718 6.82914   3
  -8   2   1 -2.2142 2.16517   2
  -7  -2   1 -2.1069 2.16280   2
   7  -2  -1 -2.9031 2.55937   6
  -7  -2   1 1.95301 1.97965   4
  -7  -2   1 -0.9258 3.31738   1
   7  -2  -1 1.22120 2.80233   5
  -7  -2   1 0.74417 2.00262   5
   7  -2  -1 -1.5670 5.15022   3
   7   2  -1 -2.5581 3.55624   6
   7   2  -1 4.23892 5.44997   3
  -7   2   1 -0.4701 2.21584   5
  -7   2   1 -1.4709 2.50414   4
  -7   2   1 0.14991 4.41417   1
   7   2  -1 -0.0601 1.90295   4
  -7   2   1 0.12370 2.10032   2
   6  -2  -1 -1.4065 1.71560   5
  -6  -2   1 0.08576 2.12874   2
   6  -2  -1 -0.3620 2.25540   6
  -6  -2   1 0.17141 1.41102   4
  -6  -2   1 -0.4806 1.36302   5
   6  -2  -1 3.37669 4.46235   3
  -6  -2   1 1.09763 2.89148   1
   6   2  -1 1.65527 3.62325   6
  -6   2   1 0.60785 2.04301   5
  -6   2   1 0.58673 3.64759   1
  -6   2   1 -1.3966 2.05786   4
   6   2  -1 -6.9838 2.62177   3
   6   2  -1 1.84888 1.67589   4
  -6   2   1 1.11868 1.96561   2
   5  -2  -1 -1.9067 1.69905   6
  -5  -2   1 -0.5471 2.47036   1
  -5  -2   1 -0.3147 1.29411   5
   5  -2  -1 0.06646 3.39121   3
  -5  -2   1 0.28511 1.42035   2
   5  -2  -1 2.37526 1.97174   5
  -5   2   1 1.73517 2.08551   4
   5   2  -1 1.61556 4.03510   3
   5   2  -1 0.01557 3.13762   6
  -5   2   1 1.97478 1.74215   2
  -5   2   1 -0.3028 1.42592   5
  -5   2   1 -0.1689 2.84969   1
   5   2  -1 -0.7290 1.10386   4
  -4  -2   1 0.05508 1.18447   5
   4  -2  -1 2.82504 1.85628   5
  -4  -2   1 -0.2480 2.06809   1
   4  -2  -1 4.92664 2.81038   3
   4  -2  -1 0.22605 1.79485   6
  -4  -2   1 -0.8997 1.63652   2
  -4   2   1 1.29789 1.73230   4
  -4   2   1 2.74667 2.88747   1
   4   2  -1 1.28531 2.97127   6
  -4   2   1 -2.0076 1.03331   5
  -4   2   1 2.03635 1.68648   2
   4   2  -1 3.83347 3.84922   3
   4   2  -1 0.25474 0.96944   4
  -3  -2   1 -0.3070 1.15545   5
   3  -2  -1 -3.9602 1.51110   5
   3  -2  -1 -2.7750 1.46893   6
  -3  -2   1 -0.6688 1.47558   2
   3  -2  -1 0.40680 3.06647   3
  -3  -2   1 1.84282 1.85988   1
  -3   2   1 -0.4107 1.30208   5
  -3   2   1 0.27844 1.46531   2
  -3   2   1 4.23277 2.08475   4
  -3   2   1 0.67141 2.90059   1
   3   2  -1 -0.0902 3.51689   6
   3   2  -1 -0.2628 1.07193   4
   3   2  -1 4.08216 3.73992   3
  -2  -2   1 0.41232 0.89191   1
   2  -2  -1 -1.5525 1.14030   5
  -2  -2   1 -1.3543 1.20711   2
  -2  -2   1 0.93798 1.03646   5
   2  -2  -1 -1.0413 0.66267   6
   2  -2  -1 0.94952 1.65458   3
  -2   2   1 -0.3572 1.46856   4
   2   2  -1 0.41733 1.95542   3
  -2   2   1 -0.2044 0.72647   2
   2   2  -1 1.35081 1.27663   4
   2   2  -1 0.98477 2.41562   6
  -2   2   1 2.53624 1.84386   1
  -2   2   1 0.20549 1.08374   5
  -2   2   1 1.51968 0.96752   6
  -1  -2   1 1.00469 0.70164   5
  -1  -2   1 1.34603 0.73618   2
   1  -2  -1 0.77581 0.48770   6
   1  -2  -1 0.74010 0.80107   5
  -1  -2   1 1.46962 0.96811   3
   1  -2  -1 0.81781 0.66839   3
   1   2  -1 0.18422 0.94206   3
  -1   2   1 0.73509 0.75154   5
  -1   2   1 0.75578 0.88225   4
  -1   2   1 0.23333 0.53479   2
   1   2  -1 0.15526 0.82832   4
  -1   2   1 0.81045 0.41549   6
  -1   2   1 0.40887 0.87547   1
   1   2  -1 1.81529 1.33670   6
   0  -2  -1 -0.2212 0.70781   2
   0  -2   1 -0.1384 0.64742   3
   0  -2   1 -0.2882 0.31650   2
   0  -2   1 1.84390 0.69608   5
   0  -2   1 0.03264 0.60808   6
   0  -2  -1 0.01242 0.60744   5
   0   2  -1 0.47008 0.73774   1
   0   2  -1 0.31764 0.71151   6
   0   2   1 -0.0930 0.67421   1
   0   2   1 -0.5067 0.77920   4
   0   2   1 0.31878 0.52957   3
   0   2   1 0.05819 0.77986   6
   0   2  -1 0.47161 0.85005   4
   1  -2   1 -0.3176 1.15013   4
  -1  -2  -1 -0.0330 1.17483   1
  -1  -2  -1 -0.9629 0.47646   5
  -1  -2  -1 0.49818 1.12817   2
   1  -2   1 1.27812 0.99245   5
   1  -2   1 -0.5441 1.22500   3
   1  -2   1 0.77001 1.08757   6
   1   2   1 -1.2320 1.39963   3
  -1   2  -1 -1.7231 0.98984   1
   1   2   1 -0.5796 0.98520   1
  -1   2  -1 -0.3036 0.39953   2
   1   2   1 0.50569 1.19324   4
  -1   2  -1 -0.9695 1.32505   4
   1   2   1 -0.6203 0.60367   5
   1   2   1 0.28896 1.33387   6
   2  -2   1 1.01992 1.46238   5
   2  -2   1 1.78072 1.86749   4
  -2  -2  -1 0.40265 1.95106   2
  -2  -2  -1 -0.3944 0.66696   5
   2  -2   1 -3.2520 1.81775   3
  -2  -2  -1 -1.7597 2.08437   1
   2  -2   1 -0.5259 1.66770   6
   2   2   1 -1.3036 1.43826   4
  -2   2  -1 0.71215 2.45981   4
   2   2   1 -3.2433 2.85932   6
   2   2   1 -3.3651 3.24307   3
  -2   2  -1 2.87242 3.14445   1
  -2   2  -1 -0.5514 1.00030   2
  -3  -2  -1 -0.2603 1.69322   2
   3  -2   1 -0.3132 1.65954   6
  -3  -2  -1 -0.4161 1.86037   1
  -3  -2  -1 -0.4097 0.73610   5
   3  -2   1 0.99795 3.06023   3
   3  -2   1 -0.9989 1.27629   5
   3  -2   1 1.36221 1.83203   4
  -3   2  -1 -1.0239 1.23049   2
  -3   2  -1 2.11337 2.90918   1
  -3   2  -1 -0.9766 1.98409   4
   3   2   1 1.53859 2.54560   3
   3   2   1 -1.2974 1.79428   6
   3   2   1 -0.9742 1.36826   4
  -4  -2  -1 -0.8136 1.50527   2
   4  -2   1 -0.8981 1.75644   6
   4  -2   1 1.59407 1.49762   5
  -4  -2  -1 0.47328 0.93045   5
   4  -2   1 2.03008 1.97801   4
  -4  -2  -1 1.19697 2.40288   1
   4  -2   1 0.81923 3.21687   3
  -4   2  -1 0.64539 2.13774   1
  -4   2  -1 -0.4849 1.12327   2
  -4   2  -1 0.43568 1.87969   4
   4   2   1 -0.4588 1.32229   4
   4   2   1 0.36605 2.79942   6
   4   2   1 1.28113 3.40897   3
   5  -2   1 1.64913 2.52336   4
  -5  -2  -1 -0.1350 1.16260   5
   5  -2   1 -0.3650 1.62602   5
   5  -2   1 -0.6024 3.60373   3
  -5  -2  -1 -3.2330 1.86806   2
  -5  -2  -1 3.07014 2.94746   1
   5  -2   1 0.45563 2.18371   6
   5   2   1 -2.1517 2.52582   6
   5   2   1 -0.3846 4.22680   3
  -5   2  -1 0.12001 2.70976   4
  -5   2  -1 -1.5194 1.57547   2
  -5   2  -1 -0.4097 3.69950   1
   5   2   1 1.79390 2.00135   4
   6  -2   1 0.75879 2.25898   5
   6  -2   1 0.59365 2.37682   4
   6  -2   1 -1.1655 2.64045   6
  -6  -2  -1 -0.6973 2.16911   2
   6  -2   1 0.87523 4.44607   3
  -6  -2  -1 0.89716 2.32956   4
  -6  -2  -1 6.55594 3.89685   1
  -6  -2  -1 1.28806 1.78974   5
  -6   2  -1 -1.4152 1.69960   2
   6   2   1 0.27762 1.55354   5
   6   2   1 2.34695 2.22510   4
   6   2   1 -0.0469 3.91240   3
   6   2   1 -4.0975 2.66074   6
  -6   2  -1 -0.2680 2.67863   4
  -6   2  -1 -2.7282 4.25036   1
  -7  -2  -1 0.39893 3.14219   4
   7  -2   1 1.05583 2.60555   5
  -7  -2  -1 -1.0091 2.84395   2
   7  -2   1 -6.9826 2.45911   6
  -7  -2  -1 -0.2016 4.63358   1
  -7  -2  -1 -2.0206 2.09595   5
   7  -2   1 -4.2464 5.01421   3
   7   2   1 -0.1708 2.93944   4
   7   2   1 -4.7649 5.56464   3
  -7   2  -1 2.21731 2.51608   2
   7   2   1 -1.0735 1.89736   5
   7   2   1 -4.1391 3.17509   6
  -7   2  -1 -0.4306 4.97510   1
  -7   2  -1 0.50859 3.63256   4
   8  -2   1 -6.1273 5.83835   3
   8  -2   1 -4.5324 2.85997   5
  -8  -2  -1 0.30939 5.38054   1
  -8  -2  -1 -2.6267 2.65613   5
   8  -2   1 -0.4359 3.34776   6
  -8  -2  -1 2.70894 3.61967   2
  -8  -2  -1 0.61459 3.35015   4
   8   2   1 0.67267 3.53306   4
   8   2   1 -2.1879 2.32374   5
   8   2   1 -6.1255 6.11870   3
  -8   2  -1 -0.0132 3.84026   4
  -8   2  -1 0.68093 2.85832   2
  -8   2  -1 -0.4096 6.23799   1
   8   2   1 3.02614 3.75919   6
   9  -2   1 -3.3284 5.37522   3
  -9  -2  -1 -3.5812 5.28472   1
   9  -2   1 4.05019 4.15785   6
  -9  -2  -1 -0.1713 2.91938   2
   9   2   1 -0.0084 3.86373   6
  -9   2  -1 0.86480 3.38025   2
  -9   2  -1 -2.2834 5.57117   1
   9   2   1 3.47944 6.03993   3
 -10  -2  -1 -2.0198 3.54866   2
  10  -2   1 -1.3289 4.65377   6
  10  -2   1 -4.7842 3.43999   3
 -10  -2  -1 -6.2562 4.83444   1
  10   2   1 1.65420 5.14161   6
 -10   2  -1 1.79136 4.14009   2
 -10   2  -1 -2.3176 6.77728   1
  10   2   1 -2.0227 6.10487   3
 -11  -2  -1 0.74172 4.61681   2
 -11  -2  -1 -6.6723 6.83261   1
  11  -2   1 1.34502 5.76750   3
  11   2   1 9.21151 7.53865   3
 -11   2  -1 -11.365 5.56846   1
  11   2   1 3.94325 6.00415   6
 -12  -2  -1 13.9994 9.75873   1
  12  -2   1 12.0472 7.80909   3
 -12   2  -1 -15.546 6.47260   1
  12   2   1 9.98234 8.03358   3
  13  -2   1 4.23746 7.60582   3
  13   2   1 10.9236 8.98400   3
 -13   2  -1 3.03245 8.80353   1
  14  -3  -1 3.40833 8.94232   3
 -14  -3   1 1.94990 7.66209   2
  14   3  -1 6.42467 9.19787   3
 -13  -3   1 -0.1003 5.05617   2
  13  -3  -1 3.75563 7.05800   3
 -13   3   1 4.87859 7.43220   1
  13   3  -1 11.1403 8.91234   3
  12  -3  -1 2.48431 6.92481   3
 -12  -3   1 3.73005 4.34946   2
 -12   3   1 5.11585 5.51503   2
 -12   3   1 -3.4326 6.38041   1
  12   3  -1 6.71144 8.02369   3
 -11  -3   1 1.35534 3.93122   2
  11  -3  -1 -4.6627 5.40718   3
 -11   3   1 5.82665 4.56180   2
  11   3  -1 5.87826 6.64349   6
 -11   3   1 -1.5653 5.72567   1
  11   3  -1 -4.4430 6.13652   3
 -10  -3   1 -2.9063 5.39657   1
  10  -3  -1 -3.1795 5.43341   3
 -10  -3   1 0.47886 3.79208   5
  10  -3  -1 -5.7706 2.32374   5
 -10  -3   1 -1.0934 3.45761   2
  10   3  -1 4.29820 5.58776   6
 -10   3   1 -9.5267 5.03503   1
  10   3  -1 9.20384 7.08377   3
  10   3  -1 7.29953 3.32221   5
 -10   3   1 -1.3900 2.78054   2
   9  -3  -1 -1.6988 6.01090   3
   9  -3  -1 1.51559 3.46631   5
  -9  -3   1 -0.1331 3.20087   2
  -9  -3   1 -3.1650 5.45942   1
   9  -3  -1 -2.1566 3.46864   6
  -9  -3   1 -1.7501 2.38451   5
   9   3  -1 -0.1741 2.80139   5
   9   3  -1 4.67486 6.08702   3
   9   3  -1 -1.3198 4.42281   6
  -9   3   1 -5.0024 2.67345   2
  -9   3   1 5.09740 5.96887   1
  -8  -3   1 0.28570 2.87446   2
   8  -3  -1 -0.1300 5.82253   3
   8  -3  -1 -2.9597 2.78748   5
  -8  -3   1 2.43881 2.23911   5
   8  -3  -1 1.60485 3.21846   6
  -8  -3   1 7.37814 5.53026   1
   8   3  -1 1.03334 6.59249   3
   8   3  -1 3.14176 4.90788   6
  -8   3   1 -3.0466 3.50107   4
  -8   3   1 3.40864 5.22675   1
  -8   3   1 2.06470 2.73404   2
   8   3  -1 0.20799 3.07920   4
  -8   3   1 -0.0531 2.91270   5
   7  -3  -1 -3.2149 2.30813   5
   7  -3  -1 -1.8033 2.38792   6
   7  -3  -1 -6.4306 4.75615   3
  -7  -3   1 0.48150 3.92774   1
  -7  -3   1 1.34283 2.66247   2
  -7  -3   1 0.40129 1.72918   5
  -7  -3   1 -0.4935 1.61155   4
  -7   3   1 0.95642 2.57637   5
   7   3  -1 -2.0758 1.95137   4
   7   3  -1 -0.5832 4.24558   6
  -7   3   1 -3.6759 4.15018   1
  -7   3   1 -0.1813 2.27346   2
   7   3  -1 6.49831 6.47036   3
  -7   3   1 -3.1416 2.79314   4
   6  -3  -1 2.30724 2.19446   6
   6  -3  -1 -3.1627 1.71915   5
  -6  -3   1 2.33405 3.23711   1
  -6  -3   1 -0.2907 1.62164   5
   6  -3  -1 0.78994 4.29788   3
  -6  -3   1 -1.4941 1.89913   2
  -6   3   1 0.39524 1.86487   5
  -6   3   1 7.03213 4.43862   1
  -6   3   1 -1.5970 1.77441   2
   6   3  -1 -4.7410 4.55687   3
  -6   3   1 1.00665 2.44231   4
   6   3  -1 0.13475 1.54796   4
   6   3  -1 -1.7264 3.42758   6
  -5  -3   1 2.15548 2.38035   1
  -5  -3   1 1.01115 2.12815   2
   5  -3  -1 -2.6036 1.40105   5
   5  -3  -1 -2.9701 3.21895   3
   5  -3  -1 -0.2008 1.54263   6
  -5  -3   1 3.25829 1.63789   5
  -5   3   1 -0.6817 1.43533   2
  -5   3   1 1.15050 1.99315   5
   5   3  -1 0.94976 4.15423   3
   5   3  -1 -0.4249 1.25280   4
  -5   3   1 -0.4147 2.98994   1
   5   3  -1 -1.8960 3.34624   6
  -5   3   1 -0.0669 2.35877   4
   4  -3  -1 -0.2027 1.31796   6
   4  -3  -1 0.83412 1.74334   5
  -4  -3   1 -0.9698 1.78030   1
  -4  -3   1 0.39920 1.91560   2
   4  -3  -1 1.01485 2.89750   3
  -4  -3   1 0.37237 1.31266   5
  -4   3   1 0.84900 1.49299   2
  -4   3   1 -0.0429 1.45446   5
  -4   3   1 4.61996 3.32158   1
   4   3  -1 0.50442 1.18311   4
   4   3  -1 1.78276 3.52221   6
   4   3  -1 -3.6584 3.37851   3
  -4   3   1 -1.5194 1.88585   4
  -3  -3   1 1.15155 1.57952   2
   3  -3  -1 -0.8522 1.71035   5
  -3  -3   1 -1.5619 1.09141   5
  -3  -3   1 -0.8722 1.47448   1
   3  -3  -1 -0.6931 0.97127   6
   3  -3  -1 2.83572 2.95161   3
  -3   3   1 0.33946 2.44584   4
   3   3  -1 7.06040 3.81361   3
  -3   3   1 -0.1040 2.92569   1
  -3   3   1 0.87716 1.39328   2
   3   3  -1 -0.2204 3.88296   6
   3   3  -1 -0.7114 1.47154   4
  -3   3   1 2.38183 1.68582   5
  -2  -3   1 1.87168 0.85224   1
  -2  -3   1 -1.2172 0.75395   5
  -2  -3   1 -1.6657 1.45990   2
   2  -3  -1 0.36757 1.95801   3
   2  -3  -1 -1.4662 1.46467   5
  -2   3   1 1.87848 2.04958   4
  -2   3   1 -0.1380 1.09171   2
  -2   3   1 -2.6300 1.58026   1
   2   3  -1 4.92362 3.37720   6
   2   3  -1 0.89020 1.91143   4
   2   3  -1 1.60881 1.87564   3
   1  -3  -1 0.16509 1.04655   5
  -1  -3   1 0.86194 0.92570   5
   1  -3  -1 0.07694 0.68913   2
   1  -3  -1 -0.7828 0.78649   6
   1  -3  -1 0.57783 0.61234   3
  -1  -3   1 1.45551 0.90693   3
  -1  -3   1 -0.3457 0.84276   2
   1   3  -1 1.88585 1.41725   6
  -1   3   1 1.03593 0.74119   2
   1   3  -1 -0.2547 1.60631   4
  -1   3   1 0.00359 1.15625   1
   1   3  -1 -0.5181 1.09731   3
  -1   3   1 0.44617 0.77142   6
  -1   3   1 0.09962 1.29416   4
   1   3  -1 -0.1033 0.54635   1
   0  -3   1 0.54375 0.89984   5
   0  -3  -1 0.39095 0.96084   2
   0  -3   1 0.28414 0.60427   2
   0  -3   1 0.34878 0.99843   6
   0  -3   1 -0.6991 0.71224   3
   0  -3  -1 1.24590 0.94808   5
   0   3   1 0.04191 0.66551   3
   0   3  -1 0.83614 0.94143   6
   0   3   1 -1.0573 0.53659   1
   0   3   1 -0.6866 1.13072   6
   0   3   1 0.15831 0.91095   4
   0   3  -1 -1.1114 0.93292   1
   0   3  -1 -0.2824 1.06609   4
  -1  -3  -1 -1.0364 0.88101   5
   1  -3   1 -0.7655 0.51853   2
  -1  -3  -1 0.27287 1.52065   2
   1  -3   1 -0.3297 0.79590   6
   1  -3   1 0.91890 1.43474   5
   1  -3   1 -1.9177 0.86121   3
   1   3   1 0.35231 1.14101   1
  -1   3  -1 1.45127 1.64588   1
   1   3   1 1.12870 1.71095   4
   1   3   1 -0.2792 2.28045   6
  -1   3  -1 0.16544 1.97975   4
  -1   3  -1 1.06786 0.54291   2
   1   3   1 -0.0649 1.70749   3
  -2  -3  -1 -0.3425 2.07112   2
   2  -3   1 1.61558 1.89104   5
  -2  -3  -1 -0.7908 0.82947   5
   2  -3   1 -0.3472 1.55653   6
   2  -3   1 -2.7355 2.36651   3
  -2  -3  -1 -2.1942 1.70690   1
   2   3   1 -5.0780 2.15331   6
  -2   3  -1 -4.0884 2.05778   1
  -2   3  -1 -0.6457 0.77313   2
   2   3   1 1.48211 1.64197   1
  -2   3  -1 0.58335 2.59051   4
   2   3   1 -1.5901 3.21067   3
   2   3   1 -2.4125 1.60440   4
  -3  -3  -1 -0.7371 0.78633   5
   3  -3   1 0.29532 1.49044   5
  -3  -3  -1 -1.6752 2.16379   1
  -3  -3  -1 -1.9588 1.73125   2
   3  -3   1 -1.1126 1.29782   6
   3  -3   1 -5.9457 2.14202   3
  -3   3  -1 0.28871 1.14216   2
  -3   3  -1 -0.3146 3.12753   1
  -3   3  -1 3.81808 2.47433   4
   3   3   1 -0.8243 1.41790   4
   3   3   1 1.28493 3.18154   6
   3   3   1 -1.9609 2.07762   3
   4  -3   1 0.14455 1.62560   5
   4  -3   1 2.64641 3.32076   3
   4  -3   1 1.88704 1.97646   6
  -4  -3  -1 -0.2303 2.24732   1
  -4  -3  -1 0.04138 0.92529   5
  -4  -3  -1 0.28514 1.94222   2
  -4   3  -1 0.59554 3.12090   1
   4   3   1 -0.3367 3.53829   3
  -4   3  -1 -0.1383 1.11932   2
  -4   3  -1 -0.5218 1.89092   4
   4   3   1 -5.3234 2.22539   6
   4   3   1 -0.0181 1.43888   4
   5  -3   1 0.43505 3.77754   3
   5  -3   1 -0.1538 1.99536   6
  -5  -3  -1 -1.0126 1.13394   5
   5  -3   1 -2.1996 1.70823   5
  -5  -3  -1 -0.2885 2.66640   1
  -5  -3  -1 -3.6756 2.16491   2
  -5   3  -1 -1.3749 1.54665   2
   5   3   1 -1.1143 1.49942   4
  -5   3  -1 -5.6225 3.27016   1
  -5   3  -1 4.51582 3.37108   4
   5   3   1 -6.3988 3.66700   3
   5   3   1 0.58448 2.42165   6
  -6  -3  -1 -0.3831 1.57675   5
   6  -3   1 0.02958 2.41821   6
   6  -3   1 -3.1045 3.90991   3
  -6  -3  -1 -0.8488 2.21591   2
  -6  -3  -1 2.77192 3.67749   1
   6  -3   1 1.72225 2.22588   5
  -6   3  -1 8.11941 5.26811   1
  -6   3  -1 -1.4056 2.98270   4
   6   3   1 2.68733 5.15502   3
   6   3   1 -0.7761 3.69679   6
   6   3   1 0.40648 2.23148   4
  -6   3  -1 1.27296 2.00614   2
  -7  -3  -1 -0.7629 2.64409   4
   7  -3   1 5.54809 6.22268   3
   7  -3   1 -0.7540 2.73484   6
  -7  -3  -1 0.05241 2.08519   5
  -7  -3  -1 0.93887 4.26145   1
  -7  -3  -1 -2.9716 2.40873   2
   7  -3   1 -1.4319 2.40815   5
  -7   3  -1 -3.8965 3.42744   4
  -7   3  -1 -3.5480 2.18491   2
   7   3   1 -2.8565 5.93335   3
  -7   3  -1 -1.4766 5.41523   1
   7   3   1 1.07212 2.12695   5
   7   3   1 -0.2681 4.04533   6
   7   3   1 0.49826 2.90850   4
  -8  -3  -1 4.45445 3.61456   4
   8  -3   1 1.94965 5.11808   3
   8  -3   1 -0.7862 2.84373   5
   8  -3   1 -0.9544 3.09855   6
  -8  -3  -1 -2.9056 4.88952   1
  -8  -3  -1 -4.4160 3.26569   2
  -8  -3  -1 -2.1413 2.78900   5
  -8   3  -1 -3.7902 3.90191   4
   8   3   1 -4.8512 6.34429   3
   8   3   1 0.45053 3.60274   4
  -8   3  -1 -2.4123 2.67552   2
   8   3   1 -0.7604 2.23279   5
   8   3   1 2.34863 5.15958   6
  -8   3  -1 -3.7074 5.88864   1
  -9  -3  -1 -2.5003 3.19213   2
   9  -3   1 0.71262 4.04292   6
  -9  -3  -1 1.52506 5.34790   1
   9  -3   1 1.10900 5.66152   3
  -9   3  -1 2.68701 6.72113   1
  -9   3  -1 2.26144 3.67754   2
   9   3   1 3.56503 6.49212   3
   9   3   1 2.13517 4.70098   6
  10  -3   1 9.33171 7.00553   3
  10  -3   1 4.41396 5.03920   6
 -10  -3  -1 -1.0517 3.61541   2
 -10  -3  -1 -5.4487 6.30799   1
 -10   3  -1 8.65774 7.62851   1
 -10   3  -1 4.26619 4.58910   2
  10   3   1 1.75735 4.72433   6
  10   3   1 -2.5859 5.56776   3
  11  -3   1 0.84740 5.38932   3
 -11  -3  -1 4.13840 4.70180   2
 -11  -3  -1 -1.2274 6.02252   1
  11   3   1 -3.1560 5.70016   3
 -11   3  -1 3.50820 7.12899   1
  11   3   1 12.0630 7.35066   6
 -12  -3  -1 1.70115 5.65001   2
  12  -3   1 5.13990 7.23994   3
 -12   3  -1 6.06235 7.42945   1
  12   3   1 1.53655 6.43885   3
  13  -3   1 8.55052 8.24943   3
 -13   3  -1 -10.871 7.16577   1
  13   3   1 6.79994 7.92553   3
  14  -4  -1 7.93067 8.95140   3
 -14  -4   1 1.01949 8.08219   2
  14   4  -1 -2.3642 7.92347   3
 -13  -4   1 3.33444 5.71339   2
  13  -4  -1 3.90424 7.21311   3
  13   4  -1 -1.1236 7.49300   3
 -13   4   1 0.42974 6.70300   1
  12  -4  -1 1.48887 6.62726   3
 -12  -4   1 2.45953 4.29154   2
 -12   4   1 -1.7054 4.41875   2
  12   4  -1 -0.1661 7.58766   3
 -12   4   1 7.63560 6.56719   1
  11  -4  -1 -4.6869 6.10817   3
 -11  -4   1 -0.8118 3.31797   2
  11   4  -1 1.65073 7.36363   3
 -11   4   1 -5.7166 5.64525   1
  11   4  -1 10.2545 6.51992   6
 -11   4   1 6.26533 4.43669   2
  10  -4  -1 1.19191 3.25909   5
 -10  -4   1 3.64072 3.91150   2
  10  -4  -1 -0.9328 6.01614   3
 -10  -4   1 -4.2121 3.44282   5
 -10  -4   1 -0.5059 5.21737   1
  10   4  -1 3.03546 6.75495   3
  10   4  -1 0.66033 4.54536   6
 -10   4   1 0.76526 5.87755   1
 -10   4   1 2.46998 3.03880   2
  10   4  -1 3.60286 2.61998   5
   9  -4  -1 -0.2219 3.67227   5
   9  -4  -1 1.60777 6.66153   3
  -9  -4   1 -2.0499 3.08738   2
   9  -4  -1 1.04978 3.74816   6
  -9  -4   1 3.25857 3.23053   5
  -9  -4   1 0.52229 5.28419   1
  -9   4   1 -4.2222 5.27445   1
   9   4  -1 -3.9689 2.13973   5
  -9   4   1 -0.2246 2.74493   2
   9   4  -1 -4.8875 4.39792   6
   9   4  -1 0.14925 7.27453   3
   8  -4  -1 1.08793 3.01551   5
  -8  -4   1 1.55299 3.19861   2
  -8  -4   1 -0.0262 4.54343   1
   8  -4  -1 -0.6031 2.82512   6
   8  -4  -1 -1.6603 5.72550   3
  -8  -4   1 1.38599 2.04119   5
  -8   4   1 4.36070 5.97072   1
   8   4  -1 5.46274 7.47823   3
  -8   4   1 -5.0973 1.86933   2
   8   4  -1 0.89359 4.83258   6
  -8   4   1 1.73266 4.46166   4
   8   4  -1 -0.8927 3.17012   4
   7  -4  -1 2.02291 3.25505   5
  -7  -4   1 3.04626 2.16438   5
   7  -4  -1 -0.7179 2.39349   6
   7  -4  -1 -8.2297 3.81948   3
  -7  -4   1 -1.6384 2.59677   2
  -7  -4   1 0.69308 3.20069   1
   7   4  -1 0.06999 4.53030   6
  -7   4   1 -1.4882 2.04011   2
   7   4  -1 1.62906 6.02819   3
  -7   4   1 -1.0851 3.50199   4
   7   4  -1 0.89318 2.15209   4
  -7   4   1 4.63171 5.09672   1
   6  -4  -1 2.66113 4.11180   3
  -6  -4   1 -0.4778 2.67019   1
  -6  -4   1 -0.3461 1.62793   5
   6  -4  -1 -1.9197 2.01481   5
   6  -4  -1 0.05117 1.69255   6
  -6  -4   1 0.65627 2.55206   2
   6   4  -1 -3.6063 4.59133   3
   6   4  -1 0.74855 1.66017   4
  -6   4   1 0.20782 1.70973   2
  -6   4   1 0.52002 2.02316   5
  -6   4   1 -4.9705 3.44574   1
  -6   4   1 1.30338 2.84531   4
   6   4  -1 1.49861 4.12776   6
   5  -4  -1 -0.1879 1.87178   5
  -5  -4   1 0.21291 2.22778   1
  -5  -4   1 -1.1456 1.47400   5
  -5  -4   1 -2.3247 1.29749   2
   5  -4  -1 1.07726 1.42406   6
   5  -4  -1 0.02083 3.49590   3
   5   4  -1 -0.4598 1.33402   4
  -5   4   1 0.19266 1.59423   2
   5   4  -1 1.42976 4.38361   3
   5   4  -1 2.69427 3.03027   6
  -5   4   1 -1.3013 2.63814   4
  -5   4   1 3.55531 3.79475   1
  -5   4   1 3.52799 2.09749   5
  -4  -4   1 2.50609 1.84642   1
  -4  -4   1 -0.7054 2.04447   2
   4  -4  -1 1.99378 1.99195   5
   4  -4  -1 -0.3709 1.07881   6
   4  -4  -1 0.67817 2.74255   3
  -4  -4   1 -0.1696 1.10478   5
   4   4  -1 -1.0699 2.59792   6
   4   4  -1 -5.0189 3.14578   3
   4   4  -1 -2.6015 1.08707   4
  -4   4   1 2.33142 3.26121   1
  -4   4   1 0.35578 1.37061   2
  -4   4   1 -4.0471 2.29693   4
  -3  -4   1 0.66540 1.27121   1
   3  -4  -1 -0.5117 0.69193   6
   3  -4  -1 -3.5456 1.66294   5
   3  -4  -1 3.83051 2.67844   3
  -3  -4   1 -1.1487 1.22439   5
  -3  -4   1 -1.9807 1.89325   2
   3   4  -1 1.70073 2.60518   3
  -3   4   1 -0.3282 1.28932   2
   3   4  -1 5.15797 4.31046   6
  -3   4   1 1.14825 2.83748   4
  -3   4   1 1.92759 2.39112   1
   3   4  -1 -0.1828 1.85847   4
   2  -4  -1 1.87727 2.12738   5
  -2  -4   1 -1.0009 1.00314   5
   2  -4  -1 -0.8221 2.03861   3
  -2  -4   1 -2.6069 0.71281   1
  -2  -4   1 -1.9706 1.42820   2
  -2   4   1 1.26490 3.42499   4
   2   4  -1 0.59585 0.68137   1
  -2   4   1 4.67069 1.09383   6
  -2   4   1 -1.5818 2.99754   1
   2   4  -1 -0.8676 3.98810   6
  -2   4   1 -1.0092 1.19919   2
   2   4  -1 0.22612 2.83706   3
  -2   4   1 -0.7857 0.40898   6
   2   4  -1 2.13499 2.85592   4
  -1  -4   1 0.37039 1.28442   2
   1  -4  -1 0.24008 1.19762   2
  -1  -4   1 1.40898 1.16510   3
   1  -4  -1 0.00731 0.57166   3
  -1  -4   1 0.13089 1.20010   5
   1  -4  -1 -0.1966 1.10939   5
  -1   4   1 0.29665 0.87594   2
  -1   4   1 -0.4770 1.60319   1
   1   4  -1 1.08935 2.20786   4
   1   4  -1 1.24636 1.89734   6
  -1   4   1 -1.1812 1.96249   4
   1   4  -1 -0.7884 0.86633   1
  -1   4   1 0.15625 1.41590   6
   1   4  -1 -0.3941 1.39507   3
   0  -4  -1 1.61003 1.29793   5
   0  -4   1 -0.3650 0.95393   3
   0  -4   1 -1.3507 0.85721   2
   0  -4  -1 -0.0643 1.22364   2
   0  -4   1 -0.5511 0.98844   5
   0   4   1 1.17260 1.45258   6
   0   4   1 0.07826 1.18478   1
   0   4  -1 1.39100 1.48550   1
   0   4  -1 1.14071 1.67872   6
   0   4   1 -0.3604 1.25798   4
   0   4   1 0.53963 0.89401   3
   0   4  -1 -0.6143 2.12567   4
   1  -4   1 -1.6581 0.78618   2
   1  -4   1 -2.5446 1.46814   3
   1  -4   1 1.36053 1.88092   5
  -1  -4  -1 -1.7932 1.93978   2
   1  -4   1 0.34346 1.24324   6
  -1  -4  -1 0.15508 1.51194   5
  -1   4  -1 2.98949 2.22970   4
   1   4   1 0.05855 1.24153   1
  -1   4  -1 -3.9237 1.77772   6
   1   4   1 1.19098 2.47226   3
  -1   4  -1 3.90494 2.92129   1
   1   4   1 -4.6056 2.97370   6
   1   4   1 -3.0259 2.01706   4
  -1   4  -1 1.07083 0.88181   2
   2  -4   1 -0.6746 1.20851   6
   2  -4   1 -4.5890 1.91595   3
  -2  -4  -1 -0.9670 2.10972   2
   2  -4   1 0.73598 2.01649   5
  -2  -4  -1 0.14758 1.86910   1
  -2  -4  -1 -1.8813 0.92538   5
   2   4   1 1.36293 3.66876   6
   2   4   1 0.48194 1.49106   1
  -2   4  -1 2.69562 2.31583   4
  -2   4  -1 -0.8151 0.79819   2
   2   4   1 -2.9506 2.84316   3
  -2   4  -1 3.40713 3.39166   1
   2   4   1 -0.1769 2.22526   4
  -3  -4  -1 0.24510 0.91676   5
   3  -4   1 0.42458 2.62606   3
  -3  -4  -1 -0.1810 1.95957   2
   3  -4   1 0.40312 1.52855   6
   3  -4   1 0.94617 1.79016   5
  -3  -4  -1 -0.6138 1.74693   1
  -3   4  -1 -2.0167 2.19589   1
   3   4   1 0.26459 3.21519   3
  -3   4  -1 2.98052 2.62710   4
   3   4   1 0.34955 1.64174   4
  -3   4  -1 -1.0429 0.86162   2
   3   4   1 -1.2984 2.35193   6
  -4  -4  -1 -0.5679 0.94247   5
   4  -4   1 -1.4859 1.45969   5
   4  -4   1 1.11203 1.88878   6
  -4  -4  -1 2.22143 2.20076   1
  -4  -4  -1 -1.3095 1.74903   2
   4  -4   1 -2.9649 2.63805   3
   4   4   1 2.01608 1.88615   4
   4   4   1 -2.6084 1.98825   6
  -4   4  -1 1.22806 3.55930   1
  -4   4  -1 -0.7567 1.09959   2
  -4   4  -1 -0.6796 2.44354   4
   4   4   1 0.42308 2.82344   3
   5  -4   1 -0.6052 1.84796   5
   5  -4   1 -1.4755 3.50223   3
   5  -4   1 -0.9881 1.94058   6
  -5  -4  -1 -0.0216 1.29336   5
  -5  -4  -1 1.28559 2.71909   1
  -5  -4  -1 0.28329 2.25074   2
  -5   4  -1 -1.2419 2.51850   4
  -5   4  -1 0.25336 1.64210   2
   5   4   1 -0.8654 3.13969   3
  -5   4  -1 -7.1450 3.39704   1
   5   4   1 1.19169 1.86865   4
   5   4   1 -3.3926 2.85662   6
   6  -4   1 -0.6725 2.28762   6
  -6  -4  -1 -4.0127 1.99532   2
   6  -4   1 4.10460 2.65416   5
  -6  -4  -1 0.05768 3.30587   1
  -6  -4  -1 0.88068 1.63216   5
   6  -4   1 -0.7145 4.12423   3
   6   4   1 -1.3812 2.03018   4
  -6   4  -1 1.30733 1.81251   2
   6   4   1 -0.7463 3.93742   3
  -6   4  -1 -3.3144 2.84808   4
  -6   4  -1 -3.0834 4.35979   1
   6   4   1 -2.6735 3.87153   6
  -7  -4  -1 0.61280 3.32346   2
   7  -4   1 1.80290 5.15340   3
   7  -4   1 2.21276 2.93222   5
   7  -4   1 1.30589 2.87860   6
  -7  -4  -1 -0.7923 3.90194   1
  -7  -4  -1 0.31423 2.28353   5
  -7   4  -1 1.69741 4.33568   4
   7   4   1 3.12375 5.13584   3
   7   4   1 -2.0613 2.58269   4
   7   4   1 0.05063 4.10762   6
  -7   4  -1 5.06038 6.40531   1
  -7   4  -1 -2.2354 2.18959   2
  -8  -4  -1 1.06042 3.33366   2
  -8  -4  -1 5.16689 3.42687   4
   8  -4   1 2.51073 3.20886   5
   8  -4   1 0.37084 5.51170   3
   8  -4   1 0.50994 3.22795   6
  -8  -4  -1 0.58380 4.85630   1
  -8  -4  -1 -0.9147 2.91977   5
   8   4   1 0.78110 5.08630   6
   8   4   1 3.42192 5.42502   3
  -8   4  -1 0.45418 2.85403   2
  -8   4  -1 2.45994 5.15870   4
  -8   4  -1 8.37190 7.07645   1
   8   4   1 2.11064 2.37622   5
   8   4   1 -2.7620 3.57269   4
   9  -4   1 3.96361 5.98698   3
   9  -4   1 2.26916 4.06363   6
  -9  -4  -1 -7.3241 4.19365   1
  -9  -4  -1 -1.2335 3.13311   2
   9   4   1 -2.1746 4.50991   3
   9   4   1 -0.5631 4.13970   6
  -9   4  -1 8.10781 6.84839   1
  -9   4  -1 3.05626 3.30704   2
 -10  -4  -1 1.19747 3.53043   2
 -10  -4  -1 -0.2905 5.68849   1
  10  -4   1 11.5350 7.10744   3
  10   4   1 1.08393 5.04788   6
 -10   4  -1 -7.8488 5.90894   1
  10   4   1 2.11867 6.57518   3
 -10   4  -1 -1.1529 3.44602   2
 -11  -4  -1 1.08784 5.25179   2
 -11  -4  -1 -7.3938 5.06154   1
  11  -4   1 6.04570 6.53833   3
  11   4   1 3.60248 6.67746   3
  11   4   1 2.55084 6.14678   6
 -11   4  -1 -2.9262 7.46314   1
 -12  -4  -1 4.97082 6.10788   2
  12  -4   1 3.15057 5.94449   3
 -12   4  -1 0.66442 7.61419   1
  12   4   1 15.6710 8.30270   3
  12   4   1 5.56387 7.97769   6
  13  -4   1 8.47957 7.81672   3
 -13   4  -1 -10.078 8.56925   1
  13   4   1 -1.7547 6.78187   3
 -14  -5   1 5.87177 7.46093   2
  14  -5  -1 9.94723 9.41801   3
  14   5  -1 1.40044 8.13528   3
 -13  -5   1 5.95290 6.41341   2
  13  -5  -1 5.90401 7.56680   3
  13   5  -1 7.28532 8.68563   3
 -13   5   1 5.71511 7.04716   1
 -12  -5   1 2.16199 4.59942   2
  12  -5  -1 11.9102 7.45934   3
  12   5  -1 2.82813 6.38929   6
 -12   5   1 1.98421 5.03783   2
  12   5  -1 9.88098 8.47212   3
 -12   5   1 2.10084 6.22666   1
  11  -5  -1 0.87085 6.28878   3
 -11  -5   1 -0.6928 3.57540   2
 -11   5   1 0.29793 5.99329   1
 -11   5   1 -1.7264 3.62991   2
  11   5  -1 5.64933 7.90828   3
  11   5  -1 1.30179 5.68836   6
  10  -5  -1 2.64812 5.96803   3
 -10  -5   1 -0.6617 3.86016   5
  10  -5  -1 -6.5121 3.44565   5
 -10  -5   1 1.78044 3.38919   2
 -10  -5   1 -4.2613 5.06500   1
  10   5  -1 -2.7602 4.17633   6
 -10   5   1 4.28559 5.99861   1
 -10   5   1 2.68209 3.30027   2
  10   5  -1 4.68984 2.46291   5
  10   5  -1 1.35719 6.55408   3
   9  -5  -1 3.46889 6.52256   3
  -9  -5   1 0.61155 3.14734   2
   9  -5  -1 -0.6840 3.07203   5
  -9  -5   1 -4.2852 4.33510   1
  -9  -5   1 1.33769 2.89064   5
   9   5  -1 -2.0548 6.80326   3
  -9   5   1 -3.7056 5.43483   1
  -9   5   1 -3.2222 2.25068   2
   9   5  -1 7.51810 6.11056   6
   8  -5  -1 -0.2590 5.77336   3
  -8  -5   1 -6.6902 3.77309   1
  -8  -5   1 -0.7991 2.25490   5
  -8  -5   1 0.72740 2.63628   2
   8  -5  -1 0.10090 2.91166   6
   8  -5  -1 2.29003 3.22682   5
   8   5  -1 3.44149 4.68154   6
  -8   5   1 -1.7670 4.35432   4
  -8   5   1 -1.6218 5.66802   1
   8   5  -1 0.64988 3.00880   4
  -8   5   1 2.98444 2.74624   2
   8   5  -1 -2.6246 6.62593   3
  -7  -5   1 -3.8668 2.50545   2
   7  -5  -1 -0.9579 2.57032   5
   7  -5  -1 1.48681 2.40999   6
  -7  -5   1 8.11060 4.06893   1
  -7  -5   1 -0.1600 2.10801   5
   7  -5  -1 0.39801 5.08954   3
  -7   5   1 6.09777 5.62032   1
   7   5  -1 -0.2947 2.25154   4
  -7   5   1 -0.1481 2.02527   2
  -7   5   1 2.40320 4.16583   4
   7   5  -1 -4.9606 4.14772   6
   7   5  -1 1.56777 6.11922   3
  -6  -5   1 3.00847 3.01895   1
   6  -5  -1 0.75550 3.94056   3
  -6  -5   1 -1.1926 2.35768   2
  -6  -5   1 0.54728 1.71525   5
   6  -5  -1 -0.2537 2.36156   5
   6  -5  -1 -0.6146 1.68948   6
   6   5  -1 2.33109 3.36327   6
  -6   5   1 -1.6512 1.48222   2
  -6   5   1 -5.5099 3.66566   1
   6   5  -1 2.90883 5.42992   3
   6   5  -1 1.09054 1.81894   4
  -6   5   1 -2.2027 3.20548   4
   5  -5  -1 -0.4328 3.19578   3
   5  -5  -1 -1.0254 2.17617   5
  -5  -5   1 1.13838 2.04343   1
  -5  -5   1 -0.3171 1.21881   5
  -5  -5   1 -1.7565 2.11062   2
   5  -5  -1 -0.0910 1.22290   6
  -5   5   1 0.40617 3.65615   1
   5   5  -1 -3.9468 4.11553   3
  -5   5   1 -0.9580 1.41197   2
   5   5  -1 2.54407 3.37277   6
   5   5  -1 0.77744 1.63376   4
  -5   5   1 -4.2647 2.82273   4
  -4  -5   1 -0.0882 1.31108   5
   4  -5  -1 -1.0398 2.76184   3
   4  -5  -1 -3.3362 1.73449   5
  -4  -5   1 -2.3958 1.15098   2
   4  -5  -1 -0.0803 0.85049   6
  -4  -5   1 0.14172 1.54838   1
  -4   5   1 -0.9976 1.21222   2
   4   5  -1 1.82826 3.13595   6
  -4   5   1 2.83172 3.28297   1
   4   5  -1 2.76783 2.00328   4
  -4   5   1 0.09238 2.78881   4
   4   5  -1 1.11476 3.49399   3
   3  -5  -1 0.35714 0.71525   6
  -3  -5   1 -1.8703 0.92786   1
  -3  -5   1 -1.5312 1.28296   5
  -3  -5   1 0.44993 2.20429   2
   3  -5  -1 -0.3186 1.52439   5
   3  -5  -1 -2.7015 2.29554   3
  -3   5   1 -2.6711 2.72303   1
   3   5  -1 -0.7127 2.34671   3
  -3   5   1 3.34801 3.22623   4
   3   5  -1 -2.6392 2.14689   4
   3   5  -1 1.24365 4.35801   6
  -3   5   1 -0.7018 1.30509   2
  -3   5   1 -1.1941 0.87478   6
   2  -5  -1 0.40663 1.77358   5
   2  -5  -1 -2.8629 1.39213   2
  -2  -5   1 -1.3434 1.62152   5
  -2  -5   1 -0.6470 1.72113   2
   2  -5  -1 -1.4651 2.01123   3
   2  -5  -1 -1.2840 1.07251   6
   2   5  -1 -0.6219 4.59520   6
   2   5  -1 -2.9970 3.48181   4
  -2   5   1 -0.3198 0.76797   6
  -2   5   1 -2.3803 3.10788   1
  -2   5   1 3.90145 1.71128   6
   2   5  -1 0.26935 2.92456   3
   2   5  -1 -0.3859 0.80431   1
  -2   5   1 -0.2549 1.30225   2
  -2   5   1 1.74977 3.45648   4
  -1  -5   1 -0.3723 1.72300   2
   1  -5  -1 -1.2111 0.48499   3
  -1  -5   1 -0.8824 1.23414   3
   1  -5  -1 -0.2435 1.59486   2
  -1  -5   1 -1.9008 1.59726   5
   1  -5  -1 0.92934 2.09712   5
   1   5  -1 -1.8306 1.24378   1
  -1   5   1 -4.6504 1.97446   1
   1   5  -1 1.45720 3.35138   6
  -1   5   1 -2.6177 3.02591   4
   1   5  -1 -2.2109 1.83132   3
  -1   5   1 1.92938 2.22616   6
  -1   5   1 0.97112 1.50664   2
   1   5  -1 -0.1861 3.46532   4
   0  -5   1 0.25819 2.01821   5
   0  -5  -1 -0.9518 1.74535   2
   0  -5  -1 1.53217 1.92415   5
   0  -5   1 -1.0390 0.98412   3
   0  -5   1 -0.3379 1.41685   2
   0   5  -1 0.85277 2.33207   6
   0   5   1 -0.0192 2.78414   4
   0   5   1 3.76960 1.44298   3
   0   5   1 -0.1482 2.76457   6
   0   5  -1 2.10474 3.29058   4
   0   5  -1 2.16282 2.21521   1
   0   5   1 -1.9388 1.47713   1
   1  -5   1 -1.3336 1.53493   6
  -1  -5  -1 0.58730 2.43639   2
   1  -5   1 2.03267 1.32427   2
  -1  -5  -1 0.00078 2.02331   5
   1  -5   1 0.42422 2.35762   5
  -1   5  -1 -5.7234 1.91504   6
   1   5   1 0.13420 1.42985   1
  -1   5  -1 0.27925 3.61260   4
   1   5   1 -4.9763 2.58418   4
  -1   5  -1 -0.4676 3.35259   1
   1   5   1 -1.1050 2.60114   3
   1   5   1 -3.2770 3.62448   6
   2  -5   1 4.77903 2.16477   5
  -2  -5  -1 -0.9802 1.24824   5
   2  -5   1 1.59202 1.57569   6
  -2  -5  -1 3.29033 2.45383   2
  -2  -5  -1 -2.6983 1.50665   1
   2  -5   1 -0.0315 2.04246   3
  -2   5  -1 1.85197 3.08779   4
   2   5   1 -0.2572 2.72697   6
   2   5   1 -2.2875 2.68659   3
  -2   5  -1 0.36452 0.90417   2
  -2   5  -1 -0.8117 3.30544   1
   2   5   1 -2.0628 2.09992   4
   2   5   1 0.19299 1.45917   1
   3  -5   1 -1.8335 1.62567   5
  -3  -5  -1 0.74882 2.12292   2
   3  -5   1 -0.2828 1.29410   6
   3  -5   1 1.09972 2.43796   3
  -3  -5  -1 1.19140 1.13073   5
  -3  -5  -1 -0.6558 1.54796   1
   3   5   1 1.61520 3.59474   6
  -3   5  -1 0.16410 0.98595   2
   3   5   1 -0.8090 1.69084   4
   3   5   1 0.25329 3.06781   3
  -3   5  -1 -1.4513 2.38756   4
   3   5   1 1.10249 1.91017   1
  -3   5  -1 -2.4696 2.32427   1
   4  -5   1 -1.6298 2.06709   5
  -4  -5  -1 0.49339 2.18395   1
  -4  -5  -1 -2.2599 1.94968   2
   4  -5   1 -1.3499 2.76535   3
   4  -5   1 -0.4932 1.73767   6
  -4  -5  -1 0.42847 1.13764   5
  -4   5  -1 1.25237 2.88998   4
  -4   5  -1 0.30132 3.70775   1
   4   5   1 -0.9175 1.91123   4
   4   5   1 2.58783 4.00351   6
   4   5   1 -2.7177 3.57496   3
  -4   5  -1 0.43527 1.23390   2
  -5  -5  -1 -0.1476 2.71593   1
   5  -5   1 0.85166 2.30711   5
  -5  -5  -1 2.28328 2.82473   2
   5  -5   1 -2.9980 3.33441   3
  -5  -5  -1 -0.3905 1.15584   5
   5  -5   1 -0.7114 1.89084   6
   5   5   1 -1.7042 3.40911   6
   5   5   1 -0.6933 2.05283   4
  -5   5  -1 -3.7253 3.87113   1
  -5   5  -1 -0.5959 1.29407   2
  -5   5  -1 2.29806 3.43918   4
   5   5   1 -7.7844 3.63757   3
  -6  -5  -1 1.88492 1.87740   5
   6  -5   1 -0.9433 2.35115   6
   6  -5   1 1.35906 2.45414   5
  -6  -5  -1 0.42699 2.65247   2
   6  -5   1 -2.5589 4.31615   3
  -6  -5  -1 -3.6511 2.70981   1
   6   5   1 -2.1606 5.28002   3
   6   5   1 -4.2841 3.84043   6
   6   5   1 0.99788 2.49951   4
  -6   5  -1 -3.3843 4.95927   1
  -6   5  -1 -0.2783 1.71846   2
  -6   5  -1 4.19425 4.40337   4
   7  -5   1 1.11910 5.15075   3
   7  -5   1 -2.0941 2.24112   6
  -7  -5  -1 6.63686 4.52690   1
  -7  -5  -1 -1.9420 3.00679   2
  -7  -5  -1 -0.7826 2.00856   5
   7  -5   1 -3.0856 2.84891   5
  -7   5  -1 -1.3889 2.18896   2
   7   5   1 2.78975 3.35780   4
  -7   5  -1 0.68202 4.03764   4
   7   5   1 1.29607 3.82465   6
   7   5   1 2.19589 6.42711   3
  -7   5  -1 7.20699 6.83944   1
  -8  -5  -1 -1.4985 2.59605   5
  -8  -5  -1 -4.1205 4.43526   1
   8  -5   1 1.60507 3.31162   5
   8  -5   1 -4.5065 2.60357   6
  -8  -5  -1 -5.9667 2.88375   2
   8  -5   1 -0.8139 5.63251   3
  -8   5  -1 0.20485 6.75475   1
  -8   5  -1 -0.6187 2.76974   2
   8   5   1 1.47748 2.36555   5
   8   5   1 4.80615 5.91416   3
   8   5   1 -1.7748 3.55731   4
   8   5   1 -1.6788 4.33582   6
  -8   5  -1 -1.3549 4.22686   4
  -9  -5  -1 -0.4023 3.21531   2
   9  -5   1 0.46838 4.05972   6
   9  -5   1 -0.5073 5.00718   3
  -9  -5  -1 -1.3298 4.83825   1
   9   5   1 0.36971 3.98529   6
  -9   5  -1 0.51960 2.92636   2
  -9   5  -1 -4.8207 5.42083   1
   9   5   1 3.34308 6.39138   3
 -10  -5  -1 -0.1677 3.91896   2
 -10  -5  -1 -1.4427 5.62819   1
  10  -5   1 0.60488 5.67707   3
 -10   5  -1 3.56828 7.06837   1
  10   5   1 6.85111 7.45287   3
  10   5   1 1.91317 5.00662   6
 -11  -5  -1 0.17865 5.07871   2
  11  -5   1 1.45051 5.48276   3
 -11   5  -1 4.54667 7.12841   1
  11   5   1 7.64227 6.93666   6
  11   5   1 -3.6598 5.94754   3
 -12  -5  -1 2.95895 5.94293   2
  12  -5   1 10.6746 7.63208   3
  12   5   1 6.12066 7.50713   3
 -12   5  -1 -4.7945 6.63933   1
  12   5   1 2.76814 7.69908   6
  13  -5   1 4.58100 8.07006   3
  13   5   1 -0.0088 5.52564   3
 -13   5  -1 -10.537 8.24410   1
  14  -6  -1 8.20426 9.77619   3
 -14  -6   1 7.34945 8.00072   2
  14   6  -1 5.30331 9.69657   3
  13  -6  -1 14.9301 8.13139   3
 -13  -6   1 -1.5306 4.82006   2
 -13   6   1 -0.1607 6.33213   1
  13   6  -1 10.4211 8.57479   3
  12  -6  -1 8.66943 6.99097   3
 -12  -6   1 3.10194 4.38988   2
 -12   6   1 -1.4301 5.64098   1
  12   6  -1 4.16657 6.77055   6
 -12   6   1 -2.0840 5.57428   2
  12   6  -1 -1.3592 5.81661   3
  11  -6  -1 3.89511 6.45248   3
  11  -6  -1 -7.8793 4.07204   5
 -11  -6   1 6.23902 4.66964   2
 -11   6   1 2.38335 4.66785   2
  11   6  -1 0.57725 5.37773   6
 -11   6   1 -6.3156 5.91572   1
  11   6  -1 -0.9413 5.47988   3
  10  -6  -1 -2.7933 3.75011   5
 -10  -6   1 -0.1881 3.80679   5
  10  -6  -1 1.81893 6.00690   3
 -10  -6   1 4.54714 4.23149   2
  10   6  -1 -2.6906 4.56140   3
  10   6  -1 -3.7225 4.13440   6
 -10   6   1 -3.0670 5.64387   1
 -10   6   1 -0.0690 3.33804   2
  -9  -6   1 -1.3481 3.10124   2
  -9  -6   1 -4.3348 3.47497   1
  -9  -6   1 -0.7113 3.08334   5
   9  -6  -1 -3.2713 3.05273   5
   9  -6  -1 -4.1231 5.60108   3
  -9   6   1 0.46855 5.90782   1
   9   6  -1 -6.7383 4.79557   6
   9   6  -1 1.89466 6.84169   3
  -9   6   1 0.67027 2.62094   2
  -8  -6   1 -2.5138 2.01030   5
   8  -6  -1 0.43282 5.36196   3
  -8  -6   1 -1.2823 3.59633   2
   8  -6  -1 5.87902 4.16615   5
  -8  -6   1 -2.1857 3.77452   1
   8  -6  -1 -0.8345 2.67500   6
  -8   6   1 3.83088 6.61919   1
  -8   6   1 -0.4610 2.54382   2
  -8   6   1 -3.1556 4.74682   4
   8   6  -1 -5.0550 5.01044   6
   8   6  -1 0.53466 3.04549   4
   8   6  -1 -1.3550 7.10467   3
   7  -6  -1 -0.3435 2.02629   6
  -7  -6   1 1.11674 2.25098   5
   7  -6  -1 3.74197 5.37123   3
  -7  -6   1 -0.5664 2.20103   2
  -7  -6   1 0.98612 3.46517   1
   7  -6  -1 -4.5505 2.64933   5
  -7   6   1 -2.1149 4.20424   4
   7   6  -1 -7.9401 4.93844   6
   7   6  -1 -2.4591 2.16877   4
   7   6  -1 3.35495 7.10917   3
  -7   6   1 -1.9511 5.15577   1
  -7   6   1 -3.0178 1.82890   2
  -6  -6   1 -0.7720 1.62742   5
   6  -6  -1 0.79864 2.65263   5
   6  -6  -1 1.82016 3.83109   3
  -6  -6   1 -4.5152 2.19052   1
  -6  -6   1 -1.0611 1.96938   2
   6  -6  -1 -1.2462 1.30301   6
  -6   6   1 0.06913 2.01956   2
  -6   6   1 -0.9899 3.60699   4
   6   6  -1 3.13884 4.31287   3
  -6   6   1 3.10314 3.60498   1
   6   6  -1 -1.7527 1.74729   4
   6   6  -1 -0.1140 4.47073   6
  -5  -6   1 2.08760 2.06899   1
   5  -6  -1 -0.8933 1.04592   6
   5  -6  -1 0.15174 2.19416   5
  -5  -6   1 -2.2867 2.13896   2
   5  -6  -1 -0.3629 3.05840   3
  -5  -6   1 -0.8268 1.44390   5
  -5   6   1 -0.2877 1.60804   2
   5   6  -1 0.59413 4.69789   6
   5   6  -1 0.75631 4.46390   3
   5   6  -1 -1.0978 1.82969   4
  -5   6   1 2.61447 3.53163   4
  -5   6   1 -3.5629 3.64435   1
   4  -6  -1 1.01767 2.54117   3
  -4  -6   1 -1.6815 1.30898   5
  -4  -6   1 -0.2394 2.29081   2
   4  -6  -1 1.63364 2.24941   5
  -4  -6   1 1.39570 1.51157   1
   4  -6  -1 0.07677 0.88368   6
  -4   6   1 0.50423 1.58506   2
   4   6  -1 0.92718 4.33217   6
   4   6  -1 -1.4040 1.83404   4
   4   6  -1 0.05781 3.45854   3
  -4   6   1 0.08418 3.28830   4
  -4   6   1 -0.6820 3.01133   1
  -3  -6   1 -0.7538 2.07333   2
  -3  -6   1 0.52588 1.43692   5
  -3  -6   1 1.05666 1.09885   1
   3  -6  -1 1.29845 2.38006   3
   3  -6  -1 0.58237 2.21107   5
  -3   6   1 0.95006 3.03551   4
  -3   6   1 -2.0934 2.10736   1
   3   6  -1 -1.1042 2.97198   3
  -3   6   1 0.46386 1.43010   2
   3   6  -1 -0.5967 0.82079   1
   3   6  -1 0.07090 2.61203   4
  -3   6   1 -1.3253 1.01290   6
   3   6  -1 -0.0446 4.12631   6
  -2  -6   1 -1.5035 1.59986   2
   2  -6  -1 3.50855 2.69225   5
   2  -6  -1 -2.9543 1.34599   3
   2  -6  -1 1.47081 1.78879   2
  -2  -6   1 -0.6521 1.58908   5
   2   6  -1 -1.1855 0.88354   1
   2   6  -1 2.67480 2.72108   3
   2   6  -1 -1.9524 4.41546   6
   2   6  -1 -1.5081 3.02227   4
  -2   6   1 -6.1308 2.70823   1
  -2   6   1 0.92672 1.41661   2
  -2   6   1 4.07553 3.72667   4
  -2   6   1 3.17920 2.01072   6
   1  -6  -1 -0.8409 0.52848   3
  -1  -6   1 -1.3971 1.98148   2
  -1  -6   1 2.09934 1.79351   3
   1  -6  -1 1.40775 2.06066   2
   1  -6  -1 1.89125 2.13665   5
  -1  -6   1 -0.5575 2.14211   5
  -1   6   1 -0.4066 1.95771   1
   1   6  -1 -4.2245 1.64865   1
  -1   6   1 -2.9644 3.64116   4
   1   6  -1 -3.6172 2.02524   3
   1   6  -1 8.46195 3.69429   6
   1   6  -1 2.57956 3.29038   4
  -1   6   1 3.15895 3.04629   6
  -1   6   1 1.12974 1.78881   2
   0  -6   1 -1.1129 1.04709   3
   0  -6   1 0.40296 1.62606   2
   0  -6   1 -4.2549 2.31828   5
   0  -6  -1 2.84853 2.52314   2
   0  -6  -1 0.71346 1.94498   5
   0   6  -1 0.28223 4.19420   4
   0   6   1 -0.0137 3.51393   4
   0   6   1 0.26027 3.41732   6
   0   6   1 -4.2729 1.60888   1
   0   6  -1 0.97473 2.29011   6
   0   6  -1 -1.4112 2.55463   1
   0   6   1 5.70820 1.67758   3
   1  -6   1 -2.0979 1.40539   3
   1  -6   1 -1.1764 2.22120   5
   1  -6   1 1.84813 1.74341   6
  -1  -6  -1 3.36599 2.63765   2
  -1  -6  -1 3.84994 2.14718   5
   1  -6   1 0.84794 1.34902   2
   1   6   1 0.43493 2.59200   3
   1   6   1 1.35506 1.55608   1
   1   6   1 0.63798 3.71673   6
   1   6   1 -0.4184 2.88611   4
  -1   6  -1 -4.9186 2.47031   4
  -1   6  -1 0.35706 3.11065   1
  -1   6  -1 -2.2808 2.15508   6
   2  -6   1 -0.9507 1.95717   5
   2  -6   1 -1.4543 0.87602   2
   2  -6   1 0.85027 1.61691   6
  -2  -6  -1 0.28636 1.45572   5
   2  -6   1 -1.5140 1.70990   3
  -2  -6  -1 2.03836 2.49326   2
   2   6   1 -1.8759 1.07175   1
  -2   6  -1 -1.9921 2.39784   1
   2   6   1 0.99815 2.45177   4
  -2   6  -1 -2.5073 1.87294   6
   2   6   1 1.36703 2.81165   6
  -2   6  -1 -1.2609 2.24261   4
   2   6   1 2.47639 3.16181   3
  -2   6  -1 1.32948 1.10760   2
   3  -6   1 -0.3862 1.17683   6
   3  -6   1 0.36549 2.20281   5
  -3  -6  -1 -1.0249 1.33622   1
  -3  -6  -1 -0.0669 1.09352   5
  -3  -6  -1 -2.1319 1.47423   2
   3  -6   1 -1.6512 1.96362   3
   3   6   1 -1.9449 2.81521   3
  -3   6  -1 2.76084 2.89631   1
   3   6   1 -1.0594 2.61230   6
  -3   6  -1 -0.7321 0.94673   2
  -3   6  -1 1.39591 3.07438   4
   3   6   1 -2.5423 1.72918   4
   3   6   1 0.24436 1.64277   1
   4  -6   1 -1.9368 1.91161   3
   4  -6   1 -0.2534 1.49555   6
   4  -6   1 2.24621 2.62475   5
  -4  -6  -1 0.04529 2.01148   1
  -4  -6  -1 -0.8519 2.38323   2
  -4  -6  -1 0.67791 1.33693   5
   4   6   1 0.37972 2.92623   6
   4   6   1 -0.1799 3.87627   3
  -4   6  -1 -0.1161 3.07317   4
   4   6   1 -1.8108 2.07264   4
  -4   6  -1 -0.7360 1.23769   2
  -4   6  -1 7.07450 3.95253   1
   5  -6   1 7.34948 3.93810   3
  -5  -6  -1 -1.0924 2.25616   2
  -5  -6  -1 1.12510 2.50323   1
   5  -6   1 -0.0141 1.62386   6
   5  -6   1 -0.9599 2.16866   5
  -5  -6  -1 -0.3133 1.30305   5
  -5   6  -1 3.35778 3.68873   4
  -5   6  -1 -0.1093 3.35205   1
   5   6   1 -2.8781 3.57380   6
  -5   6  -1 -0.4495 1.46314   2
   5   6   1 -2.8270 3.97255   3
   5   6   1 0.78367 2.44083   4
  -6  -6  -1 -0.0575 1.83939   5
  -6  -6  -1 -0.6888 2.99980   2
  -6  -6  -1 -0.5947 2.93619   1
   6  -6   1 -5.1498 2.61966   5
   6  -6   1 0.84325 2.11736   6
   6  -6   1 -0.8657 4.01454   3
  -6   6  -1 -1.9319 1.65911   2
   6   6   1 0.03650 2.27148   4
  -6   6  -1 -0.3286 3.95605   4
   6   6   1 -1.4672 4.29155   6
  -6   6  -1 4.50964 5.98369   1
   6   6   1 -1.4842 5.62104   3
  -7  -6  -1 6.95599 4.85189   1
  -7  -6  -1 1.06409 3.47930   2
   7  -6   1 -5.4934 2.93980   5
   7  -6   1 -1.3920 2.66672   6
   7  -6   1 -0.9923 4.78580   3
  -7  -6  -1 0.15796 2.03766   5
  -7   6  -1 -6.9465 4.15045   1
  -7   6  -1 5.89818 5.04663   4
   7   6   1 -0.6784 2.83314   4
   7   6   1 4.01545 6.72227   3
   7   6   1 2.32971 4.26479   6
  -7   6  -1 -3.3721 2.29585   2
   8  -6   1 1.34905 5.54944   3
   8  -6   1 -2.2995 3.25584   5
  -8  -6  -1 -2.4357 4.00544   1
  -8  -6  -1 2.31786 3.71409   2
  -8  -6  -1 -1.6314 2.88186   5
   8  -6   1 -0.5799 3.59640   6
   8   6   1 3.21251 3.72691   4
  -8   6  -1 -1.4680 5.06266   4
  -8   6  -1 -5.0385 6.03243   1
  -8   6  -1 4.53966 3.29962   2
   8   6   1 4.46721 5.92474   6
   8   6   1 4.65099 6.06472   3
   9  -6   1 -2.8145 4.70246   3
  -9  -6  -1 -2.4911 5.63541   1
   9  -6   1 1.13759 4.28018   6
  -9  -6  -1 4.41853 3.85486   2
   9   6   1 3.86242 5.26837   6
  -9   6  -1 6.24921 7.06810   1
   9   6   1 0.82346 6.05040   3
  -9   6  -1 0.43878 3.64931   2
 -10  -6  -1 -2.9868 5.42553   1
 -10  -6  -1 3.36440 4.03194   2
  10  -6   1 -3.9350 4.60594   3
  10   6   1 1.86681 7.47264   3
 -10   6  -1 3.67898 6.70707   1
  10   6   1 1.30590 5.03750   6
  11  -6   1 9.25331 6.36555   3
 -11  -6  -1 11.6180 5.99909   2
  11   6   1 1.21669 5.87376   6
  11   6   1 6.75396 7.53602   3
 -11   6  -1 -13.136 5.88062   1
 -12  -6  -1 -0.1087 5.40263   2
  12  -6   1 10.3325 7.57669   3
  12   6   1 5.13097 7.70903   6
  12   6   1 -2.7533 4.43305   3
 -12   6  -1 4.17487 8.43115   1
  13  -6   1 9.83558 8.59235   3
 -13   6  -1 1.04308 8.20121   1
  13   6   1 0.12693 7.03226   3
 -14  -7   1 5.55332 7.83866   2
  14  -7  -1 5.26894 10.5984   3
  14   7  -1 11.8502 9.77241   3
 -14   7   1 2.99968 7.15226   1
 -13  -7   1 10.2265 7.07205   2
  13  -7  -1 9.08017 8.03436   3
  13   7  -1 -1.4564 8.06840   3
 -13   7   1 -3.0476 6.07120   1
 -12  -7   1 -0.5160 4.10224   2
  12  -7  -1 4.59008 6.23998   3
  12   7  -1 -2.9337 7.03586   3
  12   7  -1 5.01694 7.13649   6
 -12   7   1 0.43611 6.37353   1
  11  -7  -1 -1.2607 4.07483   5
 -11  -7   1 2.22322 4.30652   2
  11  -7  -1 -1.8940 5.52192   3
 -11   7   1 4.74846 6.65055   1
  11   7  -1 3.73133 6.26526   6
 -11   7   1 0.07410 4.44738   2
  11   7  -1 0.79329 7.52023   3
  10  -7  -1 -2.7776 3.31830   5
  10  -7  -1 1.36213 5.53117   3
 -10  -7   1 0.03778 3.71210   2
 -10  -7   1 -1.2431 3.80598   5
 -10   7   1 0.96129 3.91964   2
 -10   7   1 -3.2351 5.39162   1
  10   7  -1 5.60639 5.70168   6
  10   7  -1 4.01161 7.54452   3
  -9  -7   1 -0.1200 3.06569   5
  -9  -7   1 2.08952 4.67734   1
   9  -7  -1 -1.1589 4.03958   5
   9  -7  -1 8.94994 6.37991   3
  -9  -7   1 0.00170 3.28344   2
   9   7  -1 10.8034 6.36503   6
   9   7  -1 -1.8564 6.36981   3
  -9   7   1 0.29663 3.35908   2
  -9   7   1 -4.8077 5.42765   1
   8  -7  -1 -1.9029 5.45427   3
  -8  -7   1 3.31589 4.14234   1
  -8  -7   1 -2.4456 1.95722   5
  -8  -7   1 -5.3018 2.93156   2
   8  -7  -1 -0.1600 3.21094   5
   8  -7  -1 -1.0183 3.05137   6
  -8   7   1 -3.5860 4.05043   1
   8   7  -1 -3.5321 5.80853   6
  -8   7   1 -6.0107 4.68631   4
  -8   7   1 -1.8134 2.11297   2
   8   7  -1 -3.9877 7.15032   3
   8   7  -1 -1.5843 3.05807   4
   7  -7  -1 0.67184 2.21159   6
   7  -7  -1 -3.3458 2.74872   5
  -7  -7   1 -1.3344 1.81059   5
  -7  -7   1 -1.2278 3.29630   2
   7  -7  -1 -1.3561 4.56014   3
  -7  -7   1 1.45633 3.33940   1
  -7   7   1 4.60430 5.39164   1
  -7   7   1 2.89539 4.79896   4
   7   7  -1 -0.7068 2.41462   4
   7   7  -1 4.45114 4.98551   6
  -7   7   1 1.61361 2.27337   2
   7   7  -1 -2.0556 6.31255   3
   6  -7  -1 0.00134 2.52487   5
  -6  -7   1 2.19065 2.47884   1
   6  -7  -1 1.13981 1.65381   6
   6  -7  -1 -0.7554 3.74055   3
  -6  -7   1 -2.7572 2.41188   2
  -6  -7   1 1.14350 1.77307   5
   6   7  -1 0.60610 2.19623   4
   6   7  -1 -4.6615 4.43638   6
   6   7  -1 1.90631 5.54729   3
  -6   7   1 3.61611 2.54565   2
  -6   7   1 -0.0770 3.57444   1
  -6   7   1 3.15730 4.17722   4
  -5  -7   1 2.19599 2.08183   1
   5  -7  -1 -4.9439 2.50941   3
  -5  -7   1 -0.9154 1.42987   5
   5  -7  -1 0.76781 1.22139   6
  -5  -7   1 0.64737 1.83445   2
   5  -7  -1 3.69977 2.78815   5
  -5   7   1 -3.5026 3.36723   4
   5   7  -1 -0.9543 1.89209   4
  -5   7   1 -5.5554 2.08906   1
   5   7  -1 -1.7516 3.27777   6
   5   7  -1 -1.0751 4.41595   3
  -5   7   1 0.72159 1.74819   2
  -4  -7   1 -1.0813 1.21458   1
  -4  -7   1 -0.3376 1.80889   2
   4  -7  -1 0.35074 2.32215   3
  -4  -7   1 -2.9109 1.04861   5
   4  -7  -1 -0.0275 2.35377   5
   4  -7  -1 -0.4148 0.89397   6
   4   7  -1 3.29543 3.77202   3
  -4   7   1 -1.1844 1.01427   6
  -4   7   1 -0.6500 3.03410   4
   4   7  -1 -5.9792 3.76718   6
  -4   7   1 3.64665 2.94507   1
   4   7  -1 1.85595 2.19860   4
  -4   7   1 -0.1207 1.49777   2
  -3  -7   1 -0.7188 1.03432   1
   3  -7  -1 -0.4854 1.39944   2
   3  -7  -1 2.10689 2.41806   5
  -3  -7   1 -1.6071 1.19865   5
   3  -7  -1 -0.6009 1.93361   3
  -3  -7   1 -0.7311 2.13334   2
  -3   7   1 1.75729 3.83260   4
  -3   7   1 2.71044 3.26072   1
  -3   7   1 -1.6160 1.33033   6
   3   7  -1 -1.7512 2.87343   3
   3   7  -1 -1.6350 2.78218   4
   3   7  -1 0.51137 1.02478   1
   3   7  -1 0.20395 3.43709   6
  -3   7   1 0.06638 1.43538   2
   2  -7  -1 -0.6351 1.20924   3
  -2  -7   1 -0.2671 1.64828   5
   2  -7  -1 -0.1470 1.60568   2
   2  -7  -1 0.48866 1.86227   5
  -2  -7   1 -0.8990 1.57772   2
  -2   7   1 0.62051 1.59785   2
   2   7  -1 4.49323 3.47576   6
   2   7  -1 -1.4752 0.94770   1
  -2   7   1 -1.5764 3.18259   4
   2   7  -1 -1.6896 2.25058   3
  -2   7   1 0.43796 2.82462   1
  -2   7   1 3.12778 2.22951   6
   2   7  -1 -4.1619 2.90330   4
   1  -7  -1 -0.9306 0.58113   3
  -1  -7   1 0.55932 1.43127   3
  -1  -7   1 0.15765 2.11586   2
   1  -7  -1 0.45215 2.02345   2
   1  -7  -1 -0.1669 1.93402   5
  -1  -7   1 -2.5076 2.07900   5
  -1   7   1 -3.5856 2.19549   1
   1   7  -1 -1.7069 1.94840   3
   1   7  -1 3.84259 3.36993   6
   1   7  -1 -2.0569 1.69875   1
  -1   7   1 -0.3122 3.71422   4
  -1   7   1 2.58287 2.59848   6
   1   7  -1 9.30210 4.54250   4
   0  -7  -1 -2.0794 1.61292   2
   0  -7   1 0.83556 2.03670   2
   0  -7   1 0.16480 2.45766   5
   0  -7   1 0.11886 1.20839   3
   0  -7  -1 -0.1029 2.41625   5
   0   7  -1 -3.1513 2.36807   1
   0   7   1 1.08076 1.59662   3
   0   7   1 -0.9821 1.93517   1
   0   7   1 -3.6840 2.25087   4
   0   7  -1 4.58796 3.25512   6
   0   7  -1 2.20940 3.28771   4
   0   7   1 -0.2779 3.23289   6
  -1  -7  -1 -1.7370 2.13508   2
   1  -7   1 0.62433 2.45236   5
   1  -7   1 -1.9305 1.25093   2
   1  -7   1 0.08511 1.53900   3
  -1  -7  -1 -0.3587 2.02939   5
   1   7   1 -0.9063 3.60325   6
  -1   7  -1 1.02141 2.31859   6
  -1   7  -1 0.38429 3.83596   4
   1   7   1 4.43363 2.47648   3
   1   7   1 -1.3094 1.35995   1
   1   7   1 -3.6139 2.62984   4
  -1   7  -1 3.65830 3.22783   1
   2  -7   1 -0.9775 2.18295   5
   2  -7   1 -1.7944 1.38989   3
   2  -7   1 0.34519 1.26281   2
  -2  -7  -1 2.36692 1.83474   5
  -2  -7  -1 -3.0590 2.10854   2
   2  -7   1 -0.5777 1.36694   6
   2   7   1 -0.7228 2.48515   3
   2   7   1 -1.1302 1.20725   1
   2   7   1 0.26705 2.50687   4
  -2   7  -1 -0.4074 1.10768   2
  -2   7  -1 -2.3420 3.13342   1
   2   7   1 -3.1479 3.50705   6
  -2   7  -1 -4.1810 3.16221   4
  -2   7  -1 -2.4748 1.62775   6
  -3  -7  -1 1.55778 2.03431   2
   3  -7   1 -0.1835 2.05419   5
  -3  -7  -1 -0.0714 1.55511   1
   3  -7   1 0.31736 2.05052   3
   3  -7   1 -2.2499 0.96042   2
   3  -7   1 -1.2290 1.37649   6
  -3  -7  -1 -0.8860 1.18599   5
   3   7   1 -2.8291 1.65842   4
  -3   7  -1 0.40680 3.06478   4
   3   7   1 0.43811 2.67671   6
   3   7   1 1.16015 3.37449   3
  -3   7  -1 -0.2659 1.12405   2
   3   7   1 1.81244 1.58979   1
  -3   7  -1 0.13315 3.68985   1
  -4  -7  -1 -0.5268 1.19341   5
  -4  -7  -1 -0.2103 1.89734   1
   4  -7   1 -0.5422 1.28994   6
   4  -7   1 0.27489 2.76621   3
  -4  -7  -1 -0.1195 2.02262   2
   4  -7   1 0.59581 2.35931   5
   4   7   1 1.11535 2.43644   4
  -4   7  -1 6.98875 4.18718   4
   4   7   1 -1.5842 3.85253   6
  -4   7  -1 4.23502 3.73385   1
  -4   7  -1 0.32487 1.33146   2
   4   7   1 -5.9403 3.41431   3
   4   7   1 3.07649 2.21776   1
   5  -7   1 -3.4602 2.66950   3
   5  -7   1 0.89078 2.01595   6
  -5  -7  -1 -0.4110 2.73192   1
   5  -7   1 1.62310 2.93908   5
  -5  -7  -1 1.23247 1.51487   5
  -5  -7  -1 -2.8971 2.60507   2
   5   7   1 4.57156 4.91990   3
  -5   7  -1 1.93310 4.98165   1
  -5   7  -1 -1.4066 1.45112   2
   5   7   1 -0.9771 1.83541   4
  -5   7  -1 0.07480 3.87367   4
   5   7   1 -0.9951 4.49012   6
   6  -7   1 0.65576 3.14550   5
  -6  -7  -1 -0.9685 1.66822   5
   6  -7   1 0.61253 2.23592   6
   6  -7   1 -3.9079 3.78415   3
  -6  -7  -1 -0.0595 3.31763   2
  -6  -7  -1 1.93131 3.48865   1
   6   7   1 4.82301 6.22744   3
   6   7   1 2.32703 5.13802   6
  -6   7  -1 8.39330 6.16114   1
   6   7   1 2.48464 3.17126   4
  -6   7  -1 2.70122 4.45573   4
  -6   7  -1 -2.5579 1.76026   2
  -7  -7  -1 1.10899 3.94585   1
  -7  -7  -1 0.91569 3.57511   2
  -7  -7  -1 -0.3276 2.28011   5
   7  -7   1 -1.1453 3.61739   5
   7  -7   1 -0.8042 2.37399   6
   7  -7   1 1.46084 5.05744   3
   7   7   1 1.25051 6.73107   3
  -7   7  -1 -1.4612 2.37595   2
   7   7   1 3.92047 5.74874   6
  -7   7  -1 1.17125 5.41491   4
  -7   7  -1 -0.8812 4.90721   1
   7   7   1 0.97278 3.00577   4
  -8  -7  -1 -3.3503 4.23131   5
   8  -7   1 -3.1311 3.00472   6
   8  -7   1 -4.0029 3.32680   5
  -8  -7  -1 2.19702 4.63708   1
   8  -7   1 1.98200 5.32018   3
  -8  -7  -1 1.31476 3.77883   2
   8   7   1 0.53253 5.27579   3
   8   7   1 1.30913 3.75205   4
  -8   7  -1 7.73979 7.18353   1
  -8   7  -1 -1.0326 2.78761   2
  -8   7  -1 1.42093 5.00084   4
   8   7   1 -1.2949 5.17064   6
  -9  -7  -1 4.90452 5.11495   1
   9  -7   1 1.07390 4.98509   3
  -9  -7  -1 8.08275 4.57509   2
  -9   7  -1 -0.2769 6.72982   1
   9   7   1 7.01973 7.27370   3
  -9   7  -1 -0.7336 3.35912   2
   9   7   1 0.75576 4.99154   6
 -10  -7  -1 10.0693 4.68899   2
  10  -7   1 1.88005 5.16198   3
 -10  -7  -1 -7.8284 5.25934   1
  10   7   1 -0.1136 3.70009   6
 -10   7  -1 7.38373 7.83190   1
  10   7   1 8.49052 7.87984   3
  11  -7   1 5.06344 5.78926   3
 -11  -7  -1 -1.8366 4.45520   2
  11   7   1 5.28500 6.99699   6
  11   7   1 3.41729 5.64572   3
 -11   7  -1 5.54724 7.41378   1
  12  -7   1 9.49307 6.83078   3
 -12  -7  -1 0.91964 6.28064   2
 -12   7  -1 -4.4480 7.45406   1
  12   7   1 -0.1467 6.45068   3
  12   7   1 4.41877 8.05524   6
 -13  -7  -1 5.38513 8.72508   2
  13  -7   1 1.45950 7.89105   3
 -13   7  -1 -5.6518 6.99893   1
  13   7   1 12.3051 8.89698   3
 -14  -8   1 4.85420 7.74432   2
  14  -8  -1 18.4771 11.4085   3
  14   8  -1 14.7304 10.9448   3
 -14   8   1 5.96089 7.63717   1
 -13  -8   1 9.79914 6.88651   2
  13  -8  -1 11.8132 8.57389   3
 -13   8   1 -6.8201 5.95717   1
  13   8  -1 6.20402 8.67271   3
  13   8  -1 7.68314 10.5754   6
 -12  -8   1 0.37035 4.14090   2
  12  -8  -1 0.85785 5.46933   3
 -12   8   1 3.73167 6.83158   1
  12   8  -1 -3.8408 7.23838   3
  12   8  -1 3.47736 6.29479   6
 -11  -8   1 -0.9948 3.61575   2
  11  -8  -1 -0.2449 6.16475   3
  11  -8  -1 2.31201 4.83042   5
  11   8  -1 11.5349 7.23510   6
 -11   8   1 4.80152 5.72965   2
 -11   8   1 -1.9522 6.10821   1
  11   8  -1 -0.2646 7.12181   3
  10  -8  -1 -1.5567 4.78454   3
 -10  -8   1 3.02110 4.13385   2
 -10  -8   1 -0.1570 3.91197   5
  10  -8  -1 -1.0094 3.95599   5
 -10   8   1 -3.4540 5.81670   1
  10   8  -1 -4.3234 6.97396   3
  10   8  -1 1.13682 5.46985   6
 -10   8   1 3.83550 4.01712   2
  -9  -8   1 1.19027 3.79689   2
  -9  -8   1 0.92278 3.19902   5
   9  -8  -1 2.50823 5.72909   3
   9  -8  -1 3.14261 3.86002   5
  -9   8   1 -4.3129 5.36865   1
   9   8  -1 -4.8142 4.79794   3
  -9   8   1 2.11226 2.56619   2
   9   8  -1 0.33740 5.95933   6
  -8  -8   1 -5.6160 3.15850   2
   8  -8  -1 6.28435 5.86914   3
  -8  -8   1 0.94072 2.20708   5
  -8  -8   1 -6.3447 3.60308   1
   8  -8  -1 5.15444 4.55642   5
  -8   8   1 0.43486 5.62064   4
   8   8  -1 4.72831 8.12996   3
   8   8  -1 -0.4172 6.38549   6
  -8   8   1 -1.8409 2.35666   2
  -8   8   1 3.10638 6.40517   1
   8   8  -1 -3.3115 3.04885   4
  -7  -8   1 -2.1876 3.24690   2
   7  -8  -1 -5.0229 3.94925   3
   7  -8  -1 2.20682 2.35493   6
   7  -8  -1 0.74239 3.78027   5
  -7  -8   1 2.19450 3.33357   1
  -7  -8   1 0.26449 1.85456   5
  -7   8   1 -4.4074 3.78342   1
  -7   8   1 -1.2662 5.04711   4
   7   8  -1 0.79565 2.97439   4
  -7   8   1 -3.0794 2.01823   2
   7   8  -1 5.36732 7.36701   3
   7   8  -1 2.49407 6.45276   6
  -6  -8   1 -0.7803 2.18333   1
  -6  -8   1 -1.6177 1.55140   5
  -6  -8   1 -1.4972 2.82174   2
   6  -8  -1 0.43162 3.69550   3
   6  -8  -1 3.44316 3.10407   5
   6  -8  -1 0.26758 1.59585   6
   6   8  -1 -0.9276 5.19970   6
  -6   8   1 -3.0491 4.33601   4
  -6   8   1 -3.4549 1.27843   2
  -6   8   1 -1.7918 3.35085   1
   6   8  -1 -0.9296 5.46082   3
   6   8  -1 2.81067 2.80530   4
   5  -8  -1 -2.3227 1.66719   5
  -5  -8   1 -0.6203 1.58561   1
  -5  -8   1 -0.1442 1.76843   5
   5  -8  -1 -0.2205 1.18729   6
  -5  -8   1 0.85808 2.74167   2
   5  -8  -1 -0.2081 2.75637   3
   5   8  -1 -4.1511 3.23105   6
   5   8  -1 2.07124 2.37472   4
  -5   8   1 -0.9648 1.67544   2
  -5   8   1 4.55595 4.57090   4
  -5   8   1 -2.6069 2.76731   1
   5   8  -1 -0.0635 4.60561   3
  -5   8   1 0.40868 1.43324   6
   4  -8  -1 -1.2835 2.38350   5
  -4  -8   1 -1.7124 1.19228   1
  -4  -8   1 -3.7311 1.12059   5
   4  -8  -1 -1.7464 2.45070   3
  -4  -8   1 3.44344 2.77737   2
   4   8  -1 -3.3263 3.35344   3
  -4   8   1 -1.3956 1.33736   2
   4   8  -1 -0.1018 2.37878   4
  -4   8   1 3.62440 4.03613   4
   4   8  -1 1.81857 5.06323   6
  -4   8   1 -0.1497 1.31060   6
   4   8  -1 0.10478 1.44022   1
  -4   8   1 -0.2297 3.43008   1
   3  -8  -1 -0.7101 1.62352   3
   3  -8  -1 0.19534 1.76617   2
   3  -8  -1 1.15604 2.45649   5
  -3  -8   1 -0.4473 1.48029   5
  -3  -8   1 0.65951 2.40649   2
  -3   8   1 0.02127 1.75766   2
  -3   8   1 1.37386 1.83764   6
  -3   8   1 -3.4292 3.27013   4
  -3   8   1 0.12517 3.12559   1
   3   8  -1 5.17676 3.46323   3
   3   8  -1 0.02740 1.04202   1
   3   8  -1 0.20781 2.88486   4
   3   8  -1 4.97975 5.05372   6
   2  -8  -1 -0.9555 0.99987   3
   2  -8  -1 -1.1815 1.65471   2
  -2  -8   1 -1.2544 1.30269   5
  -2  -8   1 1.35009 2.36803   2
   2  -8  -1 -1.8807 2.42703   5
  -2   8   1 -1.2303 2.18741   6
   2   8  -1 -1.5138 1.03847   1
   2   8  -1 -1.0395 4.08003   6
  -2   8   1 -4.0106 1.66222   1
   2   8  -1 -1.0713 2.43706   3
  -2   8   1 0.60521 3.55466   4
  -2   8   1 -1.6688 1.52552   2
   2   8  -1 -4.8180 2.94214   4
  -1  -8   1 0.38645 2.02719   2
  -1  -8   1 -0.2397 1.78908   3
   1  -8  -1 0.06446 1.99295   5
  -1  -8   1 -1.5970 2.12636   5
   1  -8  -1 0.23512 0.77529   3
   1  -8  -1 -0.0711 1.94078   2
  -1   8   1 -1.2473 1.67892   1
  -1   8   1 1.74275 2.66562   6
   1   8  -1 -0.0645 3.04645   4
   1   8  -1 -0.0636 1.79805   1
   1   8  -1 -1.5132 1.74938   3
  -1   8   1 -0.5844 3.66805   4
   1   8  -1 0.36797 4.03954   6
   0  -8  -1 -1.9025 1.54254   5
   0  -8   1 -1.1806 1.56063   2
   0  -8   1 0.08191 1.25131   3
   0  -8  -1 2.14620 2.42613   2
   0  -8   1 0.47257 2.47233   5
   0   8   1 -0.4133 1.48338   3
   0   8   1 0.96435 3.54207   4
   0   8  -1 2.58412 3.20624   6
   0   8   1 -1.3197 3.16078   6
   0   8  -1 -2.6595 2.11927   1
   0   8  -1 0.99881 3.20300   4
   0   8   1 -2.0585 1.66188   1
   1  -8   1 -0.6288 1.35106   2
   1  -8   1 0.25530 1.39769   3
  -1  -8  -1 1.36401 2.18244   5
  -1  -8  -1 -2.3757 1.51337   2
   1  -8   1 5.50677 2.79650   5
   1   8   1 1.09743 1.67310   1
  -1   8  -1 2.50514 3.21185   4
   1   8   1 3.75837 3.10821   6
   1   8   1 -0.2546 2.94060   4
   1   8   1 -0.6652 2.12297   3
  -1   8  -1 3.04974 2.78596   6
  -1   8  -1 -1.4994 2.92866   1
   2  -8   1 1.28767 1.40074   2
  -2  -8  -1 -0.0572 1.80621   5
   2  -8   1 -0.9101 1.43754   3
   2  -8   1 -0.1777 1.51499   6
   2  -8   1 1.12426 2.51694   5
  -2  -8  -1 -1.2467 1.66244   2
  -2   8  -1 0.70729 2.61615   1
  -2   8  -1 1.79396 2.35745   6
   2   8   1 1.96871 3.02168   6
   2   8   1 4.33189 3.14954   3
  -2   8  -1 -3.3175 3.51307   4
   2   8   1 1.84595 2.23750   4
  -2   8  -1 0.08076 1.26657   2
   2   8   1 0.00398 1.32772   1
   3  -8   1 -0.2775 1.60460   6
  -3  -8  -1 -0.8594 1.93710   1
  -3  -8  -1 0.38065 1.45952   5
   3  -8   1 0.79735 2.33686   3
   3  -8   1 2.11556 1.39459   2
  -3  -8  -1 0.90947 2.58748   2
   3  -8   1 -1.2593 2.12502   5
   3   8   1 2.09918 3.47463   3
  -3   8  -1 0.98819 3.98604   1
  -3   8  -1 0.80043 1.35464   2
  -3   8  -1 -1.7398 1.88425   6
   3   8   1 1.58898 3.42622   6
  -3   8  -1 -1.1526 3.49161   4
   3   8   1 3.30143 2.02414   1
   3   8   1 -1.7336 2.14940   4
   4  -8   1 0.22374 1.48436   6
   4  -8   1 -0.2414 2.67839   3
   4  -8   1 -1.9996 2.38588   5
  -4  -8  -1 2.17176 2.10713   1
  -4  -8  -1 4.38549 3.15171   2
  -4  -8  -1 -1.9776 1.24457   5
   4   8   1 -0.2672 2.29122   4
  -4   8  -1 -1.9388 3.89584   4
   4   8   1 1.01709 3.47715   6
   4   8   1 1.39716 4.26677   3
   4   8   1 1.18003 1.86042   1
  -4   8  -1 0.03543 1.38980   2
  -4   8  -1 -0.2416 3.10831   1
  -5  -8  -1 -3.3031 2.58640   2
   5  -8   1 -1.1821 1.60436   6
  -5  -8  -1 0.57787 1.54097   5
   5  -8   1 -1.6472 2.85961   3
   5  -8   1 2.24127 3.18914   5
  -5  -8  -1 1.58775 2.39803   1
  -5   8  -1 -6.7292 3.64000   4
   5   8   1 -3.2099 4.53156   6
   5   8   1 -0.6703 1.99240   4
  -5   8  -1 0.49116 5.21726   1
   5   8   1 4.79011 5.19115   3
  -5   8  -1 -1.0486 1.58526   2
  -6  -8  -1 -0.5188 3.61889   2
   6  -8   1 3.48449 3.76925   5
   6  -8   1 -1.1887 2.33610   6
   6  -8   1 0.62971 3.87399   3
  -6  -8  -1 6.96613 3.85477   1
  -6  -8  -1 -0.5967 1.68115   5
   6   8   1 0.09448 5.35076   6
  -6   8  -1 2.71951 5.58044   4
   6   8   1 2.38249 6.05871   3
  -6   8  -1 0.64050 6.10686   1
  -6   8  -1 -1.0340 1.98151   2
   6   8   1 1.51036 2.84862   4
  -7  -8  -1 -1.3063 2.06568   5
  -7  -8  -1 2.71848 3.81752   2
   7  -8   1 -0.0693 4.42491   3
   7  -8   1 -2.8928 3.68320   5
   7  -8   1 1.73849 3.08113   6
  -7  -8  -1 -2.8029 3.82738   1
   7   8   1 2.55728 6.18342   6
  -7   8  -1 1.41096 5.38019   4
   7   8   1 -1.7265 3.34654   4
   7   8   1 4.87940 7.13579   3
  -7   8  -1 -2.7549 4.95137   1
  -7   8  -1 0.21496 2.63196   2
   8  -8   1 -3.9958 3.55434   5
  -8  -8  -1 -8.2189 2.73456   2
   8  -8   1 0.31986 3.31191   6
   8  -8   1 -3.5627 4.19866   3
  -8  -8  -1 -5.4435 3.99240   1
  -8   8  -1 -5.2907 4.65111   4
  -8   8  -1 -2.1182 4.61617   1
   8   8   1 -1.4727 4.05824   4
   8   8   1 -1.7189 3.66654   6
   8   8   1 6.42769 7.10911   3
  -8   8  -1 1.54322 3.37129   2
   9  -8   1 -4.8032 3.22333   5
   9  -8   1 8.06032 5.98779   3
  -9  -8  -1 -5.4321 3.79977   1
  -9  -8  -1 -1.8855 3.29911   2
  -9   8  -1 3.42326 7.12445   1
   9   8   1 -4.7957 6.00113   3
   9   8   1 0.01058 4.59392   6
 -10  -8  -1 1.23443 4.11114   2
  10  -8   1 0.10902 5.20024   3
  10   8   1 0.84393 4.86397   6
  10   8   1 -7.3018 4.20705   3
 -10   8  -1 -3.0064 7.14615   1
 -11  -8  -1 2.45900 4.85974   2
  11  -8   1 3.78013 5.27869   3
 -11   8  -1 6.91338 8.04573   1
  11   8   1 1.93840 6.66159   3
  11   8   1 7.69519 7.20596   6
 -12  -8  -1 1.57983 5.79242   2
  12  -8   1 1.24245 5.30334   3
 -12   8  -1 2.24143 7.81996   1
  12   8   1 7.66307 8.12714   6
  12   8   1 -3.4266 6.77676   3
 -13  -8  -1 15.0300 8.93308   2
  13  -8   1 10.6415 8.92137   3
  13   8   1 14.0171 10.5931   6
 -13   8  -1 10.0644 8.98861   1
  13   8   1 12.1446 9.14392   3
  14  -9  -1 10.4200 10.1146   3
 -14  -9   1 8.45002 8.24431   2
  14   9  -1 8.08967 8.35804   3
 -14   9   1 13.2140 9.38489   1
 -13  -9   1 -0.4373 5.83632   2
  13  -9  -1 4.18958 7.81328   3
 -13   9   1 -5.0102 6.13710   1
  13   9  -1 8.00055 9.23046   6
  13   9  -1 10.7345 9.65606   3
  12  -9  -1 13.5147 8.11417   3
 -12  -9   1 3.15675 4.38296   2
  12   9  -1 11.3944 8.94853   3
  12   9  -1 10.5197 7.77715   6
 -12   9   1 -0.0498 6.22299   1
  11  -9  -1 10.9507 7.03821   3
  11  -9  -1 -0.2275 4.89033   5
 -11  -9   1 7.71942 5.04701   2
 -11   9   1 1.34861 5.11952   2
  11   9  -1 4.07274 5.90408   6
 -11   9   1 -10.457 5.16801   1
  11   9  -1 -8.5727 4.21293   3
 -10  -9   1 2.06801 4.12147   5
 -10  -9   1 2.44711 4.22882   2
  10  -9  -1 -4.9046 3.67117   5
  10  -9  -1 13.8601 7.29424   3
 -10   9   1 8.51583 4.61168   2
  10   9  -1 4.16145 6.06704   6
 -10   9   1 4.20257 6.60198   1
  10   9  -1 1.39079 7.18965   3
   9  -9  -1 0.67865 5.50882   3
   9  -9  -1 -0.0810 3.97565   5
  -9  -9   1 -2.3896 3.03378   5
  -9  -9   1 5.98195 4.36516   2
   9   9  -1 2.84814 7.30179   3
   9   9  -1 3.16697 6.43393   6
  -9   9   1 -1.7134 5.68502   1
  -9   9   1 1.46117 3.37325   2
   8  -9  -1 1.17149 4.33661   5
  -8  -9   1 0.77795 2.25817   5
  -8  -9   1 0.59828 3.91832   2
   8  -9  -1 1.66465 5.25929   3
  -8  -9   1 2.71034 4.27416   1
   8   9  -1 2.41505 3.63244   4
   8   9  -1 0.49569 5.03314   6
  -8   9   1 -3.8282 5.75581   1
  -8   9   1 -9.5543 5.11016   4
  -8   9   1 -1.1532 2.61300   2
   8   9  -1 -4.7430 6.88333   3
   7  -9  -1 -2.4671 4.00431   3
  -7  -9   1 -4.4871 2.92403   1
   7  -9  -1 -0.3669 2.20487   6
  -7  -9   1 1.64754 2.23464   5
  -7  -9   1 -5.6665 3.00747   2
   7  -9  -1 -0.6261 3.73672   5
  -7   9   1 -4.7217 5.34924   1
   7   9  -1 2.38650 3.29100   4
   7   9  -1 10.7638 7.65586   3
   7   9  -1 3.07053 6.74114   6
  -7   9   1 -2.5379 5.01126   4
  -7   9   1 -0.8688 2.38923   2
   6  -9  -1 0.06353 3.87572   3
   6  -9  -1 0.57782 3.20351   5
  -6  -9   1 -0.1213 2.37423   1
   6  -9  -1 -1.1152 1.70028   6
  -6  -9   1 -0.3998 1.81914   5
  -6  -9   1 2.64905 3.54628   2
  -6   9   1 -1.8780 4.95175   4
  -6   9   1 -0.8231 1.91470   2
   6   9  -1 -0.8858 2.47225   4
   6   9  -1 -3.6474 4.00082   3
   6   9  -1 5.99304 6.72035   6
  -6   9   1 1.58871 1.74969   6
  -6   9   1 -1.1939 4.88924   1
  -5  -9   1 -0.7807 2.93413   2
  -5  -9   1 -0.1437 1.68318   5
   5  -9  -1 -2.5244 2.60690   5
  -5  -9   1 0.39839 1.81522   1
   5  -9  -1 -4.1258 2.82574   3
   5  -9  -1 0.33955 1.44490   6
   5   9  -1 3.49541 4.52047   6
  -5   9   1 -0.8548 1.43573   6
  -5   9   1 -5.8010 3.68446   4
  -5   9   1 -5.1877 2.38643   1
   5   9  -1 1.46187 5.08963   3
  -5   9   1 2.78943 2.00947   2
   5   9  -1 -2.3239 2.17419   4
   4  -9  -1 -2.8938 1.56148   2
  -4  -9   1 0.23493 1.27910   1
   4  -9  -1 -1.2040 2.16613   3
   4  -9  -1 0.48737 2.94066   5
  -4  -9   1 -0.6728 1.71300   5
  -4  -9   1 -0.6801 2.55546   2
  -4   9   1 0.40526 1.65791   6
   4   9  -1 1.92945 4.18096   6
  -4   9   1 1.02396 4.21585   4
   4   9  -1 2.67986 4.11561   3
  -4   9   1 1.05342 1.81761   2
  -4   9   1 0.61658 3.91204   1
   4   9  -1 -1.4769 2.74910   4
   4   9  -1 -0.2247 1.28230   1
  -3  -9   1 -0.7216 1.09992   5
   3  -9  -1 -1.1698 1.46879   3
  -3  -9   1 1.66281 2.52662   2
   3  -9  -1 -0.2556 1.46330   2
   3  -9  -1 0.58018 2.72422   5
   3   9  -1 3.60839 3.61973   4
   3   9  -1 -2.3551 4.65779   6
  -3   9   1 -2.6099 2.80806   1
  -3   9   1 1.83672 1.77279   2
  -3   9   1 -1.9830 1.90964   6
   3   9  -1 -0.3784 1.07075   1
  -3   9   1 -1.1752 3.64772   4
   3   9  -1 3.79487 3.15388   3
   2  -9  -1 1.83478 1.95251   2
   2  -9  -1 0.22892 2.01259   5
  -2  -9   1 1.76891 2.33359   2
  -2  -9   1 0.34812 1.91953   5
   2  -9  -1 -0.0500 0.95505   3
   2   9  -1 1.82282 3.67852   4
   2   9  -1 -2.5930 2.40098   3
  -2   9   1 3.70336 2.63781   6
   2   9  -1 -0.5478 1.18575   1
   2   9  -1 0.44038 3.12998   6
  -2   9   1 2.33825 4.14311   4
  -2   9   1 0.65091 1.82605   2
  -2   9   1 -4.4309 2.62067   1
  -1  -9   1 -1.0351 2.28230   5
   1  -9  -1 -1.0933 2.37678   5
   1  -9  -1 -0.0748 0.80506   3
   1  -9  -1 1.40385 2.11360   2
  -1  -9   1 -1.5019 1.26867   3
  -1  -9   1 -1.0244 2.04138   2
  -1   9   1 7.62451 3.60716   6
   1   9  -1 0.78766 4.24758   4
   1   9  -1 -2.6593 1.43272   1
   1   9  -1 0.06920 3.00119   6
   1   9  -1 -4.2322 1.47522   3
  -1   9   1 -3.1777 3.35181   4
  -1   9   1 -1.9024 1.98969   1
   0  -9  -1 -3.7806 2.13722   5
   0  -9  -1 3.90330 2.60613   2
   0  -9   1 -3.2563 2.20795   5
   0  -9   1 -0.5305 1.30672   3
   0  -9   1 1.02163 2.11402   2
   0   9   1 0.76818 1.47349   3
   0   9   1 -2.9925 3.30141   4
   0   9   1 -2.3906 1.63945   1
   0   9  -1 1.10396 2.45404   6
   0   9   1 0.23726 2.39972   6
   0   9  -1 3.14002 4.56624   4
   0   9  -1 0.66933 2.61876   1
   1  -9   1 -0.2506 2.28217   5
  -1  -9  -1 1.01418 1.90954   2
   1  -9   1 -0.3299 1.72598   2
  -1  -9  -1 -3.2044 1.90885   5
   1  -9   1 -0.5799 1.17869   3
  -1   9  -1 2.33115 3.08473   1
   1   9   1 -0.9275 1.40421   1
   1   9   1 1.91738 4.01834   6
   1   9   1 0.58507 3.04015   4
  -1   9  -1 -0.0575 3.19373   4
   1   9   1 1.96088 2.38334   3
  -1   9  -1 0.19812 2.41279   6
   2  -9   1 0.25048 2.36492   5
   2  -9   1 -1.5666 1.25167   2
  -2  -9  -1 -0.7120 1.59003   5
  -2  -9  -1 -1.0216 2.47715   2
   2  -9   1 -0.6762 1.83228   6
   2  -9   1 0.80666 1.57946   3
  -2   9  -1 -0.4747 2.22177   6
   2   9   1 1.18914 3.00656   4
  -2   9  -1 1.42411 3.54178   1
   2   9   1 2.10763 1.71338   1
   2   9   1 -5.1875 3.41114   6
   2   9   1 -0.3538 2.92469   3
  -2   9  -1 2.57659 3.27787   4
  -3  -9  -1 0.13720 1.43314   5
   3  -9   1 0.18731 1.60361   6
   3  -9   1 1.49598 2.78150   5
   3  -9   1 0.46977 1.55042   2
  -3  -9  -1 1.03458 2.37113   2
  -3  -9  -1 1.23389 1.96422   1
   3  -9   1 1.32507 2.34763   3
  -3   9  -1 1.94874 4.58074   4
   3   9   1 0.82582 3.40700   3
  -3   9  -1 -0.4880 1.58116   2
  -3   9  -1 -0.1870 4.09031   1
   3   9   1 3.91290 4.85942   6
  -3   9  -1 0.07313 2.17252   6
   3   9   1 1.00486 2.85072   4
   3   9   1 1.07773 1.58353   1
  -4  -9  -1 -0.0585 1.53022   5
   4  -9   1 1.62035 2.93476   5
   4  -9   1 0.20534 2.20771   3
   4  -9   1 -1.5046 1.66556   6
  -4  -9  -1 0.15247 3.04435   2
   4  -9   1 2.12566 1.78062   2
  -4  -9  -1 1.64481 2.30844   1
   4   9   1 -2.2278 4.67959   6
  -4   9  -1 -0.4244 1.40419   2
   4   9   1 2.69098 4.52846   3
  -4   9  -1 -0.2830 4.28197   4
   4   9   1 -0.4126 2.68442   4
  -4   9  -1 -3.7530 3.96888   1
  -4   9  -1 -0.2697 2.19274   6
   4   9   1 -1.8883 1.81142   1
   5  -9   1 -2.2553 2.73808   3
  -5  -9  -1 -1.9553 1.40315   5
  -5  -9  -1 1.28469 2.55481   1
   5  -9   1 -2.7407 2.59626   5
  -5  -9  -1 6.98482 3.67919   2
   5  -9   1 0.54904 2.06902   6
   5   9   1 -0.0652 5.06204   6
   5   9   1 1.36552 2.89460   4
  -5   9  -1 -1.0841 1.54821   2
  -5   9  -1 7.44159 5.78971   1
   5   9   1 -1.4488 4.62374   3
  -5   9  -1 2.58677 5.19664   4
  -6  -9  -1 -1.2588 2.75387   2
   6  -9   1 0.45207 3.34192   5
  -6  -9  -1 0.12102 1.84813   5
  -6  -9  -1 3.73783 3.18331   1
   6  -9   1 -0.2695 3.79358   3
   6  -9   1 -0.9327 2.37949   6
  -6   9  -1 2.38279 6.46572   1
  -6   9  -1 -0.4918 2.28901   2
   6   9   1 3.77918 6.42597   3
  -6   9  -1 -0.0100 5.33799   4
   6   9   1 -0.1891 3.09575   4
   6   9   1 -0.0990 6.12657   6
  -7  -9  -1 -0.2120 2.32244   5
  -7  -9  -1 15.0967 5.25525   1
   7  -9   1 -3.4176 3.13574   5
   7  -9   1 -4.0149 3.82474   3
  -7  -9  -1 2.90347 4.20630   2
   7  -9   1 -0.8962 2.80807   6
  -7   9  -1 -1.2777 2.53024   2
   7   9   1 -2.0159 3.12946   4
   7   9   1 -4.6516 5.46111   6
   7   9   1 4.93844 6.92496   3
  -7   9  -1 -0.2029 5.17950   1
  -7   9  -1 6.16499 6.48286   4
  -8  -9  -1 1.67015 3.81492   2
   8  -9   1 0.23162 4.62597   3
  -8  -9  -1 0.87416 4.28213   1
   8  -9   1 1.09494 3.47355   5
   8   9   1 -0.7732 3.37828   4
   8   9   1 -2.9422 5.20748   6
  -8   9  -1 -5.7203 6.38331   1
  -8   9  -1 -2.3410 2.93875   2
  -8   9  -1 -2.5754 5.45743   4
   8   9   1 -5.5780 6.01540   3
   9  -9   1 9.00523 5.93192   3
  -9  -9  -1 0.89559 3.72768   2
  -9  -9  -1 2.22506 5.34732   1
   9  -9   1 -4.0569 3.71688   5
  -9   9  -1 -1.0441 7.07696   1
   9   9   1 2.15005 6.67650   3
   9   9   1 -3.1795 5.01693   6
 -10  -9  -1 7.03201 4.42385   2
  10  -9   1 0.98150 5.75065   3
  10   9   1 -0.0408 5.24624   6
 -10   9  -1 8.20899 8.12964   1
  10   9   1 -8.3191 6.22978   3
 -11  -9  -1 3.76286 4.94962   2
  11  -9   1 5.49428 5.99572   3
 -11   9  -1 -11.005 5.87596   1
  11   9   1 4.77322 6.31479   6
  11   9   1 1.46652 7.25774   3
 -12  -9  -1 10.9561 6.82257   2
  12  -9   1 13.2489 7.52578   3
  12   9   1 5.92810 7.45081   6
  12   9   1 5.50873 8.40432   3
 -12   9  -1 -11.650 6.48401   1
  13  -9   1 3.82763 9.27922   3
 -13  -9  -1 11.2644 8.13159   2
  13   9   1 23.4774 10.8421   3
  13   9   1 13.3687 10.4962   6
 -13   9  -1 4.17890 8.42196   1
 -14 -10   1 2.79868 7.49746   2
  14 -10  -1 15.4482 10.4996   3
 -14  10   1 3.34195 8.01148   1
  14  10  -1 10.4326 10.6337   3
 -13 -10   1 2.35217 6.48245   2
  13 -10  -1 19.7346 9.74799   3
  13  10  -1 -2.8554 8.22568   6
  13  10  -1 -3.4327 7.69069   3
 -13  10   1 -7.1761 5.72555   1
  12 -10  -1 9.50529 7.57334   3
 -12 -10   1 9.76906 5.25949   2
  12  10  -1 5.09315 7.59397   6
  12  10  -1 2.95975 8.64952   3
 -12  10   1 -3.3729 5.65260   1
  11 -10  -1 3.63064 5.79593   3
  11 -10  -1 2.58365 5.63183   5
 -11 -10   1 3.68384 4.57772   2
 -11  10   1 7.34111 6.69032   1
  11  10  -1 -8.1081 6.18137   3
  11  10  -1 6.16538 6.59473   6
  10 -10  -1 -0.1282 4.27232   5
 -10 -10   1 2.89709 4.16465   2
 -10 -10   1 1.84755 3.62337   5
  10 -10  -1 -7.1888 3.92421   3
 -10  10   1 0.74577 4.49186   2
 -10  10   1 2.21338 6.21099   1
  10  10  -1 0.61499 7.19701   3
  10  10  -1 6.24400 6.85486   6
  -9 -10   1 -0.0632 3.63669   2
   9 -10  -1 -2.7435 4.17773   3
  -9 -10   1 -0.2478 3.02128   5
   9 -10  -1 -1.8031 4.53613   5
   9  10  -1 -1.3899 5.62209   6
  -9  10   1 -1.3006 3.29748   2
   9  10  -1 4.73717 7.05017   3
  -9  10   1 -1.2523 5.73925   1
   8 -10  -1 -2.4810 4.14078   5
  -8 -10   1 -1.1770 2.11951   5
   8 -10  -1 -4.3752 5.23435   3
  -8 -10   1 -2.4639 3.51453   2
   8  10  -1 -1.9871 3.61464   4
  -8  10   1 -1.1057 2.90303   2
   8  10  -1 -2.2637 5.47018   3
  -8  10   1 4.50260 6.62131   1
  -8  10   1 -0.6455 6.04767   4
   8  10  -1 5.76238 5.87849   6
   7 -10  -1 -0.1622 3.95428   5
  -7 -10   1 -2.3374 1.72140   5
  -7 -10   1 2.97665 3.35755   1
  -7 -10   1 -2.4313 3.28873   2
   7 -10  -1 -3.8722 4.14641   3
   7  10  -1 5.34156 3.78744   4
   7  10  -1 -4.8200 6.32401   3
  -7  10   1 3.26776 6.24013   1
   7  10  -1 -4.0671 6.52212   6
  -7  10   1 -1.0829 5.10314   4
  -7  10   1 -1.3770 2.09585   2
   6 -10  -1 2.13420 3.66320   5
   6 -10  -1 -0.2467 1.81498   6
  -6 -10   1 -1.0993 2.23400   1
  -6 -10   1 -3.3108 3.29117   2
  -6 -10   1 -3.2331 1.55395   5
   6 -10  -1 0.37253 3.76939   3
  -6  10   1 -2.1573 1.66353   6
  -6  10   1 -2.5272 1.64122   2
  -6  10   1 -1.5630 5.20477   1
   6  10  -1 -4.7036 6.18095   6
  -6  10   1 -4.7036 4.54804   4
   6  10  -1 0.05305 3.15888   4
   6  10  -1 2.98731 6.36638   3
   5 -10  -1 2.47732 2.73524   3
   5 -10  -1 -1.0885 1.56582   2
   5 -10  -1 3.71067 3.56298   5
  -5 -10   1 0.41647 1.79489   1
  -5 -10   1 -2.0575 2.02011   2
  -5 -10   1 2.05234 2.03591   5
   5  10  -1 -2.7926 2.92204   4
  -5  10   1 -1.8600 1.62359   6
   5  10  -1 2.84174 5.08541   3
  -5  10   1 -3.8042 4.23088   4
  -5  10   1 -1.9240 1.62717   2
   5  10  -1 -7.2847 5.34640   6
  -5  10   1 -0.3404 4.61321   1
  -4 -10   1 0.26508 2.80940   2
  -4 -10   1 -1.0985 1.29006   1
   4 -10  -1 1.26354 1.99263   2
   4 -10  -1 4.37054 3.51006   5
  -4 -10   1 -1.9605 1.49189   5
   4 -10  -1 -0.3029 2.02519   3
  -4  10   1 2.58470 4.41494   4
  -4  10   1 -0.1104 3.21202   1
   4  10  -1 -0.6613 5.48305   6
  -4  10   1 0.50373 2.12178   6
   4  10  -1 -1.9858 1.12655   1
  -4  10   1 0.00750 1.64315   2
   4  10  -1 -4.9228 3.55612   3
   4  10  -1 -1.1401 3.00726   4
  -3 -10   1 -3.5991 1.41604   5
   3 -10  -1 0.36695 2.07017   2
   3 -10  -1 1.15495 2.96291   5
  -3 -10   1 -4.8292 2.47179   2
   3 -10  -1 0.24970 1.50269   3
   3  10  -1 -3.2639 3.27020   4
  -3  10   1 0.41857 1.89494   2
  -3  10   1 2.98226 4.50929   4
   3  10  -1 3.80500 5.36438   6
  -3  10   1 -1.8320 2.31511   1
   3  10  -1 1.60746 3.27855   3
  -3  10   1 -1.5788 2.22642   6
   3  10  -1 0.14955 1.28912   1
  -2 -10   1 -0.5722 2.23276   2
  -2 -10   1 -1.6909 1.85195   5
   2 -10  -1 3.16384 2.91687   5
   2 -10  -1 0.64842 1.07488   3
   2 -10  -1 0.92477 1.82975   2
  -2  10   1 -1.6055 2.55432   6
  -2  10   1 4.14798 4.36607   4
   2  10  -1 -0.6082 3.60656   4
   2  10  -1 0.89201 4.39337   6
  -2  10   1 -0.8470 2.01126   1
   2  10  -1 -2.3149 2.08941   3
   2  10  -1 -1.7803 1.24479   1
   1 -10  -1 0.40961 0.88874   3
   1 -10  -1 0.33957 1.94025   5
  -1 -10   1 -1.6454 1.98227   2
  -1 -10   1 -1.7766 1.55540   5
   1 -10  -1 -0.0585 2.00301   2
  -1 -10   1 0.18983 1.43459   3
   1  10  -1 -0.2050 1.87120   3
   1  10  -1 1.92423 3.44766   4
   1  10  -1 3.11112 4.43163   6
  -1  10   1 -2.8451 3.82120   4
  -1  10   1 -4.3105 3.20321   6
  -1  10   1 -1.4766 2.40957   1
  -1  10   1 -0.5094 0.97623   3
   1  10  -1 1.64761 2.01053   1
   0 -10  -1 -2.0175 1.96763   2
   0 -10   1 0.27070 1.89423   2
   0 -10   1 0.72177 1.37276   3
   0 -10   1 0.35618 1.96613   5
   0 -10  -1 -0.4854 1.87360   5
   0  10   1 -2.4641 1.64550   1
   0  10   1 1.82591 2.89390   4
   0  10  -1 -1.6477 3.19848   6
   0  10  -1 -2.0526 2.11808   1
   0  10  -1 -4.7713 4.01766   4
   0  10   1 0.89836 3.39026   6
   0  10   1 0.37386 1.51279   3
   1 -10   1 0.70869 1.87646   2
   1 -10   1 1.78810 2.60725   5
   1 -10   1 0.64777 1.58917   3
  -1 -10  -1 -0.4738 2.30251   5
  -1 -10  -1 -1.7534 2.30286   2
  -1  10  -1 3.09830 3.21409   1
   1  10   1 0.48270 3.40451   4
  -1  10  -1 -2.5638 4.08890   4
   1  10   1 3.04168 2.45156   3
   1  10   1 0.14884 1.54249   1
   1  10   1 5.80901 4.26885   6
  -1  10  -1 3.07049 2.92083   6
  -2 -10  -1 4.91077 3.26497   2
   2 -10   1 1.71092 2.28328   5
   2 -10   1 0.81625 1.73146   2
   2 -10   1 -0.7552 1.34991   3
  -2 -10  -1 3.78077 2.23093   5
   2  10   1 0.19582 1.52511   1
   2  10   1 -4.3575 2.56556   4
  -2  10  -1 1.25831 3.57335   1
   2  10   1 2.60724 4.68672   6
  -2  10  -1 0.32057 3.25645   4
   2  10   1 0.24780 2.65234   3
  -2  10  -1 -0.9025 2.30786   6
   3 -10   1 -2.5906 1.21519   2
   3 -10   1 -0.0189 1.81790   6
  -3 -10  -1 -0.9786 1.65760   5
  -3 -10  -1 1.16025 2.36373   2
   3 -10   1 4.07385 3.07636   5
   3 -10   1 -3.1282 1.75254   3
   3  10   1 -0.8593 1.49513   1
   3  10   1 1.57927 3.90353   3
   3  10   1 -5.2876 4.09783   6
  -3  10  -1 -0.6596 4.67470   4
  -3  10  -1 -0.7526 4.20977   1
   3  10   1 2.81102 3.34570   4
  -3  10  -1 2.02910 1.85215   2
  -3  10  -1 -1.4123 2.34156   6
   4 -10   1 -0.2045 1.60498   2
  -4 -10  -1 -1.4892 2.98325   2
  -4 -10  -1 -1.7779 1.58287   5
   4 -10   1 -2.4488 2.21537   3
  -4 -10  -1 0.36512 1.95434   1
   4 -10   1 -0.5470 2.84717   5
   4 -10   1 -0.4069 1.88439   6
  -4  10  -1 4.41007 5.19645   1
  -4  10  -1 0.89082 1.63281   2
   4  10   1 -3.9184 4.63763   6
  -4  10  -1 -1.9430 2.35106   6
   4  10   1 1.96884 3.06139   4
   4  10   1 -0.2861 2.12169   1
  -4  10  -1 -2.1481 4.46300   4
   4  10   1 0.75869 4.06519   3
   5 -10   1 1.53331 2.33749   6
   5 -10   1 -3.4936 2.72394   5
   5 -10   1 -2.0205 1.46631   2
  -5 -10  -1 -1.6255 1.61212   5
  -5 -10  -1 -6.1048 3.05148   2
   5 -10   1 2.41478 3.43268   3
  -5 -10  -1 -0.2548 2.18022   1
  -5  10  -1 4.42951 5.48446   4
  -5  10  -1 -0.0136 2.40655   6
  -5  10  -1 0.08749 1.96575   2
   5  10   1 -1.4251 2.57364   4
  -5  10  -1 11.7944 6.57506   1
   5  10   1 -5.5756 4.71828   3
   5  10   1 -4.5129 3.32189   6
   5  10   1 1.49884 2.69177   1
   6 -10   1 1.54957 2.87961   6
   6 -10   1 2.54751 4.12587   5
  -6 -10  -1 1.73160 3.84766   2
  -6 -10  -1 2.22492 2.41547   5
   6 -10   1 0.29724 3.74483   3
  -6 -10  -1 -0.7645 3.17996   1
  -6  10  -1 3.47113 6.08434   4
  -6  10  -1 7.05389 6.93119   1
   6  10   1 -1.6710 6.34773   6
  -6  10  -1 0.98539 2.43926   2
   6  10   1 3.24948 6.48034   3
   6  10   1 0.48145 3.20429   4
  -7 -10  -1 0.45324 2.42990   5
   7 -10   1 1.28098 4.38512   3
   7 -10   1 1.87815 3.17596   6
  -7 -10  -1 -2.0099 3.08451   1
   7 -10   1 -6.8297 3.73561   5
  -7 -10  -1 1.68717 4.36840   2
   7  10   1 -2.8112 3.28817   4
   7  10   1 3.41662 6.65338   3
  -7  10  -1 3.30066 5.48456   1
   7  10   1 -5.2172 4.00684   6
  -7  10  -1 0.77212 2.94165   2
  -7  10  -1 -2.8010 6.03377   4
  -8 -10  -1 -1.1107 3.31515   1
   8 -10   1 0.15385 4.34894   3
   8 -10   1 -6.6468 2.97519   5
  -8  10  -1 -9.9644 5.57636   1
  -8  10  -1 -0.0228 3.44880   2
   8  10   1 -0.4298 5.25787   6
  -8  10  -1 0.02770 6.78158   4
   8  10   1 -0.2385 3.49153   4
   8  10   1 -10.567 5.14500   3
  -9 -10  -1 1.29674 4.10362   2
   9 -10   1 9.16013 5.21349   5
   9 -10   1 1.64514 4.75441   3
  -9 -10  -1 -1.4822 4.68312   1
  -9  10  -1 -1.6502 6.53496   1
   9  10   1 8.89951 6.77842   6
   9  10   1 6.89296 7.15623   3
 -10 -10  -1 2.01717 4.07360   2
  10 -10   1 9.72091 6.24958   3
  10  10   1 -4.3548 6.07964   3
  10  10   1 0.31995 3.75978   6
 -10  10  -1 -1.5930 6.92588   1
 -11 -10  -1 3.61420 4.90171   2
  11 -10   1 2.28361 5.59052   3
  11  10   1 12.1108 7.12667   6
 -11  10  -1 -5.0845 6.26611   1
  11  10   1 -3.8640 6.18551   3
 -12 -10  -1 4.79712 6.24972   2
  12 -10   1 14.0351 8.37166   3
  12  10   1 9.95078 9.00934   6
  12  10   1 7.89018 9.31221   3
 -12  10  -1 7.66475 8.51272   1
 -13 -10  -1 1.46318 7.42893   2
  13 -10   1 24.0422 11.4947   3
  13  10   1 13.7672 11.7056   6
 -13  10  -1 11.3260 9.16304   1
  13  10   1 1.79181 8.00352   3
 -14 -11   1 1.06700 7.93072   2
  14 -11  -1 14.9967 11.2757   3
 -14  11   1 4.79364 7.72619   1
 -13 -11   1 4.00248 6.59779   2
  13 -11  -1 6.45125 8.61121   3
 -13  11   1 -1.8699 6.62512   1
  13  11  -1 11.4732 9.83740   6
  13  11  -1 11.2824 10.0041   3
  12 -11  -1 10.1565 7.70431   3
 -12 -11   1 6.58222 4.92856   2
  12  11  -1 4.54911 8.92725   3
  12  11  -1 12.4377 7.92620   6
 -12  11   1 6.65243 6.75831   1
  11 -11  -1 -9.2366 4.30187   5
  11 -11  -1 7.24429 6.24709   3
 -11 -11   1 5.13942 4.48392   2
  11  11  -1 12.9229 7.42142   6
 -11  11   1 -7.3888 4.91419   1
  11  11  -1 2.63466 6.14065   3
 -10 -11   1 4.29845 4.66368   2
  10 -11  -1 5.72535 5.80534   3
 -10 -11   1 -1.6047 4.75359   5
  10 -11  -1 -11.496 3.82109   5
 -10  11   1 -0.1323 4.19746   2
  10  11  -1 2.00160 7.82264   3
 -10  11   1 -4.3234 5.82395   1
  10  11  -1 15.0569 8.02268   6
   9 -11  -1 2.32940 4.51111   5
  -9 -11   1 4.46384 4.28314   2
   9 -11  -1 1.15917 4.59792   3
  -9 -11   1 -1.7172 2.54539   5
   9  11  -1 10.5278 7.18082   6
  -9  11   1 -1.7041 2.93388   2
   9  11  -1 -1.8615 6.95532   3
  -9  11   1 -5.2938 5.18905   1
   8 -11  -1 -1.9749 3.93813   3
   8 -11  -1 0.70391 4.24169   5
  -8 -11   1 -0.9327 4.06847   2
  -8 -11   1 2.36345 2.54597   5
  -8  11   1 0.28308 6.20382   1
   8  11  -1 -0.7923 7.31309   3
  -8  11   1 2.03469 3.14242   2
  -8  11   1 4.28809 6.53266   4
   8  11  -1 2.47517 7.48463   6
   8  11  -1 4.10288 4.37764   4
  -7 -11   1 -1.0484 3.07495   1
  -7 -11   1 -0.7071 3.87051   2
   7 -11  -1 -7.3533 3.49080   5
   7 -11  -1 1.54326 4.40710   3
  -7 -11   1 -1.2827 1.91571   5
  -7  11   1 4.02056 2.88515   2
   7  11  -1 -2.2413 3.61979   4
  -7  11   1 1.41642 6.10053   4
   7  11  -1 6.77512 7.60751   3
  -7  11   1 1.52503 4.80137   1
   7  11  -1 -7.6390 6.56438   6
  -6 -11   1 -2.2061 2.09684   1
   6 -11  -1 4.99438 3.80082   3
   6 -11  -1 -1.7887 3.58429   5
  -6 -11   1 -0.5845 3.53620   2
   6 -11  -1 -0.0558 2.19681   2
  -6 -11   1 0.09847 1.98338   5
  -6  11   1 8.88549 6.24593   1
   6  11  -1 -4.0833 4.67840   6
  -6  11   1 2.92623 5.55137   4
  -6  11   1 1.77486 2.28471   6
   6  11  -1 -2.7282 6.10442   3
  -6  11   1 -1.0670 2.40840   2
   6  11  -1 0.28237 3.42494   4
   5 -11  -1 -0.5275 1.99227   2
   5 -11  -1 0.59770 2.76576   3
  -5 -11   1 -1.4641 1.61489   1
  -5 -11   1 -3.3560 1.50283   5
  -5 -11   1 -2.6769 3.05263   2
   5 -11  -1 -0.8891 3.39112   5
   5  11  -1 5.84188 5.46275   6
   5  11  -1 0.61631 1.91890   1
  -5  11   1 -1.9982 4.82115   4
  -5  11   1 -1.1546 1.88456   2
   5  11  -1 -1.9994 4.86119   3
   5  11  -1 -0.3880 3.19991   4
  -5  11   1 12.5862 5.85350   1
  -5  11   1 0.48915 1.99767   6
   4 -11  -1 -2.4873 3.12212   5
   4 -11  -1 -0.2333 1.99385   3
  -4 -11   1 -0.2147 1.90224   5
   4 -11  -1 -0.8769 2.01641   2
  -4 -11   1 6.94388 3.55834   2
  -4 -11   1 0.19169 1.53562   1
   4  11  -1 2.69335 4.24946   3
   4  11  -1 -2.6826 1.28208   1
  -4  11   1 1.84028 5.57119   4
  -4  11   1 1.72945 2.40761   2
  -4  11   1 -1.9548 2.65009   1
   4  11  -1 -0.3620 5.93161   6
   4  11  -1 -7.0993 3.64564   4
  -4  11   1 0.54811 2.45855   6
   3 -11  -1 -1.7788 1.20116   3
   3 -11  -1 -6.9394 2.43807   5
   3 -11  -1 -1.6684 1.84473   2
  -3 -11   1 0.50383 1.75788   5
  -3 -11   1 -1.8721 2.60578   2
   3  11  -1 2.37591 1.63450   1
   3  11  -1 3.68323 3.49482   3
   3  11  -1 1.87466 5.84469   6
  -3  11   1 -0.7262 3.48494   1
  -3  11   1 8.80615 5.24394   4
  -3  11   1 -1.3070 2.15317   2
   3  11  -1 -7.8263 3.03006   4
  -3  11   1 -0.6227 2.83036   6
  -2 -11   1 -1.8627 1.94593   5
  -2 -11   1 -0.0473 2.50669   2
   2 -11  -1 -1.3610 2.84698   5
   2 -11  -1 -1.3905 1.84269   2
   2 -11  -1 -0.4626 0.97742   3
   2  11  -1 -1.0090 3.47610   6
   2  11  -1 -2.3656 3.87175   4
   2  11  -1 -3.1311 2.69335   3
  -2  11   1 -0.1607 2.88655   1
   2  11  -1 -0.2625 1.44102   1
  -2  11   1 6.33082 4.68497   4
  -2  11   1 -3.8617 2.82103   6
  -1 -11   1 1.53150 2.35815   2
  -1 -11   1 -3.0296 2.14800   5
  -1 -11   1 3.87280 2.07577   3
   1 -11  -1 -0.2041 1.02947   3
   1 -11  -1 1.27196 2.96129   5
   1 -11  -1 0.68541 1.71346   2
   1  11  -1 -1.0817 1.71477   3
  -1  11   1 1.17954 3.75613   6
   1  11  -1 -2.4582 3.84090   4
  -1  11   1 -2.8017 1.94820   1
   1  11  -1 1.24713 4.34916   6
  -1  11   1 0.26850 1.10495   3
  -1  11   1 1.33461 4.24483   4
   1  11  -1 -0.5237 1.78173   1
   0 -11   1 -0.1479 2.06757   2
   0 -11  -1 0.69237 1.87074   2
   0 -11   1 -0.2473 1.44474   3
   0 -11  -1 -5.3769 2.14914   5
   0 -11   1 -1.6546 2.28819   5
   0  11   1 6.12024 4.11280   6
   0  11   1 0.28586 1.57749   3
   0  11  -1 -0.4845 3.47640   6
   0  11  -1 2.63254 2.86590   1
   0  11   1 4.44288 4.15290   4
   0  11  -1 -1.2209 4.54228   4
   0  11   1 -0.0337 1.90031   1
   1 -11   1 -0.2939 2.80603   5
   1 -11   1 -0.4757 1.99523   2
  -1 -11  -1 -1.8729 1.63012   5
  -1 -11  -1 -0.8239 2.57505   2
   1 -11   1 -0.8650 1.37160   3
  -1  11  -1 -1.5429 3.43106   4
   1  11   1 0.06967 2.52014   3
   1  11   1 -2.1006 3.50032   4
   1  11   1 2.34821 3.46349   6
   1  11   1 -1.3629 1.44302   1
  -1  11  -1 0.03859 3.42789   6
  -1  11  -1 1.86478 2.98617   1
   2 -11   1 1.42006 2.04831   3
  -2 -11  -1 -0.6778 2.90678   2
  -2 -11  -1 -1.9015 2.09499   5
   2 -11   1 -1.7408 2.85157   5
   2 -11   1 -1.3472 1.69860   2
   2  11   1 7.70322 3.73197   3
  -2  11  -1 1.39506 2.84639   1
  -2  11  -1 3.74496 3.46828   6
   2  11   1 1.97368 5.00887   6
   2  11   1 -0.5941 1.52791   1
  -2  11  -1 5.28363 5.39704   4
   2  11   1 -3.4117 3.03329   4
   3 -11   1 -3.8517 2.87510   5
   3 -11   1 0.90063 1.79040   2
  -3 -11  -1 0.01531 1.88463   5
   3 -11   1 -0.7787 1.73809   3
   3 -11   1 0.37935 1.97838   6
  -3 -11  -1 -1.9114 2.86883   2
   3  11   1 0.57538 3.55013   3
  -3  11  -1 -0.7925 2.34250   6
   3  11   1 -0.1781 1.68819   1
   3  11   1 -0.4358 5.19038   6
  -3  11  -1 7.81413 5.81375   4
  -3  11  -1 3.21892 4.38485   1
   3  11   1 0.23070 3.45150   4
   4 -11   1 2.36213 2.69072   3
   4 -11   1 1.03808 2.30844   6
   4 -11   1 1.41513 1.85189   2
  -4 -11  -1 0.37323 2.26122   1
   4 -11   1 3.81940 3.57071   5
  -4 -11  -1 -1.0565 1.66300   5
  -4 -11  -1 -2.9363 2.94358   2
  -4  11  -1 1.44529 3.73912   1
   4  11   1 -0.8712 1.86910   1
   4  11   1 1.62167 5.46848   6
  -4  11  -1 0.55783 2.28755   6
  -4  11  -1 0.80266 5.20889   4
   4  11   1 -2.2701 4.92270   3
  -4  11  -1 0.10673 1.96003   2
   4  11   1 -0.2209 2.99294   4
   5 -11   1 0.91675 2.11024   2
   5 -11   1 -3.6165 2.65927   3
  -5 -11  -1 3.20322 4.15773   2
  -5 -11  -1 -1.1051 1.67880   5
   5 -11   1 0.12407 3.47008   5
   5 -11   1 0.00752 2.22247   6
  -5 -11  -1 2.72374 2.98477   1
   5  11   1 3.70990 5.82779   3
  -5  11  -1 6.20774 6.50472   1
  -5  11  -1 -2.1936 5.44857   4
  -5  11  -1 -1.8853 2.15218   2
   5  11   1 0.31784 4.53237   6
  -5  11  -1 1.12315 3.00812   6
   5  11   1 -1.4755 2.62833   1
   5  11   1 2.60578 3.47489   4
   6 -11   1 -1.5053 1.68712   2
   6 -11   1 -2.7699 3.72400   3
  -6 -11  -1 1.77137 2.41036   5
   6 -11   1 0.80886 2.81746   6
   6 -11   1 -3.3487 3.45942   5
  -6 -11  -1 6.02362 3.66358   1
  -6 -11  -1 -4.3618 3.41785   2
  -6  11  -1 -2.5733 2.43797   2
   6  11   1 -4.8698 2.82906   4
   6  11   1 -10.088 5.51255   6
  -6  11  -1 1.80797 6.81617   4
  -6  11  -1 -0.3483 2.82555   6
  -6  11  -1 4.44741 5.58718   1
   6  11   1 0.05236 6.01630   3
  -7 -11  -1 2.33129 2.60391   5
  -7 -11  -1 -0.4906 3.13016   1
   7 -11   1 -2.1580 3.52729   3
   7 -11   1 1.46519 3.67933   6
  -7 -11  -1 -4.0289 3.75109   2
   7 -11   1 -1.5291 3.94968   5
  -7  11  -1 0.01551 7.18625   4
  -7  11  -1 4.70189 5.79984   1
  -7  11  -1 2.87625 3.84023   6
   7  11   1 3.93292 7.41888   3
  -7  11  -1 -1.1400 3.01293   2
   7  11   1 1.61534 3.56633   4
   7  11   1 -7.8031 5.56559   6
  -8 -11  -1 1.16754 2.88634   2
  -8 -11  -1 0.46476 3.68884   1
   8 -11   1 1.33014 3.85041   3
   8 -11   1 -1.8086 4.03629   5
  -8  11  -1 -10.534 5.83425   4
  -8  11  -1 -8.6750 5.52743   1
   8  11   1 -1.5679 6.24181   3
   8  11   1 2.55060 4.08970   4
   8  11   1 2.89597 5.72956   6
  -9 -11  -1 2.76584 4.41631   2
   9 -11   1 -1.1928 4.76704   5
   9 -11   1 0.06509 4.43354   3
   9  11   1 3.94618 6.54168   6
   9  11   1 0.62436 6.71186   3
  -9  11  -1 -4.5751 6.15148   1
  10 -11   1 1.52671 4.66113   3
 -10 -11  -1 -1.2140 3.96185   2
  10  11   1 2.70612 7.44787   3
 -10  11  -1 5.56411 7.36009   1
  10  11   1 6.36686 6.48041   6
  11 -11   1 7.50591 6.11120   3
 -11 -11  -1 10.0815 6.40742   2
  11  11   1 10.8182 7.47303   6
 -11  11  -1 -0.1679 7.12364   1
  11  11   1 2.44577 7.12183   3
 -12 -11  -1 -1.7186 5.93911   2
  12 -11   1 9.80583 8.73401   3
  12  11   1 3.79092 8.18239   3
  12  11   1 4.46314 8.08085   6
 -12  11  -1 -2.3667 7.56070   1
 -13 -11  -1 18.7342 9.39111   2
  13 -11   1 13.8008 11.3494   3
  13  11   1 15.9050 10.6251   6
 -13  11  -1 -2.3645 8.05822   1
  13  11   1 9.54920 9.11108   3
  13 -12  -1 7.33346 8.72045   3
 -13 -12   1 4.52889 7.10834   2
 -13  12   1 0.61857 7.06812   1
  13  12  -1 0.23060 8.75399   3
  13  12  -1 7.44581 9.95512   6
  12 -12  -1 7.25781 7.10058   3
 -12 -12   1 -1.6321 4.53924   2
  12  12  -1 -5.9408 7.09652   3
 -12  12   1 0.22289 6.35355   1
  12  12  -1 12.6624 8.46364   6
 -11 -12   1 8.87321 4.97361   2
  11 -12  -1 1.76253 6.18738   3
  11 -12  -1 -1.4009 5.37590   5
  11  12  -1 0.03107 7.96113   3
 -11  12   1 -3.1096 5.43590   1
  11  12  -1 12.1159 6.94473   6
 -10 -12   1 6.37224 4.70277   2
  10 -12  -1 0.09940 4.55322   3
  10 -12  -1 -5.9370 3.97600   5
 -10  12   1 5.47559 5.25547   2
  10  12  -1 6.45917 8.38808   3
 -10  12   1 -0.5427 4.55862   1
  10  12  -1 9.98277 7.50153   6
   9 -12  -1 -0.9755 4.35135   3
  -9 -12   1 1.19374 3.28467   5
   9 -12  -1 5.36488 5.03798   5
  -9 -12   1 -4.6182 3.08193   2
   9  12  -1 -5.6779 5.85280   6
   9  12  -1 -0.1420 7.18682   3
  -9  12   1 -1.5601 5.61073   1
  -9  12   1 -1.0196 3.84828   2
   8 -12  -1 0.06113 3.73798   3
  -8 -12   1 -2.8288 1.95968   5
  -8 -12   1 -3.0789 3.41781   2
   8 -12  -1 -3.6884 4.03137   5
  -8  12   1 0.08657 2.77069   2
  -8  12   1 0.28105 4.34900   1
   8  12  -1 -1.5699 4.03231   4
   8  12  -1 2.41678 5.84886   3
   8  12  -1 -6.0957 6.54670   6
  -8  12   1 -0.5842 6.76477   4
   7 -12  -1 -4.9087 3.54796   5
   7 -12  -1 -2.1838 2.60888   2
  -7 -12   1 -1.1546 2.12883   5
  -7 -12   1 4.88626 4.47063   2
   7 -12  -1 2.58525 4.52199   3
  -7  12   1 1.35688 3.01945   2
   7  12  -1 4.21781 4.70881   4
   7  12  -1 -5.1248 5.56135   6
  -7  12   1 -11.010 5.18827   1
   7  12  -1 3.23129 7.39351   3
  -7  12   1 -1.0410 6.75096   4
  -6 -12   1 2.47330 2.56340   5
   6 -12  -1 1.63894 3.84194   3
  -6 -12   1 -3.7592 2.44738   2
   6 -12  -1 -0.9232 2.17631   2
  -6 -12   1 -1.2657 2.34678   1
   6 -12  -1 8.51914 4.76669   5
   6  12  -1 -0.7581 3.88962   4
  -6  12   1 -0.4411 4.38607   1
  -6  12   1 3.50150 3.05709   2
   6  12  -1 3.83261 8.00564   6
  -6  12   1 -0.4806 5.67635   4
   6  12  -1 1.64986 6.43073   3
  -5 -12   1 -0.4027 1.82233   1
   5 -12  -1 -0.2611 2.10728   2
   5 -12  -1 -0.6891 2.69856   5
  -5 -12   1 2.55440 3.46784   2
  -5 -12   1 -2.0765 2.06930   5
   5 -12  -1 0.60697 2.74743   3
  -5  12   1 1.04084 4.88928   1
  -5  12   1 2.32553 5.43367   4
   5  12  -1 3.74041 5.42779   3
   5  12  -1 -0.8040 2.02796   1
  -5  12   1 -1.3304 2.37178   6
  -5  12   1 0.86185 2.08915   2
   5  12  -1 -4.1453 6.60048   6
   5  12  -1 4.48346 4.66986   4
   4 -12  -1 0.90311 3.38742   5
  -4 -12   1 2.76689 2.69822   2
   4 -12  -1 -0.8453 2.06780   2
  -4 -12   1 -0.8651 1.96891   5
   4 -12  -1 0.32934 2.19508   3
  -4  12   1 -1.4191 5.20051   4
   4  12  -1 4.03712 4.78725   3
   4  12  -1 -2.1012 3.64203   4
  -4  12   1 1.54322 2.68848   2
   4  12  -1 -2.9014 6.12960   6
  -4  12   1 -8.5249 3.29644   1
   4  12  -1 0.59793 1.64554   1
  -4  12   1 1.72748 2.93849   6
   3 -12  -1 -1.3152 1.32885   3
   3 -12  -1 0.40965 2.25256   2
  -3 -12   1 -2.5210 1.91207   5
   3 -12  -1 1.82826 3.46658   5
  -3 -12   1 -0.3510 2.32672   2
  -3  12   1 -5.0996 2.91640   6
   3  12  -1 2.51925 4.69035   6
   3  12  -1 1.52163 1.67153   1
  -3  12   1 2.78341 3.98251   1
  -3  12   1 -1.7422 2.04252   2
  -3  12   1 2.19789 4.84471   4
   3  12  -1 -1.1128 3.23944   4
   3  12  -1 3.32816 3.56758   3
  -2 -12   1 -0.4435 2.34727   5
   2 -12  -1 -0.5814 3.05163   5
   2 -12  -1 -0.7090 0.97950   3
  -2 -12   1 1.41451 2.80299   2
   2 -12  -1 2.76505 2.51442   2
  -2  12   1 -1.4532 3.54335   4
   2  12  -1 0.04802 1.59419   1
   2  12  -1 -1.7149 2.86627   3
  -2  12   1 1.22702 3.51088   1
  -2  12   1 2.44881 3.25009   6
   2  12  -1 3.19423 5.64708   6
   2  12  -1 -1.7131 4.35343   4
  -1 -12   1 2.47333 2.71206   2
   1 -12  -1 -0.8873 1.00975   3
  -1 -12   1 -0.0071 2.52379   5
   1 -12  -1 -0.5129 2.16301   5
  -1 -12   1 -1.0778 1.65158   3
   1 -12  -1 -1.9947 1.48070   2
  -1  12   1 -2.1776 3.62994   6
   1  12  -1 -1.3427 1.77164   1
   1  12  -1 -5.7263 2.72904   6
  -1  12   1 -3.8015 1.47303   1
   1  12  -1 -0.5475 5.09943   4
   1  12  -1 0.26620 2.10445   3
  -1  12   1 2.64690 3.77439   4
  -1  12   1 -0.1820 1.25080   3
   0 -12   1 -0.5828 2.85697   5
   0 -12   1 1.13597 2.26204   2
   0 -12  -1 2.02482 3.06104   5
   0 -12  -1 -0.0951 2.60328   2
   0 -12   1 -1.7960 1.48660   3
   0  12   1 -0.5460 1.81478   3
   0  12  -1 0.46733 2.64927   1
   0  12   1 -2.4548 1.91106   1
   0  12  -1 -0.9805 3.89862   6
   0  12   1 -3.0659 4.16467   4
   0  12  -1 1.67078 5.37664   4
   0  12   1 5.05068 4.63010   6
   1 -12   1 -0.9301 1.44736   3
  -1 -12  -1 0.92018 2.78280   5
  -1 -12  -1 -0.6985 2.06432   2
   1 -12   1 -2.6511 2.63741   5
   1 -12   1 -0.0763 1.95460   2
   1  12   1 -0.4183 2.53707   3
   1  12   1 4.29561 4.48217   4
  -1  12  -1 -0.8108 3.22104   6
   1  12   1 3.65978 2.22566   1
  -1  12  -1 0.96629 3.16797   1
  -1  12  -1 5.08433 5.68608   4
   1  12   1 -4.7281 4.24816   6
   2 -12   1 -1.2181 2.20416   5
   2 -12   1 -0.1004 2.07151   2
  -2 -12  -1 -0.4746 3.03421   2
   2 -12   1 -0.5072 1.45368   3
  -2 -12  -1 -1.8572 2.03516   5
  -2  12  -1 -0.1103 3.90843   1
  -2  12  -1 2.91131 3.67191   6
   2  12   1 -2.5293 1.25004   1
   2  12   1 -0.8390 2.99335   3
  -2  12  -1 2.39357 5.52963   4
   2  12   1 -2.4565 3.61272   4
   2  12   1 0.91382 5.16460   6
   3 -12   1 -0.0060 1.94519   2
   3 -12   1 -1.1097 1.66698   3
   3 -12   1 0.34064 3.28977   5
  -3 -12  -1 0.89715 2.20512   5
  -3 -12  -1 4.95219 3.66904   2
  -3  12  -1 -1.8444 4.15382   1
   3  12   1 -1.7690 5.50560   6
   3  12   1 -1.6600 3.19667   4
  -3  12  -1 -0.1325 3.16347   6
   3  12   1 -2.5225 4.07439   3
  -3  12  -1 6.03231 5.01852   4
   3  12   1 1.21630 2.05922   1
  -4 -12  -1 -3.1096 3.36462   2
   4 -12   1 -0.5058 2.27218   3
   4 -12   1 -2.7614 3.07904   5
  -4 -12  -1 -1.1749 1.88761   5
  -4 -12  -1 -2.8754 1.91443   1
   4 -12   1 5.30405 2.48563   2
   4 -12   1 1.51746 2.72317   6
   4  12   1 -1.3065 3.09905   4
   4  12   1 -2.1437 5.78864   6
   4  12   1 5.86678 4.81546   3
  -4  12  -1 0.58322 5.86987   4
   4  12   1 1.23629 2.19294   1
  -4  12  -1 -0.7978 1.86834   2
  -4  12  -1 -2.1136 2.68251   6
  -4  12  -1 2.60851 5.21971   1
  -5 -12  -1 -2.6576 2.12401   1
   5 -12   1 -2.1181 2.91716   3
   5 -12   1 -1.9240 2.42154   6
  -5 -12  -1 -6.6183 3.49504   2
   5 -12   1 3.50297 3.98241   5
   5 -12   1 -0.6374 1.95631   2
  -5 -12  -1 -1.6471 2.10165   5
   5  12   1 4.81183 5.91912   3
  -5  12  -1 1.32168 3.11387   6
  -5  12  -1 6.43357 6.61851   1
  -5  12  -1 -4.0784 5.89040   4
  -5  12  -1 -1.6028 2.31297   2
   5  12   1 -1.1352 2.12316   1
   5  12   1 -1.6434 3.28614   4
   5  12   1 -1.2460 4.72404   6
   6 -12   1 -3.2803 3.65956   5
   6 -12   1 2.58231 3.29337   6
  -6 -12  -1 4.40712 2.66225   5
   6 -12   1 -1.8467 3.41319   3
   6 -12   1 -0.4826 2.18084   2
  -6 -12  -1 -0.3166 3.11161   2
  -6 -12  -1 2.53442 3.63486   1
   6  12   1 1.12933 4.05350   4
   6  12   1 -3.8661 5.75027   3
  -6  12  -1 6.19634 6.98007   4
  -6  12  -1 4.23943 5.61901   1
   6  12   1 -6.5227 6.12368   6
  -6  12  -1 -4.0689 2.76765   6
  -6  12  -1 -1.2062 2.57554   2
  -7 -12  -1 -5.1814 3.79583   2
  -7 -12  -1 0.55577 2.71855   5
   7 -12   1 4.28061 2.51124   2
   7 -12   1 -0.2065 3.96876   5
  -7 -12  -1 3.78361 3.92947   1
   7 -12   1 -4.8408 3.31650   3
   7  12   1 -3.8075 3.54121   4
  -7  12  -1 2.99586 7.14622   4
  -7  12  -1 -7.1972 5.90927   1
   7  12   1 -2.4487 4.33471   6
  -7  12  -1 1.11548 3.41371   2
   7  12   1 -11.935 5.00183   3
  -8 -12  -1 -0.8969 3.96147   1
   8 -12   1 -6.9187 4.04285   5
   8 -12   1 5.27306 4.77802   3
  -8 -12  -1 -3.6761 3.38507   2
  -8  12  -1 -5.6224 7.08831   4
  -8  12  -1 4.20385 5.46242   1
   8  12   1 0.33454 6.55005   3
   8  12   1 -0.6183 5.54116   6
   8  12   1 4.53628 5.07866   4
   9 -12   1 1.22117 4.53322   3
  -9 -12  -1 0.61191 3.80784   2
   9 -12   1 -7.9692 4.10810   5
   9  12   1 -2.2793 5.45514   6
  -9  12  -1 -7.4216 5.95732   1
   9  12   1 -7.1229 6.33223   3
 -10 -12  -1 9.50068 5.18072   2
  10 -12   1 13.8349 6.25355   3
  10  12   1 3.58224 7.40359   3
  10  12   1 10.9705 7.21509   6
 -10  12  -1 5.49436 7.66835   1
 -11 -12  -1 7.54176 5.58371   2
  11 -12   1 2.78276 5.75908   3
  11  12   1 4.97606 5.87016   6
 -11  12  -1 -3.8377 4.83471   1
  11  12   1 2.72800 8.59486   3
 -12 -12  -1 5.13705 6.62731   2
  12 -12   1 20.6197 9.12919   3
  12  12   1 10.1125 8.78368   3
 -12  12  -1 8.54687 9.26758   1
  12  12   1 11.3811 10.2915   6
  13 -12   1 5.15901 9.23263   3
 -13 -12  -1 6.09550 8.06962   2
 -13  12  -1 4.43732 8.01849   1
  13  12   1 14.0294 10.7303   6
  13  12   1 7.17281 8.28387   3
 -13 -13   1 6.24412 6.93800   2
  13 -13  -1 12.3049 9.57754   3
 -13  13   1 5.71977 7.72559   1
  13  13  -1 -1.6088 9.27431   3
  13  13  -1 24.7001 11.3149   6
  12 -13  -1 17.6221 8.94272   3
 -12 -13   1 3.80340 5.14003   2
  12  13  -1 -2.3861 8.21085   3
 -12  13   1 3.22756 7.13953   1
  12  13  -1 12.0688 8.35052   6
 -11 -13   1 3.90869 5.22157   2
  11 -13  -1 15.2564 7.56910   3
  11 -13  -1 2.04512 5.86874   5
  11  13  -1 2.92285 4.69646   6
 -11  13   1 -4.7700 5.84644   1
  11  13  -1 -1.8590 7.68340   3
  10 -13  -1 -0.1500 6.06705   3
  10 -13  -1 -9.8860 4.14445   5
 -10 -13   1 0.40422 3.28924   2
  10  13  -1 -4.4877 6.89487   3
  10  13  -1 4.15954 5.54384   6
 -10  13   1 -10.060 4.62535   1
  -9 -13   1 -0.1854 3.41024   5
  -9 -13   1 1.93519 4.14653   2
   9 -13  -1 5.36603 6.11078   3
   9 -13  -1 -0.0187 4.37512   5
  -9  13   1 -0.8548 3.54572   2
   9  13  -1 -10.749 6.48881   3
  -9  13   1 2.54710 5.99769   1
   9  13  -1 -2.7732 4.66019   6
  -8 -13   1 5.26888 4.55569   2
  -8 -13   1 -2.1178 2.34074   5
   8 -13  -1 0.76102 2.52810   2
   8 -13  -1 0.83850 3.78072   3
   8 -13  -1 -0.2140 4.23337   5
  -8  13   1 -10.089 5.97819   4
   8  13  -1 -6.8973 6.53590   3
   8  13  -1 -0.7951 4.18421   4
  -8  13   1 1.87432 5.57207   1
   8  13  -1 2.07377 5.56393   6
  -8  13   1 -0.0625 3.69994   2
   7 -13  -1 -0.1329 4.19218   3
   7 -13  -1 1.06996 2.82313   2
  -7 -13   1 -1.9348 2.91420   2
   7 -13  -1 3.30489 4.64321   5
  -7 -13   1 -0.2776 2.63385   5
  -7  13   1 -2.9210 2.78651   2
  -7  13   1 -13.868 4.82486   1
   7  13  -1 6.25763 7.88424   3
   7  13  -1 1.89361 7.97002   6
  -7  13   1 6.64761 7.70654   4
   7  13  -1 -4.1923 3.87972   4
  -6 -13   1 0.33264 4.03001   2
   6 -13  -1 2.68741 4.30901   5
   6 -13  -1 -4.8849 1.87979   2
  -6 -13   1 -0.6005 2.46355   1
   6 -13  -1 4.17396 4.12303   3
  -6 -13   1 -2.8997 1.63198   5
  -6  13   1 5.05963 6.35884   1
   6  13  -1 3.52433 4.68096   4
  -6  13   1 3.28162 2.77903   2
   6  13  -1 -0.6047 6.32075   3
   6  13  -1 1.72523 6.33767   6
  -6  13   1 3.10327 6.75014   4
  -5 -13   1 1.21350 1.99331   1
   5 -13  -1 6.30190 4.87372   5
   5 -13  -1 0.75341 2.73252   3
  -5 -13   1 0.61503 2.79603   2
  -5 -13   1 0.87278 2.40999   5
   5 -13  -1 3.51318 3.01290   2
  -5  13   1 6.74761 4.75200   1
   5  13  -1 -0.5872 5.25643   3
  -5  13   1 3.70491 2.96828   2
   5  13  -1 2.76252 2.24626   1
  -5  13   1 6.10955 6.44724   4
   5  13  -1 3.58637 4.66098   4
  -5  13   1 -1.5981 2.99874   6
   5  13  -1 -1.2628 7.61453   6
   4 -13  -1 -0.2064 2.47424   2
  -4 -13   1 -0.1419 2.62996   2
   4 -13  -1 -3.4946 3.32134   5
  -4 -13   1 -1.2304 2.09067   5
   4 -13  -1 0.50321 2.00137   3
   4  13  -1 -4.1207 6.50189   6
   4  13  -1 -0.8109 1.91268   1
  -4  13   1 2.47080 2.75118   2
   4  13  -1 4.57348 4.82320   3
  -4  13   1 1.38696 4.47380   1
   4  13  -1 -4.7415 3.55105   4
  -4  13   1 -0.6958 3.14370   6
  -4  13   1 -0.2152 5.06187   4
   3 -13  -1 0.89201 1.76283   3
  -3 -13   1 0.08540 2.96042   2
  -3 -13   1 -3.3610 1.97284   5
   3 -13  -1 1.12645 2.64286   5
   3 -13  -1 0.86453 2.28291   2
  -3  13   1 -1.7469 2.67075   1
   3  13  -1 -1.7354 1.41198   1
   3  13  -1 -1.7759 4.16237   4
   3  13  -1 3.76815 3.75073   3
  -3  13   1 -2.4446 3.21438   6
   3  13  -1 7.36383 5.33190   6
  -3  13   1 -1.6062 3.62730   4
  -2 -13   1 0.91289 3.07451   2
   2 -13  -1 2.02976 3.37203   5
  -2 -13   1 -1.3966 2.43018   5
   2 -13  -1 4.76106 3.05839   2
   2 -13  -1 -0.2304 1.15127   3
   2  13  -1 0.96780 3.82436   4
   2  13  -1 1.78893 1.78967   1
  -2  13   1 0.77267 3.52272   6
  -2  13   1 -2.5349 3.22936   4
  -2  13   1 -0.1345 2.48846   1
   2  13  -1 -4.7058 5.32511   6
   2  13  -1 1.35324 2.84715   3
  -1 -13   1 -0.7810 2.53495   2
   1 -13  -1 1.45242 3.20146   5
   1 -13  -1 0.68779 1.40337   3
  -1 -13   1 -1.8733 1.89726   3
  -1 -13   1 0.23640 2.14713   5
   1 -13  -1 -0.3925 2.54010   2
   1  13  -1 -1.2004 2.03890   1
   1  13  -1 6.43221 5.84001   4
  -1  13   1 1.90163 3.15150   1
  -1  13   1 0.19699 1.42803   3
   1  13  -1 -4.2564 1.69200   3
  -1  13   1 -2.1531 4.44701   6
  -1  13   1 -2.8851 4.66448   4
   1  13  -1 5.97213 5.55062   6
   0 -13   1 -0.3120 1.40571   3
   0 -13  -1 -1.6403 2.60567   2
   0 -13  -1 5.95032 3.46615   5
   0 -13   1 -3.6316 2.19936   2
   0 -13   1 7.04259 3.07980   5
   0  13  -1 -4.9190 3.85270   6
   0  13  -1 1.63152 2.97483   1
   0  13   1 0.97258 2.57854   1
   0  13  -1 0.30449 2.12288   3
   0  13  -1 6.07548 4.81054   4
   0  13   1 -0.7499 1.96526   3
   0  13   1 -4.0148 4.02094   4
   0  13   1 -0.8224 4.36405   6
  -1 -13  -1 -2.2730 2.86251   2
   1 -13   1 1.32113 3.26181   5
   1 -13   1 -1.3722 2.13969   2
   1 -13   1 -0.7166 1.20257   3
  -1 -13  -1 2.63043 3.02002   5
   1  13   1 3.96206 4.81696   6
   1  13   1 1.67907 4.33327   4
  -1  13  -1 -1.3647 3.84941   6
   1  13   1 0.00108 2.69918   3
  -1  13  -1 -1.6332 2.30541   1
  -1  13  -1 12.2650 6.61735   4
   1  13   1 -1.8266 1.73810   1
   2 -13   1 3.39973 2.10871   3
   2 -13   1 4.24164 2.37395   2
  -2 -13  -1 6.27161 3.27617   5
   2 -13   1 -1.4221 3.20858   5
  -2 -13  -1 2.47873 2.81685   2
  -2  13  -1 -2.7091 3.44093   1
   2  13   1 -0.3802 3.96067   4
  -2  13  -1 -3.3013 3.04495   6
  -2  13  -1 0.00101 5.93006   4
   2  13   1 -1.7796 5.18218   6
   2  13   1 0.86687 1.89095   1
   2  13   1 1.66021 3.38524   3
  -3 -13  -1 -0.1228 3.32004   2
   3 -13   1 -0.3922 2.01878   3
  -3 -13  -1 -2.0672 1.99284   5
   3 -13   1 1.40819 2.25223   2
   3 -13   1 0.42456 3.35111   5
   3  13   1 -1.9054 4.22710   6
  -3  13  -1 -1.1401 6.08936   4
  -3  13  -1 0.15750 4.55499   1
   3  13   1 10.0847 5.22187   4
   3  13   1 10.2966 4.86635   3
   3  13   1 8.75752 2.93405   1
  -3  13  -1 -0.4641 2.87275   6
   4 -13   1 -4.3301 3.51397   5
   4 -13   1 1.00306 2.84888   3
  -4 -13  -1 -3.7314 3.60787   2
   4 -13   1 4.55842 2.44813   2
  -4 -13  -1 -0.0779 2.62566   1
  -4 -13  -1 -0.9868 2.29106   5
  -4  13  -1 4.86207 5.69867   1
   4  13   1 -4.9600 3.25506   4
   4  13   1 2.91035 4.84828   3
   4  13   1 -0.0617 2.51373   1
   4  13   1 8.55252 6.84776   6
  -4  13  -1 -2.0502 3.12406   6
  -4  13  -1 -3.8900 6.03982   4
   5 -13   1 -1.1009 3.03111   6
  -5 -13  -1 0.01047 4.30436   2
   5 -13   1 0.80418 2.51249   2
  -5 -13  -1 1.21804 2.85198   1
   5 -13   1 2.18761 3.20772   3
   5 -13   1 0.54354 4.17731   5
  -5 -13  -1 1.45309 2.09656   5
  -5  13  -1 0.65626 5.00566   1
  -5  13  -1 0.85694 3.36113   6
   5  13   1 0.73702 2.77515   1
   5  13   1 -2.6211 3.45999   4
  -5  13  -1 3.48608 6.88243   4
  -5  13  -1 2.43310 3.06805   2
   5  13   1 8.40116 6.19399   3
   5  13   1 -0.4024 6.67065   6
  -6 -13  -1 1.01604 2.77128   5
   6 -13   1 2.90690 3.63073   6
  -6 -13  -1 7.49931 4.27124   2
   6 -13   1 3.23879 4.65564   5
   6 -13   1 -0.7521 2.17982   2
  -6 -13  -1 0.47085 3.12454   1
   6 -13   1 -2.7279 3.18356   3
   6  13   1 -4.0406 5.90061   3
  -6  13  -1 -2.0520 3.30078   6
  -6  13  -1 5.14139 8.67649   4
   6  13   1 1.37179 7.58781   6
   6  13   1 2.68450 4.76803   4
  -6  13  -1 -0.5812 2.91582   2
  -6  13  -1 2.36372 5.62809   1
   7 -13   1 -0.9643 3.34135   3
   7 -13   1 -1.1275 3.96042   5
  -7 -13  -1 -0.6074 2.84851   5
  -7 -13  -1 -0.5486 4.01241   2
  -7 -13  -1 -0.2292 2.76944   1
   7  13   1 1.75913 4.19345   4
  -7  13  -1 -1.9308 7.21129   4
  -7  13  -1 2.38779 7.03259   1
   7  13   1 2.09354 6.75792   3
  -7  13  -1 2.96142 4.22928   2
   7  13   1 1.07980 5.04178   6
  -8 -13  -1 4.26428 4.67919   2
   8 -13   1 2.15898 4.15505   5
   8 -13   1 4.35711 4.82853   3
  -8  13  -1 -1.2067 6.32972   1
  -8  13  -1 5.69266 7.47492   4
   8  13   1 2.06141 5.75903   6
   8  13   1 2.25302 6.86167   3
   8  13   1 0.13084 4.23990   4
   9 -13   1 -5.5160 4.51356   5
   9 -13   1 6.62742 5.93654   3
  -9 -13  -1 0.38143 4.12169   2
   9  13   1 6.35329 7.64368   3
   9  13   1 13.8919 7.57416   6
  -9  13  -1 -2.7899 6.23493   1
 -10 -13  -1 6.10735 5.12984   2
  10 -13   1 10.8225 6.52837   3
  10  13   1 3.22760 4.69156   6
 -10  13  -1 -4.0915 6.76628   1
  10  13   1 -4.2241 7.56080   3
  11 -13   1 10.9997 7.33541   3
 -11 -13  -1 -0.1533 4.96802   2
 -11  13  -1 1.26804 7.64148   1
  11  13   1 8.59000 7.01305   6
  11  13   1 4.96813 7.93211   3
 -12 -13  -1 6.05654 7.04726   2
  12 -13   1 10.6285 7.78034   3
  12  13   1 19.3695 10.9804   6
 -12  13  -1 0.04656 7.77748   1
  12  13   1 0.16597 8.18140   3
  13  13   1 25.2961 10.9783   3
 -13  13  -1 5.99885 8.41163   1
 -13 -14   1 0.92881 6.99661   2
  13 -14  -1 12.8430 12.8040   3
  13  14  -1 9.77752 9.27336   6
  13  14  -1 5.50075 10.1055   3
 -13  14   1 0.77497 6.56577   1
  12 -14  -1 8.57420 8.38244   3
 -12 -14   1 9.74498 5.88297   2
  12  14  -1 14.3170 10.3375   3
 -12  14   1 0.07341 6.35486   1
  12  14  -1 10.3478 8.39736   6
  11 -14  -1 8.64629 7.13975   3
 -11 -14   1 2.91414 4.93695   2
  11 -14  -1 -11.722 4.60812   5
 -11  14   1 3.86366 4.95764   1
  11  14  -1 9.97971 7.07950   6
  11  14  -1 -4.4168 5.28814   3
  10 -14  -1 3.17275 5.38597   3
 -10 -14   1 1.79068 4.14185   2
  10 -14  -1 -3.2268 4.68286   5
  10  14  -1 8.99336 7.19867   6
  10  14  -1 -0.5154 7.96633   3
 -10  14   1 1.19568 6.83351   1
   9 -14  -1 5.98023 3.10083   2
   9 -14  -1 0.35103 4.64378   3
  -9 -14   1 -0.7198 3.37395   5
   9 -14  -1 -4.1531 4.81211   5
  -9 -14   1 -1.8108 3.61758   2
  -9  14   1 -3.0264 5.89918   1
  -9  14   1 2.13755 4.97812   2
   9  14  -1 -2.8604 6.83757   3
   9  14  -1 -5.1177 6.78685   6
   8 -14  -1 0.31078 3.85393   3
   8 -14  -1 -5.0077 3.79742   5
  -8 -14   1 3.67557 4.07375   2
   8 -14  -1 -0.8157 2.03051   2
  -8 -14   1 -1.0687 2.63466   5
   8  14  -1 0.85618 7.31560   6
  -8  14   1 4.00382 4.92063   1
  -8  14   1 1.91425 4.19776   2
  -8  14   1 4.32896 6.46215   4
   8  14  -1 7.80715 5.31544   4
   8  14  -1 3.15105 7.38050   3
   7 -14  -1 1.09344 4.66360   5
   7 -14  -1 -1.9631 3.33517   3
  -7 -14   1 1.29810 3.38278   2
   7 -14  -1 -4.2898 2.15349   2
  -7 -14   1 1.08538 2.49673   5
  -7  14   1 -0.3531 6.46438   4
  -7  14   1 2.94985 3.10761   2
   7  14  -1 2.12821 5.05105   4
  -7  14   1 4.52291 6.70119   1
   7  14  -1 13.4043 8.45148   3
   7  14  -1 2.05839 8.02426   6
   6 -14  -1 0.83062 4.09415   5
   6 -14  -1 0.78778 3.82512   3
  -6 -14   1 5.18615 4.66004   2
  -6 -14   1 -0.5936 2.71506   5
  -6 -14   1 3.47478 2.92864   1
   6 -14  -1 0.26912 3.07107   2
   6  14  -1 -1.6953 6.33999   6
   6  14  -1 -0.6589 4.69896   4
  -6  14   1 -0.9664 2.63851   2
  -6  14   1 0.22279 6.71756   4
  -6  14   1 7.47290 6.66333   1
   6  14  -1 -4.7390 6.30120   3
  -5 -14   1 1.26156 1.95745   1
  -5 -14   1 -4.5442 3.15408   2
  -5 -14   1 -1.4362 1.99534   5
   5 -14  -1 2.75980 3.45961   2
   5 -14  -1 -0.1936 2.69901   3
   5 -14  -1 -2.7306 4.10392   5
  -5  14   1 0.28364 5.13922   1
   5  14  -1 14.1884 7.41951   3
   5  14  -1 0.12862 2.26564   1
  -5  14   1 -4.9107 6.07135   4
  -5  14   1 -5.5475 2.62225   2
   5  14  -1 3.14798 8.10032   6
  -5  14   1 -5.8449 3.18178   6
   5  14  -1 -0.5914 5.32575   4
  -4 -14   1 3.30044 3.09140   2
   4 -14  -1 -1.8334 2.29445   2
   4 -14  -1 4.58553 4.54914   5
  -4 -14   1 -0.7579 2.43404   5
   4 -14  -1 0.81992 2.27814   3
   4  14  -1 -1.9366 4.32209   4
   4  14  -1 -0.0673 4.51291   3
   4  14  -1 0.15945 7.31032   6
  -4  14   1 -0.0051 2.64657   2
   4  14  -1 -0.1174 1.80784   1
  -4  14   1 -6.5979 2.48877   1
  -4  14   1 0.33137 6.15050   4
  -4  14   1 3.37959 3.89748   6
  -3 -14   1 1.40594 3.48042   2
   3 -14  -1 1.56271 2.64941   2
   3 -14  -1 0.11511 3.52339   5
  -3 -14   1 0.39076 2.42556   5
   3 -14  -1 -0.8029 1.65684   3
  -3  14   1 -1.3265 3.80202   6
   3  14  -1 0.85982 2.02570   1
   3  14  -1 -0.9601 4.67899   4
   3  14  -1 -2.0842 3.43952   3
   3  14  -1 4.17503 7.04982   6
  -3  14   1 6.78053 4.80342   1
  -3  14   1 4.39238 4.40310   4
  -2 -14   1 1.67574 3.31403   2
  -2 -14   1 -0.1730 2.58520   5
   2 -14  -1 -1.5135 3.57697   5
   2 -14  -1 0.63400 1.33157   3
   2 -14  -1 0.08604 2.42019   2
   2  14  -1 1.86364 3.56578   3
  -2  14   1 12.0900 6.33547   4
  -2  14   1 -5.8922 2.47622   1
  -2  14   1 1.42511 4.29875   6
   2  14  -1 -3.7815 5.52970   6
   2  14  -1 0.08099 2.07501   1
   2  14  -1 0.63720 5.36749   4
   1 -14  -1 -0.6843 1.43973   3
  -1 -14   1 -2.9441 2.52396   5
  -1 -14   1 2.88609 3.16501   2
   1 -14  -1 2.15013 3.59192   5
   1 -14  -1 -0.3566 2.80540   2
  -1 -14   1 -1.6665 1.94471   3
   1  14  -1 -1.3477 2.43472   3
  -1  14   1 1.06366 1.71778   3
   1  14  -1 0.09465 5.17999   6
  -1  14   1 2.05598 4.34238   6
  -1  14   1 -1.7867 3.62158   4
   1  14  -1 5.06484 5.68164   4
  -1  14   1 0.39660 2.96312   1
   1  14  -1 -0.5949 2.15829   1
   0 -14  -1 -1.4702 2.27325   5
   0 -14  -1 -1.6595 2.86011   2
   0 -14   1 0.63166 3.18135   5
   0 -14   1 1.14318 2.69043   2
   0 -14   1 -0.5516 1.69607   3
   0  14  -1 5.34407 6.14101   4
   0  14  -1 0.89004 4.96717   6
   0  14   1 -3.8796 4.42233   4
   0  14  -1 -4.1107 2.51040   1
   0  14   1 -1.7925 2.27490   1
   0  14   1 2.02651 4.60026   6
   0  14  -1 1.58883 2.30099   3
   0  14   1 0.68966 2.24155   3
  -1 -14  -1 -2.7361 2.04444   2
   1 -14   1 0.70070 2.44044   2
   1 -14   1 -3.9995 2.89240   5
   1 -14   1 -0.2463 1.82692   3
  -1 -14  -1 4.53478 3.56887   5
  -1  14  -1 -1.0266 3.17188   1
   1  14   1 -1.3216 2.63425   3
  -1  14  -1 -3.3353 3.61374   6
   1  14   1 -0.3132 4.01730   6
   1  14   1 0.34945 2.15506   1
  -1  14  -1 2.07673 4.73541   4
   1  14   1 -2.9998 2.52649   4
   2 -14   1 4.21784 3.94227   5
   2 -14   1 0.93992 2.52687   2
   2 -14   1 -2.9945 1.54410   3
  -2 -14  -1 -0.4059 2.47570   5
  -2 -14  -1 1.79524 3.71086   2
  -2  14  -1 -5.3120 3.34345   6
   2  14   1 -1.1003 1.72813   1
   2  14   1 -0.9794 3.41841   3
   2  14   1 -0.3950 3.53803   4
  -2  14  -1 5.93589 4.63072   1
  -2  14  -1 3.86745 6.78208   4
   2  14   1 -0.1792 4.19473   6
   3 -14   1 -2.0193 2.44784   2
   3 -14   1 1.28931 2.43015   3
  -3 -14  -1 2.36669 2.68873   5
  -3 -14  -1 2.63305 3.60983   2
   3 -14   1 3.46736 3.99931   5
   3  14   1 2.33216 4.91945   3
  -3  14  -1 3.87365 4.04136   6
   3  14   1 -5.4708 5.85457   6
  -3  14  -1 4.77005 7.10651   4
   3  14   1 -2.0818 1.66897   1
   3  14   1 -1.2442 3.11933   4
  -3  14  -1 -2.8588 4.73014   1
   4 -14   1 1.19506 2.60472   2
  -4 -14  -1 1.57925 2.48539   5
  -4 -14  -1 -2.5184 2.77160   2
   4 -14   1 -1.1478 2.35019   3
  -4 -14  -1 -3.9847 2.80253   1
   4 -14   1 11.3372 5.05973   5
   4  14   1 1.41778 4.12969   4
  -4  14  -1 -1.7519 3.82220   6
  -4  14  -1 -5.5209 6.78772   4
  -4  14  -1 -3.0606 5.33111   1
   4  14   1 3.62271 5.53534   6
   4  14   1 -0.4964 2.51549   1
   4  14   1 3.51321 5.89592   3
   5 -14   1 -1.9178 2.67962   3
  -5 -14  -1 -3.0821 4.26413   2
   5 -14   1 -0.4887 2.24286   2
  -5 -14  -1 1.36818 2.96075   1
  -5 -14  -1 0.19342 2.56328   5
   5 -14   1 -1.6263 4.17434   5
   5  14   1 -1.4209 5.58298   3
   5  14   1 -6.2777 6.62793   6
  -5  14  -1 -3.3348 4.37519   1
   5  14   1 0.93005 2.98947   1
  -5  14  -1 2.87493 3.96628   6
   5  14   1 -1.0778 4.03789   4
  -5  14  -1 -2.6399 2.93161   2
  -5  14  -1 4.61021 7.29752   4
   6 -14   1 -0.4936 2.49099   2
   6 -14   1 0.48249 4.02047   6
  -6 -14  -1 0.56748 2.95574   5
   6 -14   1 1.84942 3.86246   3
  -6 -14  -1 3.16840 3.38335   1
   6 -14   1 3.29050 4.74614   5
  -6 -14  -1 -6.2304 3.85748   2
   6  14   1 1.76777 7.60863   3
   6  14   1 -3.3102 3.43976   1
  -6  14  -1 -2.2756 4.55801   1
   6  14   1 -2.7106 5.20450   6
   6  14   1 1.09765 4.27250   4
  -6  14  -1 -1.3447 7.53147   4
  -6  14  -1 -1.6977 3.29912   2
  -7 -14  -1 0.37069 3.14450   5
  -7 -14  -1 -1.9721 3.94866   2
   7 -14   1 4.74431 4.59546   3
   7 -14   1 -3.2733 3.90308   5
  -7 -14  -1 -0.6791 2.65678   1
  -7  14  -1 -1.3371 5.96388   1
  -7  14  -1 -4.5104 6.09357   4
   7  14   1 -4.2022 5.57981   3
   7  14   1 2.27559 4.59318   4
   7  14   1 2.65127 6.92306   6
   8 -14   1 -5.1815 3.69062   5
   8 -14   1 1.82759 3.83480   3
  -8 -14  -1 -2.8711 3.73950   2
  -8  14  -1 12.2523 7.60714   1
   8  14   1 10.8005 7.67533   6
  -8  14  -1 0.99551 7.56903   4
   8  14   1 2.43805 4.74826   4
   8  14   1 1.65709 6.35803   3
   9 -14   1 5.45142 5.14823   5
  -9 -14  -1 -1.9111 4.12564   2
   9 -14   1 3.36472 4.58030   3
   9  14   1 11.4275 8.53456   3
  -9  14  -1 12.1212 6.76506   1
   9  14   1 7.66853 5.69998   6
  10 -14   1 9.83207 6.81759   3
 -10 -14  -1 7.81846 4.96683   2
 -10  14  -1 6.65007 8.02577   1
  10  14   1 -1.8644 6.93485   3
  10  14   1 6.10293 6.45961   6
 -11 -14  -1 7.78475 6.09966   2
  11 -14   1 8.25745 7.17763   3
  11  14   1 -9.2011 6.78428   3
  11  14   1 10.6541 7.67673   6
 -11  14  -1 18.5137 9.69841   1
 -12 -14  -1 9.74808 7.18512   2
  12 -14   1 10.4953 8.82302   3
  12  14   1 15.3352 10.2298   6
 -12  14  -1 4.79002 7.18291   1
  12  14   1 9.26870 9.55474   3
 -13 -15   1 4.78991 7.51512   2
  13  15  -1 15.8076 10.5461   6
 -13  15   1 3.66280 7.03562   1
  13  15  -1 1.57656 10.1082   3
 -12 -15   1 4.00277 5.37673   2
  12  15  -1 21.7573 10.9513   6
 -12  15   1 2.25369 7.20361   1
  12  15  -1 1.61628 9.48021   3
  11 -15  -1 -12.076 4.91745   5
 -11 -15   1 7.76144 5.55043   2
  11 -15  -1 -2.3928 6.96968   3
  11  15  -1 8.87161 7.15809   6
  11  15  -1 10.5785 9.16906   3
 -11  15   1 2.26696 6.42304   1
  10 -15  -1 10.8289 7.29003   3
 -10 -15   1 -1.5504 2.89418   2
  10 -15  -1 -6.7228 3.85039   5
 -10  15   1 2.06018 4.82703   1
  10  15  -1 7.05313 6.72437   6
  10  15  -1 2.46139 8.23400   3
   9 -15  -1 7.75245 5.92635   5
   9 -15  -1 -1.0329 4.69925   3
  -9 -15   1 0.20672 3.81468   5
   9 -15  -1 3.59562 3.93781   2
  -9 -15   1 -2.5740 3.79534   2
   9  15  -1 -3.1210 7.24187   3
  -9  15   1 2.62690 5.22829   2
  -9  15   1 -2.8306 4.31926   1
   9  15  -1 5.39118 6.41333   6
  -8 -15   1 0.66510 3.84427   2
   8 -15  -1 1.89946 4.89663   5
   8 -15  -1 3.32719 4.49927   3
   8 -15  -1 4.91146 3.44998   2
  -8 -15   1 -1.1662 2.67397   5
  -8  15   1 -1.7872 3.65032   2
   8  15  -1 8.27582 6.66298   6
   8  15  -1 -4.6352 6.68150   3
   8  15  -1 1.77254 4.70025   4
  -8  15   1 -2.7826 7.15140   4
  -8  15   1 12.5645 7.37906   1
  -7 -15   1 -3.0806 3.61363   2
  -7 -15   1 0.20977 2.69912   5
   7 -15  -1 -1.0086 4.21635   5
   7 -15  -1 0.01531 4.08264   3
   7 -15  -1 -0.2739 3.06974   2
  -7  15   1 0.67134 5.75982   1
  -7  15   1 -0.7516 3.46823   2
   7  15  -1 1.76057 5.90718   6
  -7  15   1 17.4865 8.83810   4
   7  15  -1 5.46203 5.06022   4
   7  15  -1 -6.9304 6.14406   3
   6 -15  -1 -1.4205 2.79062   2
  -6 -15   1 -1.3491 2.51651   5
   6 -15  -1 3.79898 5.19191   5
   6 -15  -1 -5.2422 3.22095   3
  -6 -15   1 1.29218 3.50894   2
   6  15  -1 3.13363 7.13079   3
   6  15  -1 -7.7824 8.17025   6
   6  15  -1 -3.7936 3.99376   4
  -6  15   1 -3.6128 6.78361   4
  -6  15   1 -1.8166 3.97295   1
  -6  15   1 0.47238 3.37203   2
  -5 -15   1 -1.3015 2.11715   1
   5 -15  -1 0.31435 2.86575   3
  -5 -15   1 0.86901 4.31523   2
   5 -15  -1 9.53324 5.18854   5
  -5 -15   1 -0.7232 2.46998   5
   5 -15  -1 -1.2238 2.49748   2
  -5  15   1 0.00681 5.65665   1
  -5  15   1 -2.5147 2.52937   2
  -5  15   1 -2.1721 6.32908   4
   5  15  -1 5.33893 2.91669   1
   5  15  -1 11.8419 6.80298   3
   5  15  -1 14.5239 9.50787   6
   5  15  -1 0.70856 4.72146   4
  -4 -15   1 1.63909 4.08081   2
   4 -15  -1 -2.4250 2.41536   2
  -4 -15   1 -3.7522 2.17477   5
   4 -15  -1 3.73260 4.98014   5
   4 -15  -1 0.37251 2.39272   3
   4  15  -1 -3.5956 4.50544   3
   4  15  -1 4.54105 5.47035   4
  -4  15   1 -4.3962 6.17615   4
  -4  15   1 -1.6390 4.03851   6
  -4  15   1 -4.6059 4.77954   1
   4  15  -1 -3.3131 5.29323   6
   4  15  -1 0.37212 2.14321   1
   3 -15  -1 2.23074 3.36234   2
  -3 -15   1 -1.5534 2.53000   5
   3 -15  -1 -1.2006 3.82330   5
  -3 -15   1 -2.4507 3.38644   2
   3 -15  -1 0.96603 1.84481   3
  -3  15   1 -1.0644 3.96308   1
  -3  15   1 -0.4404 6.09811   4
   3  15  -1 1.13854 5.10231   4
   3  15  -1 0.81971 2.26806   1
   3  15  -1 -5.5677 4.69631   6
  -3  15   1 1.30402 4.28978   6
   3  15  -1 6.02244 4.78228   3
   2 -15  -1 4.62697 4.26188   5
   2 -15  -1 1.58493 1.66315   3
   2 -15  -1 0.66273 2.70029   2
  -2 -15   1 3.13690 3.68551   2
  -2 -15   1 0.53132 2.23694   5
   2  15  -1 -2.4686 2.84175   3
  -2  15   1 -6.5644 5.11067   4
  -2  15   1 2.35379 3.83641   1
   2  15  -1 -0.5261 1.91114   1
   2  15  -1 -0.5596 4.71765   6
  -2  15   1 -3.9210 4.52569   6
   2  15  -1 2.59250 5.72339   4
   1 -15  -1 -1.9097 2.71712   2
   1 -15  -1 -0.5729 1.64159   3
  -1 -15   1 -0.6863 2.35094   3
   1 -15  -1 -3.1408 2.38362   5
  -1 -15   1 1.33654 3.30266   5
  -1 -15   1 0.40218 2.98257   2
  -1  15   1 -1.8822 1.70467   3
   1  15  -1 -4.4102 5.29613   6
  -1  15   1 1.79604 3.35112   1
  -1  15   1 -2.4374 4.37846   6
   1  15  -1 0.34346 2.90316   3
   1  15  -1 5.25817 5.05982   4
   1  15  -1 -0.6968 2.63179   1
  -1  15   1 -3.5650 5.35886   4
   0 -15  -1 -2.2534 2.22942   5
   0 -15   1 -2.7394 1.58644   3
   0 -15  -1 -1.9804 2.98014   2
   0 -15   1 6.27064 3.77063   2
   0 -15   1 5.38133 3.97498   5
   0  15   1 -1.1344 2.33896   1
   0  15  -1 -1.9682 2.83414   1
   0  15   1 0.24068 2.30939   3
   0  15   1 -3.3250 3.44042   4
   0  15  -1 2.79276 4.95023   4
   0  15  -1 -1.2970 2.10090   3
   0  15  -1 -2.3263 4.84090   6
   0  15   1 0.38201 5.10908   6
  -1 -15  -1 0.98630 3.61304   2
   1 -15   1 -0.6837 1.78045   3
   1 -15   1 -0.1358 2.65375   2
   1 -15   1 8.59145 4.17400   5
  -1 -15  -1 -1.5561 3.31687   5
  -1  15  -1 -2.6828 6.06497   4
   1  15   1 4.81540 3.33455   3
   1  15   1 1.92989 4.02631   4
  -1  15  -1 6.37323 4.93427   6
  -1  15  -1 -0.8303 3.35806   1
   1  15   1 -1.1601 4.19642   6
   1  15   1 -0.5069 2.40790   1
  -2 -15  -1 1.60086 3.18137   5
  -2 -15  -1 6.58582 4.45392   2
   2 -15   1 1.54945 2.71014   2
   2 -15   1 -5.3879 3.17803   5
   2 -15   1 -0.5682 1.76680   3
  -2  15  -1 2.89044 4.38781   6
   2  15   1 5.50632 5.68419   4
   2  15   1 -0.5163 3.75617   3
  -2  15  -1 0.08534 3.90035   1
  -2  15  -1 7.58588 7.36755   4
   2  15   1 -5.1422 5.57446   6
   2  15   1 0.38492 2.15101   1
   3 -15   1 -0.1650 1.97133   3
   3 -15   1 2.52127 2.90375   2
  -3 -15  -1 6.18080 4.80893   2
  -3 -15  -1 -1.0796 2.97071   5
   3 -15   1 -3.4054 3.80872   5
  -3  15  -1 -0.4047 3.99384   6
  -3  15  -1 -6.1126 6.70676   4
   3  15   1 -2.4510 2.14449   1
   3  15   1 -6.8936 6.00609   6
  -3  15  -1 2.79312 5.19549   1
   3  15   1 -6.4614 3.68294   4
   3  15   1 1.23761 4.81261   3
  -4 -15  -1 0.88945 4.61343   2
   4 -15   1 0.18618 2.44258   2
   4 -15   1 0.38302 2.99933   3
  -4 -15  -1 -0.0230 2.77464   5
   4 -15   1 2.78265 4.65650   5
   4  15   1 -1.7523 6.90841   6
  -4  15  -1 5.60611 7.91165   4
  -4  15  -1 2.72980 6.36524   1
   4  15   1 -4.3768 4.78687   3
   4  15   1 -2.5788 3.87566   4
   4  15   1 3.46814 2.87647   1
  -4  15  -1 6.78302 4.54916   6
  -5 -15  -1 1.49846 3.26085   1
   5 -15   1 -3.1601 2.41466   2
  -5 -15  -1 -0.2002 4.56948   2
   5 -15   1 -1.2307 3.02879   3
  -5 -15  -1 0.67049 2.64138   5
   5 -15   1 -4.3514 4.26159   5
   5  15   1 3.98997 4.83413   4
  -5  15  -1 2.21758 4.30104   6
   5  15   1 -6.1927 4.39682   6
   5  15   1 -0.4162 6.09930   3
   5  15   1 0.12943 3.01228   1
  -5  15  -1 2.18899 7.87709   4
  -5  15  -1 -0.6336 4.58012   1
  -6 -15  -1 0.17014 2.84839   5
   6 -15   1 -0.0808 2.65688   2
  -6 -15  -1 -0.8123 4.77520   2
  -6 -15  -1 1.72088 3.13214   1
   6 -15   1 -0.3158 3.34207   3
   6 -15   1 -3.3847 4.02643   5
  -6  15  -1 1.03075 6.80294   1
   6  15   1 0.75077 4.13635   4
   6  15   1 1.68069 4.04398   1
   6  15   1 -2.1897 5.65868   3
  -6  15  -1 -2.0177 3.81372   2
   6  15   1 -4.4978 6.71694   6
  -6  15  -1 1.66938 7.41598   4
  -7 -15  -1 0.47725 4.26664   2
   7 -15   1 4.68913 4.11361   3
  -7 -15  -1 -1.5415 3.03868   5
   7 -15   1 -1.8378 4.93034   5
  -7  15  -1 -2.9574 6.96103   4
  -7  15  -1 0.72684 5.75808   1
   7  15   1 1.74559 6.39779   3
   7  15   1 3.53795 4.67639   4
   7  15   1 1.66316 6.50951   6
   8 -15   1 -0.0316 4.22114   3
   8 -15   1 0.36636 4.43323   5
  -8 -15  -1 -2.8944 4.18989   2
  -8  15  -1 14.3892 8.17006   1
   8  15   1 -7.4705 3.03389   6
   8  15   1 -2.1737 6.39757   3
  -8  15  -1 -8.9128 6.43045   4
   8  15   1 -1.0171 4.43311   4
  -9 -15  -1 -4.0106 3.42249   2
   9 -15   1 6.45000 6.02028   3
   9 -15   1 -2.8869 4.37601   5
   9  15   1 8.47062 7.15561   6
  -9  15  -1 -4.2501 6.46970   1
   9  15   1 5.00669 7.79847   3
  10 -15   1 2.60495 5.68475   3
 -10 -15  -1 9.30367 5.15634   2
  10  15   1 3.93078 6.46774   6
 -10  15  -1 6.65456 7.99401   1
  10  15   1 10.6850 8.81821   3
  11 -15   1 2.63193 6.93350   3
 -11 -15  -1 5.78968 5.81601   2
  11  15   1 -1.2211 8.24164   3
  11  15   1 17.9845 9.00984   6
 -11  15  -1 3.27978 6.38784   1
  12 -15   1 21.2786 10.9468   3
 -12 -15  -1 8.85602 7.59207   2
 -12  15  -1 3.21636 8.43182   1
  12  15   1 18.5321 11.0608   3
  12  15   1 7.05992 9.46832   6
 -13 -16   1 12.7644 9.13231   2
  13  16  -1 18.4586 12.1434   6
  13  16  -1 5.81482 9.38470   3
 -13  16   1 9.31451 7.10624   1
 -12 -16   1 10.0672 6.62811   2
 -12  16   1 3.83557 6.99732   1
  12  16  -1 8.22754 8.77518   6
  12  16  -1 -1.7251 8.47190   3
 -11 -16   1 0.33140 4.46862   2
  11 -16  -1 -2.1156 6.41294   5
  11  16  -1 14.4716 7.81289   6
  11  16  -1 -4.0799 7.49109   3
 -11  16   1 5.86210 7.28419   1
 -10 -16   1 2.53115 4.66785   2
  10 -16  -1 4.36784 7.08097   3
  10 -16  -1 2.23259 5.44914   5
 -10  16   1 3.78406 6.53061   1
  10  16  -1 -3.3032 7.83379   3
  10  16  -1 8.97803 7.54712   6
  -9 -16   1 -0.7787 3.96802   2
   9 -16  -1 4.62168 5.52426   3
  -9 -16   1 -1.5637 3.47300   5
   9 -16  -1 -1.4742 5.82861   5
  -9  16   1 7.23732 6.88276   1
   9  16  -1 1.70619 7.35674   6
   9  16  -1 6.10429 8.71287   3
   8 -16  -1 -2.5747 4.29859   5
  -8 -16   1 -1.0608 2.63861   5
   8 -16  -1 -1.6483 2.92256   2
   8 -16  -1 2.92613 4.99612   3
  -8 -16   1 0.98428 4.23461   2
  -8  16   1 -3.1329 6.32591   4
   8  16  -1 -8.8936 6.63723   6
  -8  16   1 2.09164 6.12814   1
   8  16  -1 5.56021 5.77147   4
   8  16  -1 3.49491 7.03757   3
  -8  16   1 -4.5280 3.50316   2
   7 -16  -1 -2.0596 3.40049   3
  -7 -16   1 3.19499 4.25930   2
   7 -16  -1 3.55949 5.04873   5
  -7 -16   1 3.84261 3.22887   5
   7 -16  -1 6.34738 3.70669   2
   7  16  -1 2.05021 7.21234   3
  -7  16   1 4.10109 5.54875   1
   7  16  -1 1.68921 4.34559   4
  -7  16   1 -4.5965 2.97808   2
  -7  16   1 4.92777 7.17506   4
   7  16  -1 -2.9873 7.25716   6
  -6 -16   1 -4.2480 3.66230   2
   6 -16  -1 0.96705 3.74638   3
  -6 -16   1 -1.9753 2.49672   5
   6 -16  -1 4.35533 3.86506   2
   6 -16  -1 -5.6009 4.20912   5
   6  16  -1 6.49152 7.25480   3
   6  16  -1 0.04607 5.30007   4
  -6  16   1 -6.3097 5.56335   1
  -6  16   1 0.24363 6.86592   4
  -6  16   1 1.75474 4.07656   2
   6  16  -1 5.94542 9.07265   6
  -5 -16   1 0.80075 2.82882   5
  -5 -16   1 -0.3365 4.46881   2
   5 -16  -1 -0.4003 2.90002   2
   5 -16  -1 5.56512 5.28713   5
   5 -16  -1 1.97787 3.26848   3
  -5 -16   1 -3.0861 1.90952   1
  -5  16   1 3.08997 3.75316   2
   5  16  -1 10.3336 7.36576   3
   5  16  -1 -0.0121 2.84242   1
   5  16  -1 3.92552 5.51801   4
  -5  16   1 -1.8370 6.69817   4
   5  16  -1 2.90166 8.97975   6
  -5  16   1 -2.0469 5.36136   1
  -4 -16   1 5.21006 4.50991   2
  -4 -16   1 -6.1287 2.22429   5
   4 -16  -1 3.20942 3.30958   2
   4 -16  -1 -2.0130 4.13174   5
   4 -16  -1 -1.7001 2.28463   3
   4  16  -1 -0.6044 2.33266   1
   4  16  -1 -6.1890 5.01368   6
   4  16  -1 -4.3628 4.48450   3
  -4  16   1 -0.5258 3.94410   1
  -4  16   1 1.46274 4.28839   6
   4  16  -1 3.27924 5.75455   4
  -4  16   1 -10.200 6.00740   4
   3 -16  -1 4.23447 4.96964   5
   3 -16  -1 -1.9506 1.82983   3
  -3 -16   1 -1.9224 3.61014   2
  -3 -16   1 -5.0278 2.28962   5
   3 -16  -1 1.39823 3.18288   2
   3  16  -1 -15.124 6.64492   6
   3  16  -1 0.87798 5.89275   4
   3  16  -1 -5.7231 3.36783   3
   3  16  -1 -2.7293 2.05846   1
  -3  16   1 -3.2046 3.88996   1
  -3  16   1 4.99440 5.32411   6
  -3  16   1 -1.3927 6.38504   4
   2 -16  -1 -0.1876 1.81139   3
  -2 -16   1 -1.0882 3.12303   5
   2 -16  -1 5.45596 3.40734   2
   2 -16  -1 3.36336 4.49625   5
  -2 -16   1 2.34051 3.91743   2
   2  16  -1 -1.6663 6.67529   6
  -2  16   1 1.30142 6.30218   4
  -2  16   1 0.55202 5.30456   6
  -2  16   1 3.71339 4.34301   1
   2  16  -1 -4.6504 3.09321   3
   2  16  -1 -4.2270 2.04763   1
   2  16  -1 0.33260 4.54199   4
  -1 -16   1 -4.3472 2.83883   2
   1 -16  -1 0.26635 1.93267   3
   1 -16  -1 4.53297 3.60097   2
  -1 -16   1 -3.6356 2.99039   5
  -1 -16   1 1.34925 2.65457   3
   1 -16  -1 6.41918 4.42269   5
  -1  16   1 0.77278 1.96735   3
  -1  16   1 -6.1306 3.56670   4
   1  16  -1 -3.5773 4.15955   4
  -1  16   1 -0.1999 3.32710   1
   1  16  -1 -3.5568 4.13601   6
   1  16  -1 -3.1801 2.62587   1
   1  16  -1 0.63783 3.08351   3
  -1  16   1 6.80088 5.54195   6
   0 -16  -1 -1.7236 3.40383   5
   0 -16  -1 4.40620 3.96947   2
   0 -16   1 -2.7418 3.62941   5
   0 -16   1 0.65219 2.33927   3
   0 -16   1 -0.0309 3.08759   2
   0  16   1 0.30904 5.59191   4
   0  16  -1 -1.3421 5.40146   6
   0  16   1 7.97434 6.47502   6
   0  16   1 -4.6548 2.28101   1
   0  16  -1 -2.1106 2.43308   3
   0  16  -1 -0.1542 3.25719   1
   0  16  -1 8.52266 7.16670   4
   0  16   1 -0.7317 2.44072   3
  -1 -16  -1 8.11963 4.44328   5
   1 -16   1 -3.8327 2.85336   2
  -1 -16  -1 0.95833 3.85132   2
   1 -16   1 -0.0956 2.06954   3
   1 -16   1 0.18948 4.18624   5
   1  16   1 -2.5171 5.71515   6
  -1  16  -1 -3.3313 3.39369   1
   1  16   1 -2.0360 3.90759   4
  -1  16  -1 4.52008 7.49760   4
   1  16   1 -0.8060 2.30715   1
  -1  16  -1 1.45225 5.05382   6
   1  16   1 -3.2663 3.02263   3
   2 -16   1 -2.1116 2.92334   2
  -2 -16  -1 -2.5288 3.97881   2
  -2 -16  -1 -1.1610 3.00131   5
   2 -16   1 0.18852 2.15744   3
   2 -16   1 -2.8782 2.76592   5
   2  16   1 -0.7954 2.21546   1
  -2  16  -1 2.33301 4.83568   1
  -2  16  -1 -0.9309 5.39174   4
   2  16   1 0.09086 3.92696   3
   2  16   1 -4.3535 4.87726   4
  -2  16  -1 5.22735 5.23442   6
   2  16   1 -10.342 5.69966   6
  -3 -16  -1 -2.4185 2.87894   5
   3 -16   1 -3.8969 2.52482   2
   3 -16   1 -0.6649 2.36732   3
   3 -16   1 4.15926 4.64439   5
  -3 -16  -1 -0.8850 4.46617   2
  -3  16  -1 0.85074 4.92572   6
   3  16   1 -5.0430 4.82586   3
   3  16   1 0.11158 5.38071   6
  -3  16  -1 -4.4573 5.00441   1
   3  16   1 -2.6349 4.67040   4
  -3  16  -1 -0.4049 7.78937   4
   3  16   1 -1.1489 2.03279   1
   4 -16   1 -3.1345 4.05726   5
  -4 -16  -1 -4.7558 2.84801   5
   4 -16   1 -1.3809 2.39617   3
  -4 -16  -1 -1.6280 4.47327   2
   4 -16   1 0.00295 2.83515   2
   4  16   1 2.30016 5.36089   3
   4  16   1 -0.3346 2.91995   1
   4  16   1 10.7575 8.32926   6
  -4  16  -1 1.63874 5.02162   6
  -4  16  -1 -7.2636 5.18469   1
   4  16   1 -4.6939 4.47937   4
  -4  16  -1 0.43209 8.45376   4
  -5 -16  -1 -5.8189 4.37457   2
   5 -16   1 5.72126 3.25720   2
  -5 -16  -1 1.74709 3.20046   1
  -5 -16  -1 2.07159 2.97627   5
   5 -16   1 -2.0667 4.45516   5
   5 -16   1 -0.0990 3.55206   3
  -5  16  -1 6.13956 7.05716   1
  -5  16  -1 0.72025 8.26420   4
   5  16   1 -2.1388 2.85433   1
   5  16   1 -1.4067 7.55173   6
   5  16   1 2.55031 5.88712   3
   5  16   1 -3.9035 4.19025   4
  -5  16  -1 -3.9662 4.00946   6
   6 -16   1 -0.8325 4.41065   5
  -6 -16  -1 3.47232 3.27576   1
  -6 -16  -1 2.33370 4.78008   2
   6 -16   1 -2.4568 2.78408   3
  -6 -16  -1 2.89612 2.89147   5
  -6  16  -1 -9.1373 6.81473   4
  -6  16  -1 -2.6304 3.87327   2
  -6  16  -1 -9.2095 5.67284   1
   6  16   1 0.99309 6.15936   3
   6  16   1 0.76899 4.11278   4
   6  16   1 -0.5105 4.91786   6
   6  16   1 -0.8121 3.40957   1
   7 -16   1 4.04900 4.16101   3
   7 -16   1 -6.5067 3.82084   5
  -7 -16  -1 5.16186 4.00010   5
  -7 -16  -1 4.23669 4.77671   2
  -7  16  -1 -0.7172 4.16464   1
   7  16   1 3.62566 6.52908   3
  -7  16  -1 -7.5397 6.89983   4
   7  16   1 -1.0943 6.25384   6
   7  16   1 -2.5534 3.47037   4
   8 -16   1 5.49509 5.25232   3
   8 -16   1 1.62332 5.68785   5
  -8 -16  -1 -4.9432 4.05536   2
  -8  16  -1 -1.1812 6.55141   1
   8  16   1 3.95117 6.11677   4
   8  16   1 9.36194 7.69054   6
  -8  16  -1 -9.0742 6.69011   4
   8  16   1 -0.1140 7.02569   3
  -9 -16  -1 9.32332 4.97215   2
   9 -16   1 8.62296 5.81460   3
   9 -16   1 -5.4535 4.96171   5
  -9  16  -1 3.40495 6.12349   1
   9  16   1 -1.1957 6.24887   6
   9  16   1 4.71193 7.83855   3
 -10 -16  -1 10.4412 5.92063   2
  10 -16   1 4.56195 7.09259   3
  10  16   1 12.4780 6.97898   6
  10  16   1 3.34960 7.63093   3
 -10  16  -1 14.0362 8.38101   1
 -11 -16  -1 16.3753 7.38224   2
  11 -16   1 8.73069 9.05656   3
  11  16   1 14.8992 10.1726   3
  11  16   1 8.93209 8.83300   6
 -11  16  -1 1.77783 8.17290   1
  12 -16   1 12.3443 10.8341   3
 -12 -16  -1 9.67496 8.35925   2
 -12  16  -1 2.52204 8.21970   1
  12  16   1 -3.6780 8.17535   3
  12  16   1 9.00010 10.8155   6
  13  17  -1 10.5517 11.0734   3
 -12 -17   1 5.98067 6.98995   2
  12  17  -1 -0.6894 8.66101   3
 -12  17   1 19.8124 9.15720   1
  12  17  -1 25.9461 11.6770   6
 -11 -17   1 3.54360 4.30907   2
  11 -17  -1 -10.665 4.93646   5
  11  17  -1 5.21804 9.45493   3
 -11  17   1 5.28150 7.43367   1
  11  17  -1 1.41452 7.03743   6
  10 -17  -1 -5.7546 5.77590   5
 -10 -17   1 -1.6950 4.29155   2
  10  17  -1 4.16636 5.40126   6
  10  17  -1 3.34676 8.37376   3
 -10  17   1 2.87425 6.45845   1
  -9 -17   1 1.25615 4.39931   5
  -9 -17   1 1.91614 4.79553   2
   9 -17  -1 -6.9137 4.46483   5
   9  17  -1 -1.2848 6.75061   6
  -9  17   1 6.97727 7.04578   1
   9  17  -1 -1.6819 7.25465   3
  -8 -17   1 1.32369 3.50870   5
   8 -17  -1 3.27734 5.29235   5
   8 -17  -1 -0.7723 2.72731   2
  -8 -17   1 3.31429 4.85052   2
  -8  17   1 8.03757 6.51498   1
  -8  17   1 -4.6914 4.88713   2
   8  17  -1 9.15861 8.37261   3
   8  17  -1 -1.1737 6.90014   6
   8  17  -1 3.03412 5.60598   4
  -8  17   1 -2.5692 6.42682   4
   7 -17  -1 2.81207 4.80497   5
   7 -17  -1 -5.0564 2.14125   2
  -7 -17   1 0.16644 2.88827   5
   7 -17  -1 5.76990 4.39667   3
  -7 -17   1 1.72409 4.32253   2
  -7  17   1 5.89491 5.70790   1
   7  17  -1 0.62529 4.46583   4
  -7  17   1 -0.0004 7.40451   4
   7  17  -1 7.54562 8.33650   6
   7  17  -1 -6.3821 6.05743   3
  -7  17   1 -0.2040 4.09826   2
   6 -17  -1 -1.1093 3.31186   2
  -6 -17   1 8.95593 5.15859   2
  -6 -17   1 -0.1232 2.77109   5
   6 -17  -1 3.56925 3.85295   3
   6 -17  -1 8.51017 5.76396   5
   6  17  -1 -7.9853 3.52678   4
  -6  17   1 1.61244 7.36022   4
  -6  17   1 -4.4442 3.61878   2
   6  17  -1 -3.0957 8.07488   6
  -6  17   1 -0.8476 4.07702   1
   6  17  -1 3.83133 6.76271   3
  -5 -17   1 -0.4568 4.43158   2
  -5 -17   1 -2.3842 2.79431   5
   5 -17  -1 -8.4974 3.86563   5
   5 -17  -1 -2.4311 3.00958   3
   5 -17  -1 -1.2967 2.88541   2
   5  17  -1 1.93033 7.18911   3
  -5  17   1 3.11293 7.53906   4
  -5  17   1 3.16975 6.19811   1
   5  17  -1 0.66409 5.90921   4
   5  17  -1 -1.0912 3.28405   1
   5  17  -1 -3.2327 8.92431   6
   4 -17  -1 -1.8193 2.45961   3
   4 -17  -1 -1.7934 3.10937   2
   4 -17  -1 4.22580 5.32312   5
  -4 -17   1 3.76225 4.64437   2
  -4 -17   1 3.08509 3.59133   5
   4  17  -1 5.04195 9.00487   6
  -4  17   1 -3.3092 5.08523   1
   4  17  -1 4.02237 6.21993   3
  -4  17   1 -3.7979 6.77204   4
   4  17  -1 1.47404 2.74149   1
   4  17  -1 1.43520 5.67143   4
  -4  17   1 3.95415 4.99390   6
  -3 -17   1 -0.3131 2.22857   5
  -3 -17   1 -5.4811 3.47000   2
   3 -17  -1 7.87998 3.74250   2
   3 -17  -1 -0.9717 3.46503   5
   3 -17  -1 0.06432 2.15013   3
  -3  17   1 -2.5971 5.02675   6
   3  17  -1 5.66698 5.06304   3
   3  17  -1 -8.0481 5.55672   4
  -3  17   1 -5.6280 4.34230   1
   3  17  -1 2.07734 6.25718   6
  -3  17   1 -9.3674 6.17485   4
   3  17  -1 -3.3947 2.19486   1
   2 -17  -1 -1.0640 1.92536   3
   2 -17  -1 -4.1967 3.01194   5
  -2 -17   1 -2.2685 3.69008   2
   2 -17  -1 -2.6815 3.02202   2
  -2 -17   1 -1.6936 3.40416   5
  -2  17   1 0.43040 1.81430   3
   2  17  -1 -4.5122 7.10951   6
   2  17  -1 1.65938 4.13394   3
  -2  17   1 -2.4601 6.71048   4
   2  17  -1 7.40046 7.61318   4
   2  17  -1 -0.7332 2.41409   1
  -2  17   1 -1.9423 3.37833   1
  -2  17   1 1.10045 5.78719   6
  -1 -17   1 -1.3326 3.47220   2
  -1 -17   1 -0.0859 2.92974   3
   1 -17  -1 -0.9157 4.24645   5
   1 -17  -1 1.62650 3.80924   2
  -1 -17   1 -0.9720 3.58992   5
   1  17  -1 -5.9185 2.45474   3
  -1  17   1 5.27597 7.39829   4
   1  17  -1 1.51284 5.43961   4
   1  17  -1 -1.8162 4.90372   6
  -1  17   1 -1.4866 2.15309   3
  -1  17   1 3.05305 5.98120   6
   1  17  -1 -1.9498 3.10385   1
  -1  17   1 -3.9387 2.91313   1
   0 -17   1 2.86431 4.22729   5
   0 -17  -1 -3.6937 3.58991   5
   0 -17  -1 7.70429 4.58813   2
   0 -17   1 -2.0326 2.35872   3
   0 -17   1 6.65409 3.90553   2
   0  17   1 -0.5847 2.76279   1
   0  17  -1 -3.0994 6.05316   6
   0  17  -1 -0.5835 2.80705   3
   0  17   1 2.90209 2.89192   3
   0  17   1 -10.433 5.32729   4
   0  17   1 2.53976 6.12698   6
   0  17  -1 -0.5753 3.21644   1
   0  17  -1 0.49384 7.31325   4
   1 -17   1 1.03018 2.32862   3
   1 -17   1 -3.4276 2.82217   2
   1 -17   1 -3.2780 3.70488   5
  -1 -17  -1 2.33726 4.56157   2
  -1 -17  -1 3.32910 4.21294   5
   1  17   1 -3.7286 3.23569   3
  -1  17  -1 0.01103 5.97860   4
   1  17   1 -1.4533 4.27373   4
   1  17   1 1.50701 6.81035   6
  -1  17  -1 -5.4819 3.51395   1
  -1  17  -1 2.16559 6.03686   6
   1  17   1 -3.2200 2.14559   1
   2 -17   1 -2.2758 2.21575   3
  -2 -17  -1 -2.4222 3.49908   5
   2 -17   1 4.55576 4.97333   5
   2 -17   1 -0.9691 3.30194   2
  -2 -17  -1 -1.4349 3.22480   2
  -2  17  -1 -6.0166 7.54030   4
   2  17   1 -4.2869 3.69846   4
  -2  17  -1 -6.4131 4.24496   1
   2  17   1 -3.4129 4.10392   3
  -2  17  -1 -5.5321 4.83256   6
   2  17   1 -1.1951 2.35796   1
   2  17   1 4.41953 7.52881   6
   3 -17   1 1.01693 2.87419   3
  -3 -17  -1 0.73555 3.05890   5
  -3 -17  -1 7.17441 5.50985   2
   3 -17   1 1.31282 4.71184   5
   3 -17   1 1.14572 2.75781   2
  -3  17  -1 14.3643 9.39593   4
   3  17   1 -4.9902 5.16723   4
   3  17   1 0.00488 2.80235   1
   3  17   1 0.34009 5.55694   6
  -3  17  -1 0.35791 5.67094   6
  -3  17  -1 -5.0776 4.71027   1
   3  17   1 -6.3560 4.82080   3
   4 -17   1 -1.7989 4.55091   5
   4 -17   1 -1.0113 2.79043   3
  -4 -17  -1 1.74787 3.16502   5
   4 -17   1 0.90122 2.95027   2
  -4 -17  -1 -1.2390 4.62746   2
   4  17   1 -0.7930 5.22358   4
  -4  17  -1 4.44051 6.71188   1
   4  17   1 -14.742 6.56960   6
   4  17   1 -0.4698 2.67283   1
  -4  17  -1 2.58931 5.53667   6
   4  17   1 -0.0939 5.34672   3
  -4  17  -1 1.23365 8.59787   4
  -5 -17  -1 -1.6823 2.66550   1
   5 -17   1 1.33063 3.06648   2
  -5 -17  -1 -1.8814 4.40677   2
   5 -17   1 0.05048 3.25607   3
   5 -17   1 -0.2432 4.35355   5
  -5 -17  -1 0.83021 2.59938   5
  -5  17  -1 6.00925 8.57108   4
  -5  17  -1 -1.6478 6.34010   1
   5  17   1 -1.0731 4.72481   4
   5  17   1 3.05624 7.92078   6
   5  17   1 -3.5694 6.43855   3
   5  17   1 -0.5225 3.56817   1
  -6 -17  -1 -0.2347 4.36426   2
  -6 -17  -1 1.53239 3.13842   1
  -6 -17  -1 1.05301 3.16993   5
   6 -17   1 6.20445 4.45881   3
   6 -17   1 -5.1148 4.01849   5
   6  17   1 9.56224 7.71854   6
   6  17   1 0.40607 3.71126   4
   6  17   1 3.53912 6.41314   3
  -6  17  -1 -2.1939 7.29716   4
  -6  17  -1 -0.5006 5.71724   1
   6  17   1 -1.0366 4.02378   1
  -7 -17  -1 -1.6142 3.66290   5
  -7 -17  -1 3.61622 4.70275   2
   7 -17   1 2.60549 4.90971   5
   7 -17   1 -1.1817 4.16028   3
  -7  17  -1 -5.2884 5.72681   1
   7  17   1 1.05160 4.68839   4
  -7  17  -1 -2.6347 7.90159   4
   7  17   1 -4.0758 6.75580   3
   7  17   1 4.10857 5.49042   6
   8 -17   1 -3.4838 4.94044   5
   8 -17   1 -0.5302 4.19708   3
  -8 -17  -1 3.85074 5.16161   2
  -8  17  -1 8.70205 7.31489   1
   8  17   1 -6.8916 6.22496   3
  -8  17  -1 4.72725 9.32299   4
   8  17   1 4.74054 5.55804   6
   8  17   1 2.56797 5.46628   4
   9 -17   1 -4.8949 4.71106   5
  -9 -17  -1 5.89653 5.51575   2
   9 -17   1 4.33030 5.72024   3
   9  17   1 -2.0347 6.59675   3
   9  17   1 14.3132 7.56866   6
  -9  17  -1 9.36741 8.46974   1
 -10 -17  -1 1.71059 4.94356   2
  10 -17   1 10.7416 7.33083   3
  10  17   1 -7.1759 6.40676   3
  10  17   1 14.6225 8.74197   6
 -10  17  -1 5.61708 6.93923   1
  11 -17   1 2.81973 10.5268   3
 -11 -17  -1 6.20849 6.52839   2
  11  17   1 10.6080 9.76156   6
 -11  17  -1 0.34008 8.32169   1
  11  17   1 14.1655 9.65106   3
 -12 -17  -1 5.10738 8.16303   2
  12  17   1 16.9286 10.8819   3
  12  17   1 4.51188 10.5218   6
 -12  17  -1 -1.2069 8.32857   1
 -12 -18   1 5.47764 6.87792   2
  12  18  -1 0.51806 9.39163   3
  12  18  -1 7.92593 8.36761   6
 -12  18   1 13.4779 7.90829   1
 -11 -18   1 6.53626 5.84289   2
  11 -18  -1 -12.382 5.14094   5
 -11  18   1 1.21894 4.54757   1
  11  18  -1 8.51646 9.54115   6
  11  18  -1 -1.5591 8.95350   3
 -10 -18   1 8.92674 5.98307   2
  10 -18  -1 -6.6593 4.62750   5
  10  18  -1 8.26433 9.19752   3
 -10  18   1 4.37126 6.35524   1
  10  18  -1 17.7593 9.13497   6
  -9 -18   1 1.06695 4.07028   5
  -9 -18   1 -4.5385 3.83154   2
   9 -18  -1 -4.6522 4.84470   5
   9  18  -1 -15.659 6.08641   3
   9  18  -1 1.95921 5.88702   6
  -9  18   1 -0.7471 4.19800   1
  -8 -18   1 -3.2472 2.75351   2
   8 -18  -1 -7.2988 4.32275   5
  -8 -18   1 3.56348 4.36835   5
   8 -18  -1 -1.4102 3.08915   2
   8  18  -1 5.02556 5.44924   4
   8  18  -1 -0.6009 7.36748   3
  -8  18   1 -8.6429 7.27400   4
  -8  18   1 2.18577 5.73525   1
   8  18  -1 -7.1379 6.79268   6
  -8  18   1 -4.3195 5.11400   2
  -7 -18   1 6.11118 3.50165   5
   7 -18  -1 2.81358 3.42846   2
   7 -18  -1 2.47460 5.08632   5
  -7 -18   1 -0.6613 4.29057   2
  -7  18   1 1.89255 4.46525   2
   7  18  -1 -1.3097 6.49291   3
   7  18  -1 4.14677 8.30418   6
  -7  18   1 -0.3929 6.51783   4
   7  18  -1 3.80339 5.08102   4
  -7  18   1 -7.2652 4.56887   1
  -6 -18   1 -2.1790 2.36554   5
  -6 -18   1 0.80439 3.27985   2
   6 -18  -1 -6.0404 3.89672   5
   6 -18  -1 -0.1930 2.86011   2
   6  18  -1 7.45853 5.56748   4
  -6  18   1 3.48221 7.12737   4
   6  18  -1 7.47933 8.81462   6
  -6  18   1 -0.4570 4.91272   1
   6  18  -1 -1.5488 6.33978   3
  -5 -18   1 6.96666 4.08034   5
   5 -18  -1 2.79074 4.22640   5
  -5 -18   1 2.17436 4.89813   2
   5 -18  -1 1.94758 3.69975   2
  -5  18   1 1.78036 7.50394   4
   5  18  -1 -7.9090 5.13310   6
  -5  18   1 -4.9118 5.43284   1
   5  18  -1 8.56213 6.72629   3
   5  18  -1 -5.9164 5.37111   4
   4 -18  -1 -4.6900 5.06023   5
   4 -18  -1 4.51811 4.08149   2
  -4 -18   1 -3.5298 4.04097   2
  -4 -18   1 -3.9376 2.65320   5
   4  18  -1 -1.6971 6.00453   4
  -4  18   1 -6.0476 6.77412   4
   4  18  -1 -2.0645 2.50498   1
   4  18  -1 -0.3425 6.52554   6
   4  18  -1 -4.5369 4.83579   3
  -4  18   1 -5.8594 5.00624   6
  -4  18   1 -6.8069 3.27217   1
  -3 -18   1 -7.4292 2.59337   5
  -3 -18   1 -3.2946 4.04095   2
   3 -18  -1 3.06096 3.35376   2
   3 -18  -1 8.96261 5.52958   5
   3  18  -1 3.74014 6.73666   4
   3  18  -1 -3.9377 7.76404   6
   3  18  -1 -3.0409 2.65617   1
  -3  18   1 -6.3616 6.32810   4
   3  18  -1 0.66222 4.29136   3
  -3  18   1 4.19965 6.11814   6
  -3  18   1 -3.5204 2.97085   1
   2 -18  -1 1.96683 5.02719   5
  -2 -18   1 -5.6071 3.20854   5
  -2 -18   1 -0.1253 4.18639   2
   2 -18  -1 -1.7385 3.14718   2
   2  18  -1 -1.2644 4.19901   3
  -2  18   1 -3.0788 5.01556   4
   2  18  -1 0.53702 2.85626   1
   2  18  -1 -1.3218 7.00105   4
  -2  18   1 -3.1940 5.81412   6
   2  18  -1 8.27921 9.02927   6
  -2  18   1 -4.8639 3.54668   1
  -1 -18   1 -8.6109 3.15984   5
  -1 -18   1 0.13668 3.09434   3
   1 -18  -1 -3.1321 2.97116   5
   1 -18  -1 1.43113 4.15264   2
  -1 -18   1 3.40499 4.57875   2
   1  18  -1 -0.6126 2.73432   1
  -1  18   1 -0.3199 5.54637   6
   1  18  -1 6.86765 8.06221   6
  -1  18   1 1.75243 3.50324   3
   1  18  -1 -0.3261 3.70523   3
  -1  18   1 -2.6278 6.69720   4
  -1  18   1 -1.1645 3.56259   1
   1  18  -1 0.96721 5.42392   4
   0 -18  -1 -1.3716 3.89062   2
   0 -18   1 3.35337 3.87946   2
   0 -18  -1 4.23039 4.69703   5
   0 -18   1 2.65992 3.74683   5
   0 -18   1 0.61490 2.65029   3
   0  18   1 -0.8779 2.99127   1
   0  18   1 -1.7468 2.88261   3
   0  18  -1 -0.3450 3.06580   3
   0  18  -1 -7.6882 6.08558   6
   0  18  -1 0.56975 5.94893   4
   0  18  -1 -0.1305 3.66803   1
   0  18   1 0.12931 6.65472   6
   0  18   1 -6.4161 3.99387   4
   1 -18   1 2.64573 3.68354   2
  -1 -18  -1 3.26091 4.36525   5
  -1 -18  -1 -0.4201 4.81179   2
   1 -18   1 -2.0819 2.43432   3
   1 -18   1 1.37172 4.51573   5
   1  18   1 0.39514 6.25983   4
  -1  18  -1 -4.3883 7.50170   4
   1  18   1 1.92207 3.20589   1
   1  18   1 1.41675 3.64243   3
   1  18   1 3.98775 7.23516   6
  -1  18  -1 -7.7981 3.43363   1
  -1  18  -1 -2.8556 6.19672   6
  -2 -18  -1 3.21916 4.08115   5
   2 -18   1 -1.2134 2.53290   3
   2 -18   1 -2.1684 4.55112   5
  -2 -18  -1 -0.3784 4.51103   2
   2 -18   1 3.53834 3.65080   2
   2  18   1 -3.2685 4.01933   4
  -2  18  -1 -1.3215 4.52295   1
  -2  18  -1 2.23473 6.80684   6
   2  18   1 -5.1427 4.63141   6
   2  18   1 -0.4755 2.90841   1
  -2  18  -1 -4.4100 8.06997   4
   2  18   1 -1.5358 4.37754   3
   3 -18   1 -1.2504 2.73874   3
   3 -18   1 -0.7747 3.29190   2
  -3 -18  -1 -4.1802 3.20946   5
  -3 -18  -1 -6.7417 4.26908   2
   3 -18   1 1.65951 4.82359   5
   3  18   1 2.13315 3.01641   1
  -3  18  -1 -2.7462 5.30426   1
  -3  18  -1 -3.6321 5.10982   6
  -3  18  -1 -7.2632 5.70630   4
   3  18   1 0.33106 5.33645   3
   3  18   1 -2.9201 4.08693   4
   3  18   1 -6.9806 5.00199   6
  -4 -18  -1 -2.2411 4.46749   2
   4 -18   1 -6.2879 2.74531   5
   4 -18   1 1.08950 3.24446   2
   4 -18   1 -3.2915 2.86482   3
  -4 -18  -1 -2.5519 2.83009   5
  -4  18  -1 -3.0378 8.46061   4
   4  18   1 2.87777 8.08137   6
  -4  18  -1 2.16168 4.86769   6
   4  18   1 2.58284 3.20242   1
  -4  18  -1 1.57419 6.05249   1
   4  18   1 3.79558 6.06420   4
   4  18   1 -0.9796 4.94908   3
  -5 -18  -1 0.65870 2.97000   5
  -5 -18  -1 6.69194 5.08753   2
   5 -18   1 -0.6803 3.61774   3
   5 -18   1 2.56452 4.91658   5
   5 -18   1 -2.8403 2.94252   2
  -5 -18  -1 -0.2698 2.21708   1
  -5  18  -1 -3.6273 7.64608   4
   5  18   1 5.28953 4.27394   1
   5  18   1 -5.1868 3.61720   4
   5  18   1 -6.3887 6.14557   6
   5  18   1 -2.9340 6.17401   3
  -5  18  -1 2.80468 6.32110   1
   6 -18   1 5.65077 4.19105   3
  -6 -18  -1 -0.9551 3.58718   2
   6 -18   1 -3.2664 4.02195   5
  -6 -18  -1 0.20688 3.64831   5
   6  18   1 0.45047 6.91337   6
  -6  18  -1 -1.0517 5.49639   1
   6  18   1 3.20710 5.08829   4
  -6  18  -1 8.58307 9.14663   4
   6  18   1 -8.3836 5.29103   3
  -7 -18  -1 6.84487 5.66058   2
  -7 -18  -1 -0.7764 3.94367   5
   7 -18   1 2.29489 5.13689   3
   7 -18   1 -0.7901 4.96659   5
   7  18   1 -0.2485 4.95765   4
  -7  18  -1 4.91873 6.36582   1
   7  18   1 0.47798 7.48650   6
  -7  18  -1 -2.0759 9.32605   4
   7  18   1 8.70093 7.35901   3
  -8 -18  -1 -3.7783 4.30573   2
   8 -18   1 -7.4458 4.32058   5
   8 -18   1 1.14901 5.24895   3
   8  18   1 5.83091 6.57483   4
  -8  18  -1 -1.1347 4.58761   1
   8  18   1 -4.3273 6.30698   3
   8  18   1 2.64393 7.18918   6
  -8  18  -1 -4.1459 7.76832   4
   9 -18   1 -1.7663 6.10228   5
  -9 -18  -1 1.33233 4.82478   2
   9 -18   1 6.83069 6.27585   3
   9  18   1 17.6341 8.66270   6
   9  18   1 2.03102 7.06807   3
  -9  18  -1 5.85943 6.30473   1
 -10 -18  -1 3.76617 5.62621   2
  10  18   1 -4.8593 6.88337   3
 -10  18  -1 3.59769 8.27960   1
  10  18   1 3.96880 5.67805   6
 -11 -18  -1 4.34927 7.13259   2
  11  18   1 5.62715 9.43220   6
 -11  18  -1 0.26580 7.54619   1
  11  18   1 2.54974 7.76531   3
  12  18   1 13.5623 9.97339   3
 -12 -19   1 4.84582 7.16866   2
 -12  19   1 6.75260 7.74693   1
  12  19  -1 14.6118 11.4085   6
  12  19  -1 4.28119 10.2744   3
  11 -19  -1 -5.4302 7.08399   5
 -11 -19   1 5.28768 6.08973   2
 -11  19   1 12.7305 7.60420   1
  11  19  -1 4.54153 7.14624   6
  11  19  -1 -3.6636 8.15015   3
 -10 -19   1 1.24391 4.76600   2
  10 -19  -1 -8.7463 4.94038   5
  10  19  -1 -4.1962 7.94358   3
  10  19  -1 15.8063 9.64227   6
 -10  19   1 -1.5661 5.73345   1
   9 -19  -1 -3.2198 4.95653   5
  -9 -19   1 4.71061 5.36075   5
  -9 -19   1 2.59723 4.60900   2
  -9  19   1 5.72949 6.02527   1
   9  19  -1 3.97689 8.23869   3
   9  19  -1 -2.1178 4.53578   6
  -8 -19   1 -0.2158 3.83586   5
  -8 -19   1 0.97899 4.55885   2
   8 -19  -1 -5.9782 4.41995   5
  -8  19   1 -10.464 5.43785   4
   8  19  -1 2.62959 5.82131   4
  -8  19   1 3.58930 5.29020   1
   8  19  -1 -9.9837 7.57452   3
   8  19  -1 10.1398 9.11624   6
  -7 -19   1 0.61395 3.22557   5
  -7 -19   1 -4.9626 3.33316   2
   7 -19  -1 -5.0804 4.35138   5
   7 -19  -1 -0.6503 3.05660   2
  -7  19   1 3.03312 5.08362   2
   7  19  -1 -5.9126 8.12109   3
  -7  19   1 6.20368 5.63134   1
   7  19  -1 2.87813 8.23248   6
   7  19  -1 1.30866 4.81261   4
  -7  19   1 -11.822 5.78406   4
   6 -19  -1 -2.0447 3.52973   5
  -6 -19   1 -1.1834 2.57206   5
   6 -19  -1 -2.5659 2.75044   2
  -6 -19   1 -0.3678 4.07230   2
   6  19  -1 5.37690 6.89974   6
  -6  19   1 -3.0068 3.30139   1
   6  19  -1 -4.7897 6.26869   3
   6  19  -1 8.29157 5.49827   4
  -6  19   1 -6.8638 6.10340   4
  -5 -19   1 -3.1939 2.48256   5
   5 -19  -1 4.59365 5.70057   5
   5 -19  -1 0.86720 3.43964   2
  -5 -19   1 10.1786 5.47787   2
   5  19  -1 0.24539 6.37221   6
   5  19  -1 -2.4580 5.56500   3
  -5  19   1 1.27200 7.43489   4
  -5  19   1 2.42461 5.72192   1
   5  19  -1 0.93123 5.77317   4
  -4 -19   1 -2.1133 3.50529   5
   4 -19  -1 -3.8378 2.86397   2
  -4 -19   1 0.81705 3.78972   2
   4 -19  -1 -1.3646 5.11056   5
   4  19  -1 1.46914 3.07361   1
  -4  19   1 -4.7049 4.92995   1
   4  19  -1 -2.1412 8.61442   6
   4  19  -1 1.28618 6.37467   3
   4  19  -1 -0.4356 6.45502   4
  -4  19   1 -3.4846 5.08582   4
  -3 -19   1 -0.4423 3.69445   5
   3 -19  -1 -7.1755 4.46630   5
  -3 -19   1 0.64356 4.69022   2
   3 -19  -1 -3.7712 3.48172   2
   3  19  -1 0.47525 5.42259   3
   3  19  -1 5.61474 7.49611   4
   3  19  -1 -3.0343 8.72160   6
  -3  19   1 -0.4456 7.72508   4
  -3  19   1 -5.8161 5.48273   6
  -3  19   1 1.76054 5.02594   1
   3  19  -1 2.12426 3.44416   1
  -2 -19   1 -0.7729 2.91230   5
  -2 -19   1 3.40250 4.80420   2
   2 -19  -1 1.26922 3.78470   2
   2 -19  -1 -3.7909 3.04911   5
   2  19  -1 -1.8500 3.15585   1
  -2  19   1 3.16931 6.10436   6
  -2  19   1 -3.1873 7.04751   4
   2  19  -1 4.13783 8.59714   6
  -2  19   1 -5.4950 4.16689   1
   2  19  -1 -9.2435 6.78022   4
   2  19  -1 -3.0508 4.37011   3
   1 -19  -1 0.15126 4.04125   2
  -1 -19   1 0.46437 3.87857   2
  -1 -19   1 -0.2757 4.14515   5
   1 -19  -1 -2.8048 4.43495   5
  -1  19   1 -0.4907 6.17383   6
  -1  19   1 0.80056 5.27814   4
   1  19  -1 0.97774 6.09578   4
  -1  19   1 0.57899 4.19944   1
   1  19  -1 2.75093 8.11769   6
   1  19  -1 -1.1786 2.87590   1
   1  19  -1 3.25360 4.14275   3
   0 -19  -1 -2.0579 4.32179   2
   0 -19  -1 -2.2318 4.42517   5
   0 -19   1 -2.1288 2.82034   3
   0 -19   1 -2.9900 3.93700   5
   0 -19   1 1.87416 4.03750   2
   0  19   1 8.11040 7.40948   6
   0  19   1 -1.9326 2.97003   1
   0  19  -1 -2.5270 3.27118   1
   0  19  -1 -3.6073 6.79265   6
   0  19  -1 -0.0233 3.14113   3
   0  19   1 -5.2237 6.52167   4
   0  19  -1 -10.753 4.27168   4
  -1 -19  -1 -5.3339 4.06779   2
  -1 -19  -1 -2.0085 4.06045   5
   1 -19   1 -2.9278 3.14292   2
   1 -19   1 -8.5007 3.77498   5
   1 -19   1 1.59230 2.95217   3
  -1  19  -1 -5.7878 5.92324   6
  -1  19  -1 -7.9625 7.95813   4
  -1  19  -1 2.07250 3.05303   3
  -1  19  -1 2.68369 4.73861   1
   1  19   1 0.87292 4.13289   3
   1  19   1 -1.2914 7.36140   6
   1  19   1 -3.4399 2.66861   1
   1  19   1 0.43270 6.32592   4
  -2 -19  -1 -5.2542 3.31815   5
   2 -19   1 1.31042 4.80233   5
  -2 -19  -1 7.95678 5.54366   2
   2 -19   1 -3.2589 3.24169   2
   2 -19   1 -1.7848 2.71900   3
   2  19   1 -5.8024 4.67981   3
  -2  19  -1 0.65477 6.25502   6
   2  19   1 2.22607 5.21966   4
   2  19   1 6.03777 8.36353   6
   2  19   1 -2.2956 2.51311   1
  -2  19  -1 -4.0696 6.22354   4
  -2  19  -1 -3.0169 5.30380   1
   3 -19   1 -0.3586 3.09311   3
  -3 -19  -1 -5.2360 3.15091   2
  -3 -19  -1 0.32274 3.61633   5
   3 -19   1 -1.6669 3.55884   2
   3 -19   1 -3.4023 4.19249   5
   3  19   1 -2.5724 5.59000   3
   3  19   1 -2.8486 6.01562   4
   3  19   1 0.14829 7.91189   6
   3  19   1 1.96115 3.03589   1
  -3  19  -1 1.29961 5.89176   6
  -3  19  -1 -0.0123 5.74686   1
  -3  19  -1 6.72382 9.09057   4
  -4 -19  -1 0.83057 3.35657   5
   4 -19   1 -1.8829 4.68745   5
   4 -19   1 0.03124 3.29188   2
  -4 -19  -1 -1.9518 4.22834   2
   4 -19   1 1.37681 3.51377   3
  -4  19  -1 -8.7987 5.30141   1
   4  19   1 -2.7233 5.46324   3
   4  19   1 1.21905 3.18051   1
   4  19   1 -3.4675 4.52695   4
  -4  19  -1 -0.4924 7.39694   4
   4  19   1 0.80110 7.59231   6
  -4  19  -1 -0.4959 5.13706   6
  -5 -19  -1 3.78479 3.26660   1
  -5 -19  -1 5.02406 4.28253   2
  -5 -19  -1 0.07614 2.91234   5
   5 -19   1 -1.2666 3.61858   3
   5 -19   1 -0.7269 4.25029   5
  -5  19  -1 -3.9867 7.82084   4
   5  19   1 -6.8743 6.12420   6
  -5  19  -1 8.52847 6.40644   1
   5  19   1 0.61032 4.34628   1
   5  19   1 5.22869 5.13913   4
   5  19   1 -3.8309 5.89922   3
   6 -19   1 -0.3181 4.32602   3
  -6 -19  -1 -3.3947 4.37213   2
   6 -19   1 4.64006 5.39717   5
  -6 -19  -1 3.07917 3.93562   5
  -6  19  -1 7.12841 5.23056   1
   6  19   1 13.8797 8.68711   6
   6  19   1 5.73383 5.37934   4
  -6  19  -1 -2.5575 8.04696   4
   6  19   1 3.95143 6.25926   3
  -7 -19  -1 0.32569 3.64049   5
   7 -19   1 5.58963 5.65243   3
  -7 -19  -1 -4.7796 4.09975   2
   7 -19   1 -1.7105 4.85391   5
   7  19   1 7.35483 7.19146   3
   7  19   1 0.19857 5.31974   4
  -7  19  -1 -6.4672 8.07119   4
   7  19   1 6.85468 7.81763   6
  -7  19  -1 -2.1295 4.27413   1
  -8 -19  -1 -0.5656 4.78588   2
   8 -19   1 -4.0812 4.30857   5
  -8  19  -1 -0.6459 5.97745   1
   8  19   1 -4.8472 6.28504   3
   8  19   1 4.41632 6.69565   4
  -8  19  -1 2.38780 9.93063   4
   8  19   1 11.5584 8.37121   6
   9 -19   1 -5.1346 4.81640   5
  -9 -19  -1 9.09104 6.22831   2
  -9  19  -1 3.91011 6.76069   1
   9  19   1 -7.0993 5.95545   3
   9  19   1 10.1801 8.32535   6
 -10 -19  -1 2.01347 5.13397   2
  10  19   1 -0.2680 7.80558   3
  10  19   1 15.2183 9.96232   6
 -10  19  -1 -4.9867 6.17740   1
 -11 -19  -1 15.1447 8.89983   2
 -11  19  -1 1.23746 7.94180   1
  11  19   1 16.1375 11.7971   6
  11  19   1 2.93403 8.54106   3
 -12 -20   1 3.50369 7.64973   2
  12  20  -1 8.76290 10.7518   3
 -12  20   1 10.3297 7.17840   1
  11 -20  -1 -2.6603 6.30521   5
 -11 -20   1 5.55142 6.30190   2
  11  20  -1 -4.3740 8.51395   6
 -11  20   1 0.56103 6.49008   1
  11  20  -1 0.19233 9.27410   3
 -10 -20   1 11.9368 6.75566   2
  10 -20  -1 1.53561 6.04547   5
 -10  20   1 12.2064 7.74626   1
  10  20  -1 0.76352 8.81796   3
  10  20  -1 14.2865 9.40385   6
  -9 -20   1 3.55474 5.92402   5
   9 -20  -1 -12.497 4.18832   5
  -9 -20   1 1.74146 4.75647   2
   9  20  -1 -3.2718 8.70812   3
   9  20  -1 2.33799 7.82427   6
  -9  20   1 0.80901 5.85178   1
  -8 -20   1 0.81671 3.77557   5
   8 -20  -1 -5.1756 4.68960   5
  -8 -20   1 1.20716 4.90462   2
  -8  20   1 5.02516 5.90671   1
   8  20  -1 -5.9476 6.31770   6
   8  20  -1 9.19914 7.58216   4
  -8  20   1 -3.5161 6.82044   4
   8  20  -1 -11.442 6.53922   3
  -7 -20   1 3.24001 4.81402   2
   7 -20  -1 3.39127 5.70593   5
   7 -20  -1 -1.9965 3.38496   2
  -7 -20   1 0.42736 3.24811   5
  -7  20   1 3.09328 7.62819   4
   7  20  -1 1.03910 5.04595   4
   7  20  -1 -8.7385 6.62378   3
   7  20  -1 3.89778 8.40708   6
  -7  20   1 0.58813 5.62605   1
   6 -20  -1 -0.6411 2.99049   2
  -6 -20   1 -4.8634 3.30655   2
   6 -20  -1 -7.1029 4.45882   5
  -6 -20   1 3.26116 3.39167   5
   6  20  -1 4.65775 7.09474   6
   6  20  -1 2.22534 7.26557   3
  -6  20   1 -10.366 5.68797   4
   6  20  -1 3.42601 5.09451   4
  -6  20   1 6.54263 6.02759   1
  -5 -20   1 -1.4439 2.85797   5
   5 -20  -1 -0.1049 3.71587   2
  -5 -20   1 3.27100 4.21065   2
   5 -20  -1 -1.3931 4.91320   5
   5  20  -1 -2.6549 6.52310   3
  -5  20   1 2.52238 7.10425   4
   5  20  -1 1.09509 5.45405   4
  -5  20   1 5.96672 5.81015   1
   5  20  -1 -0.3372 8.35214   6
  -4 -20   1 3.08801 3.98398   2
  -4 -20   1 -0.0834 3.52060   5
   4 -20  -1 2.91333 3.99975   5
   4 -20  -1 -5.2668 3.11705   2
   4  20  -1 -0.6661 6.44507   6
  -4  20   1 4.48798 5.86947   1
  -4  20   1 0.73554 5.57342   4
   4  20  -1 -7.5987 4.69343   3
   4  20  -1 4.82231 6.41853   4
   3 -20  -1 -0.0430 5.22453   5
  -3 -20   1 1.99747 4.30778   5
   3 -20  -1 -3.5754 3.65263   2
  -3 -20   1 -4.0881 4.13795   2
  -3  20   1 -6.5273 6.91255   4
   3  20  -1 -0.9990 7.20878   4
   3  20  -1 -0.3270 3.31303   1
  -3  20   1 1.00547 5.14154   1
   3  20  -1 -7.2532 4.80360   3
   3  20  -1 5.42136 7.44654   6
  -3  20   1 9.51819 7.14652   6
   2 -20  -1 1.06183 4.18525   2
   2 -20  -1 -0.7288 5.01116   5
  -2 -20   1 -4.4256 4.04814   2
  -2 -20   1 1.10573 4.39232   5
   2  20  -1 9.16203 9.51866   6
   2  20  -1 -8.7254 6.49067   4
  -2  20   1 -4.4837 7.52465   4
  -2  20   1 0.85613 4.77216   1
   2  20  -1 5.35585 5.13155   3
   2  20  -1 -2.3663 3.23032   1
  -2  20   1 -6.2355 5.43300   6
   1 -20  -1 -0.4671 4.30055   2
  -1 -20   1 -3.1055 3.70925   5
   1 -20  -1 -3.3735 4.67421   5
  -1 -20   1 -7.4196 4.52089   2
   1  20  -1 -0.0691 3.69115   3
   1  20  -1 3.96472 8.77327   6
  -1  20   1 -3.6685 3.40324   1
   1  20  -1 16.7691 8.13966   4
  -1  20   1 0.68573 8.01608   4
   1  20  -1 -1.9826 2.84831   1
  -1  20   1 1.45868 7.77452   6
   0 -20   1 0.14129 4.49281   5
   0 -20  -1 1.77512 4.88577   2
   0 -20  -1 -0.4440 5.03098   5
   0 -20   1 -5.0727 3.14327   3
   0 -20   1 -4.3932 4.47285   2
   0  20  -1 7.98024 8.67400   4
   0  20   1 0.45620 3.57625   1
   0  20   1 -3.4190 7.21906   6
   0  20   1 -4.0155 4.84583   4
   0  20  -1 11.7682 8.49932   6
   0  20  -1 -2.5477 3.29807   3
   0  20  -1 -4.4373 3.14055   1
   1 -20   1 -0.8282 3.26331   3
  -1 -20  -1 0.05552 3.61688   2
  -1 -20  -1 5.66505 5.25578   5
   1 -20   1 -7.7031 3.97776   5
   1 -20   1 -4.4804 4.29443   2
  -1  20  -1 -4.7901 6.07075   4
  -1  20  -1 -16.113 6.66483   6
  -1  20  -1 -4.3528 4.30118   1
  -1  20  -1 0.36617 2.84566   3
   1  20   1 1.88226 5.34500   4
   1  20   1 -11.388 7.10150   6
   1  20   1 -5.3088 2.99654   1
  -2 -20  -1 -0.5881 4.70118   2
   2 -20   1 1.47627 4.00970   2
  -2 -20  -1 2.23796 4.03445   5
   2 -20   1 -1.0788 3.22161   3
   2 -20   1 -2.0612 4.67431   5
  -2  20  -1 3.77327 7.38080   6
  -2  20  -1 -1.0757 5.13946   1
   2  20   1 0.56605 3.08039   1
   2  20   1 -1.0699 4.76854   4
  -2  20  -1 -9.5946 8.55726   4
   2  20   1 1.16420 8.30717   6
   3 -20   1 -2.5932 4.51595   5
  -3 -20  -1 -2.2609 3.28616   5
   3 -20   1 0.09826 3.70268   2
   3 -20   1 -1.6670 3.36109   3
  -3 -20  -1 5.01094 5.49779   2
  -3  20  -1 0.38869 5.09284   1
  -3  20  -1 -2.2395 8.05004   4
   3  20   1 2.07817 8.35350   6
   3  20   1 0.74337 5.33431   3
   3  20   1 -4.8537 5.53711   4
   3  20   1 -1.4733 3.30439   1
  -3  20  -1 1.30713 6.45990   6
  -4 -20  -1 1.51622 3.36995   5
   4 -20   1 -1.4980 3.23483   2
  -4 -20  -1 2.67386 5.03811   2
   4 -20   1 -6.5394 3.91031   5
   4 -20   1 -0.3328 3.70968   3
   4  20   1 -0.0234 5.54128   3
  -4  20  -1 -8.4403 7.76231   4
   4  20   1 -2.2423 7.34368   6
  -4  20  -1 2.52358 5.68693   1
   4  20   1 4.68225 5.65992   4
   4  20   1 0.37674 3.78961   1
  -4  20  -1 -0.3333 6.11346   6
   5 -20   1 3.20874 5.72303   3
   5 -20   1 -4.3411 4.66641   5
  -5 -20  -1 1.40958 3.66216   2
  -5 -20  -1 7.37904 3.76215   5
   5  20   1 -0.1102 7.20863   6
   5  20   1 4.13977 5.38081   1
   5  20   1 13.7618 6.31865   4
   5  20   1 -1.9625 5.36425   3
  -5  20  -1 -6.6988 7.83155   4
  -5  20  -1 2.07963 5.32814   1
  -6 -20  -1 -2.1760 4.29624   2
   6 -20   1 -5.1153 4.09754   5
  -6 -20  -1 0.64177 3.36949   5
  -6  20  -1 -5.0370 7.91253   4
   6  20   1 15.5569 9.29262   6
   6  20   1 -7.0438 5.76223   3
   6  20   1 2.29077 4.92052   4
  -6  20  -1 9.76475 7.13643   1
  -7 -20  -1 -1.0171 3.70741   2
   7 -20   1 1.96179 5.58164   5
  -7 -20  -1 4.82069 4.63973   5
  -7  20  -1 1.36398 6.15847   1
  -7  20  -1 1.53401 9.02640   4
   7  20   1 4.25588 6.71483   6
   7  20   1 7.84501 6.30993   4
   7  20   1 -4.7350 5.89587   3
  -8 -20  -1 2.61072 6.16546   2
   8 -20   1 1.10622 5.20183   5
  -8  20  -1 -1.4157 8.91230   4
  -8  20  -1 -5.3303 5.43851   1
   8  20   1 -3.9634 6.24868   3
   8  20   1 4.58425 6.87210   4
   8  20   1 3.96440 6.50426   6
   9 -20   1 1.28136 6.25107   5
  -9 -20  -1 0.23884 5.29066   2
   9  20   1 2.07232 7.86186   3
   9  20   1 12.8770 8.33967   6
  -9  20  -1 -2.6034 4.17518   1
 -10 -20  -1 11.6332 7.34433   2
 -10  20  -1 -3.1241 6.54763   1
  10  20   1 11.4986 8.29198   6
  10  20   1 -12.413 8.12266   3
 -11 -20  -1 15.0722 8.68788   2
  11  20   1 6.03484 9.25812   3
 -11  20  -1 5.74584 8.40292   1
  11  20   1 17.6853 13.8805   6
  11 -21  -1 -5.8375 6.12606   5
 -11 -21   1 10.4169 7.40782   2
  11  21  -1 27.1769 13.2593   6
  11  21  -1 -10.966 8.09273   3
 -11  21   1 13.8772 7.49638   1
  10 -21  -1 -8.6339 6.41515   5
 -10 -21   1 4.69802 5.41809   2
  10  21  -1 10.7986 9.78700   3
  10  21  -1 7.26535 8.58005   6
 -10  21   1 13.2514 7.75432   1
   9 -21  -1 2.57339 6.03473   5
  -9 -21   1 8.05060 6.31901   5
  -9 -21   1 -4.3165 4.14439   2
  -9  21   1 7.69658 5.77123   1
   9  21  -1 21.9754 10.6716   6
   9  21  -1 1.42150 8.25285   3
   8 -21  -1 -2.0922 5.67931   5
  -8 -21   1 4.16691 5.04479   5
  -8 -21   1 2.95666 5.24029   2
   8  21  -1 -0.1752 8.92802   6
  -8  21   1 -2.1138 7.75479   4
  -8  21   1 9.83150 6.36552   1
   8  21  -1 -3.6800 7.33907   3
   8  21  -1 15.8098 8.62605   4
  -7 -21   1 -0.4112 3.22676   2
   7 -21  -1 5.39255 5.25900   2
   7 -21  -1 12.7198 7.00348   5
  -7 -21   1 -1.6317 2.94954   5
  -7  21   1 4.70412 8.27083   4
  -7  21   1 6.28797 5.57775   1
   7  21  -1 10.6761 7.52787   4
   7  21  -1 -0.8195 5.63944   6
   7  21  -1 -5.4546 6.53047   3
   6 -21  -1 -5.3748 5.10836   5
  -6 -21   1 4.35484 3.62408   5
  -6 -21   1 1.18523 4.32528   2
   6 -21  -1 -0.2141 4.17266   2
   6  21  -1 -8.5059 5.83525   3
  -6  21   1 5.78364 7.66397   4
   6  21  -1 -8.0136 7.62466   6
  -6  21   1 2.52479 5.95324   1
   6  21  -1 8.96949 6.70336   4
   5 -21  -1 -7.5002 3.95070   5
  -5 -21   1 0.16586 3.14484   5
   5 -21  -1 -2.3351 3.61955   2
  -5 -21   1 6.34797 4.85621   2
   5  21  -1 1.84651 5.80096   4
   5  21  -1 2.89029 6.40495   6
  -5  21   1 -7.8506 6.17215   4
  -5  21   1 8.12002 5.79927   1
   5  21  -1 -2.5787 5.80492   3
   4 -21  -1 -0.6486 5.09824   5
  -4 -21   1 2.08776 3.57397   2
  -4 -21   1 -3.6305 2.87305   5
   4 -21  -1 -0.2966 3.56300   2
   4  21  -1 4.46786 9.18927   6
   4  21  -1 7.40349 6.64810   4
  -4  21   1 -1.1321 6.70733   4
  -4  21   1 -0.6042 4.46542   1
   4  21  -1 -8.4733 5.39670   3
   3 -21  -1 0.91510 5.12823   5
  -3 -21   1 3.13727 4.06885   5
  -3 -21   1 -2.1823 4.36612   2
   3 -21  -1 4.13561 4.28669   2
   3  21  -1 11.3957 7.91889   4
  -3  21   1 7.24728 6.58487   6
   3  21  -1 -6.2504 7.84370   6
  -3  21   1 0.08004 5.29888   4
   3  21  -1 1.60717 3.87518   1
   3  21  -1 -5.8101 5.06409   3
  -3  21   1 1.20381 3.38124   1
   2 -21  -1 -4.8245 3.78422   2
  -2 -21   1 1.78623 4.35056   5
   2 -21  -1 -5.4611 4.42459   5
  -2 -21   1 5.84868 4.90558   2
  -2  21   1 3.46222 4.57300   1
   2  21  -1 -4.7448 4.98682   4
   2  21  -1 -0.7842 3.06952   1
  -2  21   1 0.58479 6.26927   6
  -2  21   1 -5.7617 6.92643   4
   2  21  -1 0.68309 9.11659   6
   2  21  -1 6.48876 5.12218   3
   1 -21  -1 3.85267 4.68427   2
   1 -21  -1 -2.6379 4.64863   5
  -1 -21   1 3.92214 4.97117   5
  -1 -21   1 3.57705 4.94088   2
  -1  21   1 8.75130 4.86373   1
  -1  21   1 -4.0523 7.45436   6
   1  21  -1 -2.5593 2.85595   1
   1  21  -1 6.39772 8.89342   6
   1  21  -1 -0.2780 4.05837   3
   1  21  -1 2.12929 6.36960   4
  -1  21   1 4.18532 8.17613   4
   0 -21   1 -0.9153 4.04448   3
   0 -21  -1 -0.5249 4.47252   2
   0 -21  -1 4.53179 5.39798   5
   0 -21   1 -2.1743 4.28669   5
   0 -21   1 6.09056 4.86596   2
   0  21  -1 -13.568 6.78541   6
   0  21   1 -5.3278 6.94227   4
   0  21  -1 -6.4059 7.44364   4
   0  21   1 0.17182 3.58330   1
   0  21  -1 -0.2523 3.47029   3
   0  21   1 10.5420 8.28977   6
   0  21  -1 -1.2671 4.33826   1
   1 -21   1 -3.2501 4.43182   5
  -1 -21  -1 -1.5750 4.67883   2
   1 -21   1 0.79358 4.81354   2
  -1 -21  -1 -1.6176 4.49300   5
   1 -21   1 -2.6100 2.94291   3
  -1  21  -1 2.79764 4.65469   1
  -1  21  -1 -4.8484 7.63728   4
  -1  21  -1 11.0740 8.11167   6
   1  21   1 -1.8119 3.02469   1
   1  21   1 -1.4763 7.06869   4
   1  21   1 3.23442 8.17483   6
   2 -21   1 -6.1376 4.06532   5
  -2 -21  -1 -2.8489 4.52515   2
   2 -21   1 -4.1382 3.14757   2
  -2 -21  -1 3.34873 4.21571   5
   2  21   1 -1.4734 3.09373   1
  -2  21  -1 -4.0719 6.31465   6
   2  21   1 -0.9418 7.79137   6
  -2  21  -1 -6.0670 7.70294   4
   2  21   1 -5.0533 5.46533   4
  -2  21  -1 5.10518 5.07504   1
  -3 -21  -1 -1.8555 3.31025   5
   3 -21   1 -0.8564 4.57705   5
  -3 -21  -1 3.99685 5.54913   2
   3 -21   1 2.88216 4.03061   2
   3  21   1 -2.4112 5.72892   4
  -3  21  -1 5.56943 5.74062   1
   3  21   1 6.83361 8.24912   6
   3  21   1 -0.8848 3.84373   1
  -3  21  -1 0.60875 7.09062   6
  -3  21  -1 6.71239 8.45525   4
   4 -21   1 0.50118 3.90271   2
   4 -21   1 -3.1140 3.22342   5
  -4 -21  -1 -1.1866 4.58699   2
  -4 -21  -1 1.42739 3.42100   5
   4  21   1 4.66478 6.25024   4
  -4  21  -1 4.67166 5.49248   1
   4  21   1 -2.9696 7.11793   6
  -4  21  -1 2.64274 6.87789   4
   4  21   1 0.05202 3.96440   1
   5 -21   1 1.43666 3.95827   5
  -5 -21  -1 3.89700 4.54090   2
  -5 -21  -1 -2.1010 3.56214   5
   5  21   1 0.74742 4.72691   4
  -5  21  -1 4.18115 4.88354   1
   5  21   1 -4.2529 6.02031   3
  -5  21  -1 -6.7417 7.13386   4
   5  21   1 7.96452 8.70904   6
  -6 -21  -1 3.43350 3.87559   5
   6 -21   1 -4.2849 4.54589   5
  -6 -21  -1 3.80765 5.32609   2
   6  21   1 -4.5439 6.75763   3
  -6  21  -1 -3.6279 8.36990   4
  -6  21  -1 5.29970 6.63226   1
   6  21   1 15.0529 8.66235   6
   6  21   1 1.43526 5.10819   4
  -7 -21  -1 3.77498 5.75658   5
  -7 -21  -1 -1.2502 4.78449   2
   7 -21   1 -1.4348 4.71875   5
  -7  21  -1 -2.6682 8.35785   4
   7  21   1 -7.2698 6.66261   3
  -7  21  -1 5.57728 6.56138   1
   7  21   1 6.25219 5.99306   4
   7  21   1 7.12967 6.72826   6
   8 -21   1 -3.8593 5.09137   5
  -8 -21  -1 3.86968 5.65349   2
  -8  21  -1 -13.088 7.43843   4
   8  21   1 6.69209 7.62784   4
   8  21   1 2.33669 5.48881   6
   8  21   1 0.21139 6.82249   3
  -8  21  -1 8.17708 7.12086   1
   9 -21   1 -3.2792 5.36608   5
  -9 -21  -1 -1.3518 5.89159   2
   9  21   1 6.72096 8.27658   3
   9  21   1 5.61005 5.94721   6
  -9  21  -1 -0.7448 6.42509   1
 -10 -21  -1 4.46598 6.27394   2
 -10  21  -1 -2.3368 6.08615   1
  10  21   1 1.10147 9.12157   3
  10  21   1 12.5062 8.08922   6
 -11 -21  -1 6.90384 8.03453   2
  11  21   1 -3.0076 6.89836   3
  11 -22  -1 -7.1826 7.43659   5
 -11 -22   1 3.19016 7.12005   2
  11  22  -1 -11.880 8.14292   3
  11  22  -1 20.0394 12.8093   6
 -11  22   1 8.50804 5.85720   1
  10 -22  -1 1.71496 7.00192   5
 -10 -22   1 1.58069 5.26012   2
 -10  22   1 4.18163 5.54636   1
  10  22  -1 14.7873 11.3114   6
  10  22  -1 -6.7569 8.59325   3
   9 -22  -1 -5.5297 5.94828   5
  -9 -22   1 4.12411 5.32048   2
  -9  22   1 8.93680 7.03633   1
   9  22  -1 -9.3978 7.97397   3
   9  22  -1 8.83067 7.87721   6
   8 -22  -1 -7.9339 4.65538   5
  -8 -22   1 -0.1464 4.90273   2
  -8 -22   1 0.76302 4.29720   5
  -8  22   1 1.91034 6.43448   1
   8  22  -1 -7.1015 7.16291   3
   8  22  -1 4.39071 8.86504   6
  -8  22   1 16.9648 9.24357   4
   8  22  -1 11.1897 7.48427   4
  -7 -22   1 -3.7129 3.93983   2
   7 -22  -1 -2.9438 5.38227   5
  -7 -22   1 2.85760 4.05263   5
   7  22  -1 -14.658 7.61399   3
  -7  22   1 5.38598 6.52362   1
  -7  22   1 9.28165 8.18710   4
   7  22  -1 -1.0773 5.97284   6
   7  22  -1 1.98631 6.05273   4
   6 -22  -1 -0.8315 3.82293   2
  -6 -22   1 1.55273 3.23925   5
   6 -22  -1 -1.7648 4.98815   5
  -6 -22   1 -1.9081 3.44500   2
  -6  22   1 6.59053 7.95691   4
   6  22  -1 -6.6993 7.97798   6
   6  22  -1 -3.9279 6.37793   3
  -6  22   1 -0.9928 5.50071   1
   6  22  -1 1.21078 5.29165   4
  -5 -22   1 3.44591 4.18057   5
  -5 -22   1 0.49584 4.26060   2
   5 -22  -1 2.43414 4.60675   2
   5 -22  -1 1.52455 5.15997   5
   5  22  -1 -5.6971 6.27271   3
   5  22  -1 6.92708 6.45405   4
  -5  22   1 3.63306 5.63680   1
   5  22  -1 -3.6927 8.43170   6
  -5  22   1 3.82777 7.54078   4
   4 -22  -1 2.61358 4.33050   5
  -4 -22   1 1.71406 3.68398   2
   4 -22  -1 -2.8207 3.47276   2
  -4 -22   1 0.78821 3.78971   5
   4  22  -1 -2.1189 5.83109   4
  -4  22   1 13.7015 8.43863   4
   4  22  -1 -0.0864 6.68214   6
   4  22  -1 -0.8148 5.69438   3
  -4  22   1 -0.0416 4.78543   1
   3 -22  -1 -0.1601 4.66198   2
  -3 -22   1 -5.7308 3.42840   2
   3 -22  -1 0.63828 4.76442   5
  -3 -22   1 -2.2176 3.40949   5
  -3  22   1 -6.5206 3.65739   4
   3  22  -1 -0.6281 5.45039   3
   3  22  -1 -1.4201 8.45821   6
   3  22  -1 0.16557 5.10255   4
  -3  22   1 -1.3428 4.18669   1
   3  22  -1 0.93883 3.84030   1
   2 -22  -1 0.92677 3.62224   5
  -2 -22   1 0.89706 3.86366   5
   2 -22  -1 -0.9065 4.04244   2
  -2 -22   1 -6.5247 3.86232   2
   2  22  -1 0.43792 4.85074   3
  -2  22   1 -1.7287 5.82371   6
   2  22  -1 0.56928 7.43217   4
  -2  22   1 -5.1449 3.83147   1
   2  22  -1 2.13702 3.51483   1
  -2  22   1 2.58079 7.70714   4
   2  22  -1 -0.2790 8.35506   6
  -1 -22   1 8.24301 4.86060   5
   1 -22  -1 2.57996 4.47466   2
   1 -22  -1 -1.3283 4.69299   5
  -1 -22   1 -0.8585 4.36923   2
   1  22  -1 2.14769 3.31949   1
   1  22  -1 -2.7567 8.07084   6
   1  22  -1 -0.5253 5.49549   4
  -1  22   1 -4.2342 2.94304   1
  -1  22   1 3.23489 5.56994   4
  -1  22   1 7.02196 7.17216   6
   0 -22   1 0.92925 3.34550   5
   0 -22   1 1.19469 4.44884   2
   0 -22  -1 -2.3167 4.37418   2
   0 -22  -1 3.18901 4.89197   5
   0  22   1 1.42901 3.69209   1
   0  22   1 3.42572 6.74252   4
   0  22  -1 -5.8215 7.29599   6
   0  22  -1 -2.0421 3.19808   1
   0  22  -1 8.12790 8.63501   4
   0  22   1 -1.0066 7.41224   6
  -1 -22  -1 1.90628 4.89557   2
   1 -22   1 -2.5217 3.63568   2
   1 -22   1 0.95687 3.64123   5
  -1 -22  -1 1.63279 4.52880   5
  -1  22  -1 4.13231 7.72508   6
  -1  22  -1 3.00693 4.58828   1
   1  22   1 -1.8215 7.25348   6
  -1  22  -1 -4.6376 7.37046   4
   1  22   1 2.13418 3.23175   1
   1  22   1 -1.2389 6.11220   4
  -2 -22  -1 0.34892 4.63678   2
   2 -22   1 -4.4153 3.59774   2
  -2 -22  -1 -0.6666 4.19962   5
   2 -22   1 1.08820 4.68143   5
   2  22   1 5.32664 7.40508   4
  -2  22  -1 0.11819 6.46291   6
  -2  22  -1 -5.8152 4.52759   4
  -2  22  -1 0.88136 4.79234   1
   2  22   1 4.93553 8.30673   6
   2  22   1 1.89528 3.86306   1
  -3 -22  -1 5.48974 4.05104   5
  -3 -22  -1 3.25222 4.09856   2
   3 -22   1 -3.8411 3.07432   2
   3 -22   1 7.86320 5.71904   5
  -3  22  -1 -7.1479 5.71244   6
   3  22   1 -2.1754 5.02734   6
   3  22   1 1.59481 3.69845   1
  -3  22  -1 1.66421 5.04008   1
   3  22   1 10.4672 7.16682   4
  -3  22  -1 -1.4150 7.97844   4
   4 -22   1 -5.0689 3.98672   5
  -4 -22  -1 -3.0970 4.48481   2
  -4 -22  -1 1.73438 3.87002   5
  -4  22  -1 -7.6191 7.74249   4
   4  22   1 -0.5431 4.56870   1
  -4  22  -1 -0.6636 5.13890   1
   4  22   1 1.55421 5.13304   4
   4  22   1 16.2895 9.06456   6
  -5 -22  -1 5.29423 4.68160   2
   5 -22   1 -1.2496 4.60334   5
  -5 -22  -1 3.51055 3.88438   5
   5  22   1 -1.2823 7.89777   6
  -5  22  -1 1.54079 8.89518   4
   5  22   1 2.17417 5.00545   4
  -5  22  -1 -3.2026 5.31107   1
  -6 -22  -1 1.22456 5.47257   2
  -6 -22  -1 6.41407 4.53115   5
   6 -22   1 -1.7181 4.83627   5
  -6  22  -1 4.28320 4.71186   1
   6  22   1 6.28323 8.44042   6
   6  22   1 3.85487 4.87732   4
  -6  22  -1 -14.550 6.90687   4
  -7 -22  -1 -2.9076 4.82272   2
   7 -22   1 -5.1589 4.37552   5
  -7  22  -1 -7.8898 8.25435   4
   7  22   1 -2.6077 4.24170   6
  -7  22  -1 2.17108 6.03737   1
   7  22   1 9.95596 6.97350   4
   8 -22   1 -2.4922 5.14942   5
  -8 -22  -1 3.92877 5.90047   2
  -8  22  -1 -4.1992 8.42837   4
   8  22   1 7.73045 6.88152   6
  -8  22  -1 -1.7840 5.60139   1
   8  22   1 6.60721 7.80822   4
  -9 -22  -1 3.47279 6.49593   2
   9 -22   1 -3.1459 6.22922   5
  -9  22  -1 -0.9716 5.34534   1
   9  22   1 7.57311 6.71749   6
 -10 -22  -1 6.50528 7.40655   2
 -10  22  -1 7.65154 8.02257   1
  10  22   1 19.3422 9.38788   6
  11 -23  -1 -4.9353 6.83378   5
 -11 -23   1 13.1478 8.05536   2
 -11  23   1 26.0150 10.0229   1
  11  23  -1 1.90267 9.33106   3
  10 -23  -1 -12.891 5.77618   5
 -10 -23   1 4.16784 6.17662   2
 -10  23   1 9.39678 7.69128   1
  10  23  -1 6.72429 10.7164   6
  10  23  -1 -14.391 7.62111   3
  -9 -23   1 0.03927 4.69438   2
   9 -23  -1 -0.8255 5.90657   5
  -9  23   1 3.76533 6.06135   1
   9  23  -1 -0.3082 8.90727   3
   9  23  -1 1.27545 6.29397   6
   8 -23  -1 -2.0627 5.94686   5
  -8 -23   1 8.42206 5.86410   2
  -8 -23   1 5.14298 5.29153   5
  -8  23   1 11.1799 8.28209   4
   8  23  -1 8.33086 8.92110   4
   8  23  -1 -4.8112 7.43670   3
  -8  23   1 3.09512 5.81060   1
   8  23  -1 2.47185 8.52083   6
  -7 -23   1 -4.6669 3.83090   2
   7 -23  -1 -7.2579 5.25380   5
  -7 -23   1 6.64760 4.77800   5
   7  23  -1 -14.655 5.39476   3
  -7  23   1 3.84300 5.94890   1
  -7  23   1 7.54449 7.73025   4
   7  23  -1 10.2324 6.93703   4
   7  23  -1 14.8366 10.7580   6
  -6 -23   1 5.01965 4.41393   5
  -6 -23   1 -1.2077 4.49696   2
   6 -23  -1 4.52008 6.14162   5
   6 -23  -1 -0.3270 4.47517   2
   6  23  -1 -7.9567 7.24395   3
   6  23  -1 -4.0651 6.05629   6
  -6  23   1 1.90917 5.07408   1
  -6  23   1 -14.457 5.41681   4
   6  23  -1 8.92927 7.17861   4
   5 -23  -1 -4.8381 3.99662   2
  -5 -23   1 -6.6073 3.69873   2
  -5 -23   1 1.73989 3.77579   5
   5 -23  -1 0.99116 5.67436   5
  -5  23   1 9.41639 7.95045   4
   5  23  -1 2.01469 6.25874   4
   5  23  -1 1.97410 7.09511   6
   5  23  -1 -6.6894 6.83737   3
  -5  23   1 0.00368 3.71582   1
  -4 -23   1 3.46016 4.98349   2
   4 -23  -1 2.97148 4.57227   2
   4 -23  -1 -3.1348 4.52309   5
  -4 -23   1 2.00238 3.54570   5
  -4  23   1 0.90979 7.37924   4
  -4  23   1 2.31203 5.22323   1
   4  23  -1 0.39942 9.03369   6
   4  23  -1 -0.0847 4.41307   4
   3 -23  -1 3.68773 4.30515   2
   3 -23  -1 2.03872 5.02897   5
  -3 -23   1 0.14937 4.32698   2
  -3 -23   1 3.75064 3.54224   5
   3  23  -1 9.15603 7.32373   4
  -3  23   1 -4.5622 3.76336   1
  -3  23   1 -4.5425 4.08714   4
   3  23  -1 -2.7216 9.05019   6
  -2 -23   1 5.80015 4.52003   5
  -2 -23   1 -5.3617 3.68870   2
   2 -23  -1 -1.2346 4.72927   5
   2 -23  -1 -0.0263 4.90190   2
   2  23  -1 8.97514 9.21431   6
  -2  23   1 -5.3257 6.85141   6
  -2  23   1 -11.303 5.32948   4
   2  23  -1 3.21774 4.37542   1
  -2  23   1 -0.5215 2.89514   1
   2  23  -1 -4.2863 6.48857   4
   1 -23  -1 -0.9353 3.31996   5
   1 -23  -1 -6.5568 3.96320   2
  -1 -23   1 -3.7822 3.99722   2
  -1 -23   1 -0.1332 4.11084   5
  -1  23   1 3.99459 6.89942   6
   1  23  -1 3.53950 4.03422   1
  -1  23   1 8.68298 7.39528   4
   1  23  -1 0.39181 5.52701   4
   1  23  -1 2.60842 6.34082   6
  -1  23   1 3.37045 3.80677   1
   0 -23  -1 -3.5779 4.26295   5
   0 -23   1 5.27133 4.80199   5
   0 -23   1 -0.3011 4.03018   2
   0 -23  -1 -1.3407 4.50214   2
   0  23   1 -0.6490 7.62612   6
   0  23  -1 3.52216 4.36880   1
   0  23   1 2.02976 4.03325   1
   0  23   1 2.88873 6.72657   4
   0  23  -1 -9.2950 6.75374   6
   0  23  -1 0.74495 7.27957   4
   1 -23   1 -0.0251 4.13927   2
  -1 -23  -1 5.46531 5.58670   2
   1 -23   1 -0.4703 3.38074   5
  -1 -23  -1 3.16528 4.71327   5
  -1  23  -1 -1.1040 8.35244   6
  -1  23  -1 -2.6787 6.59705   4
  -1  23  -1 2.46284 4.90600   1
   1  23   1 2.95486 7.52849   6
   1  23   1 -2.6608 5.64034   4
   1  23   1 1.41739 3.31789   1
   2 -23   1 -4.2625 3.40408   2
  -2 -23  -1 -1.2995 3.83963   2
  -2 -23  -1 2.95744 4.24430   5
   2 -23   1 -6.1997 4.07632   5
  -2  23  -1 6.18064 8.28017   4
   2  23   1 1.15891 6.10991   4
  -2  23  -1 3.99997 4.71773   1
  -2  23  -1 -0.1403 7.77864   6
   2  23   1 -11.157 6.30445   6
   2  23   1 1.22322 3.59878   1
   3 -23   1 6.56082 5.71921   5
  -3 -23  -1 -2.6563 3.27975   5
   3 -23   1 -1.4503 4.31665   2
  -3 -23  -1 2.31251 5.41097   2
   3  23   1 5.34625 4.27815   1
   3  23   1 -1.1095 7.19917   6
  -3  23  -1 5.12288 8.33692   4
   3  23   1 2.20027 6.07697   4
  -3  23  -1 10.8214 6.39408   1
  -4 -23  -1 -1.2472 4.71159   2
  -4 -23  -1 3.51852 4.06712   5
   4 -23   1 10.0023 6.08764   5
   4  23   1 2.58052 5.55543   4
  -4  23  -1 8.21900 7.59773   4
   4  23   1 -2.5823 5.16782   6
  -4  23  -1 8.20464 6.46165   1
  -5 -23  -1 4.01340 4.13557   5
   5 -23   1 3.35150 5.80169   5
  -5 -23  -1 3.81976 5.41846   2
   5  23   1 10.5884 6.25645   4
  -5  23  -1 0.66030 5.82025   1
   5  23   1 4.15418 8.44618   6
  -5  23  -1 1.62100 6.92564   4
  -6 -23  -1 0.66313 4.66220   5
   6 -23   1 -1.5759 5.20396   5
  -6 -23  -1 4.35338 5.64963   2
   6  23   1 13.7095 7.03244   4
  -6  23  -1 12.4218 10.4422   4
  -6  23  -1 -0.5927 5.69090   1
   6  23   1 15.7939 9.74767   6
  -7 -23  -1 16.3292 7.38379   2
   7 -23   1 -1.1055 5.38834   5
   7  23   1 2.05969 5.72756   6
  -7  23  -1 -6.3790 8.59936   4
  -7  23  -1 2.98795 5.77844   1
   7  23   1 9.01103 7.32746   4
   8 -23   1 -10.616 4.46465   5
  -8 -23  -1 4.20245 6.72595   2
  -8  23  -1 6.02323 7.64593   1
  -8  23  -1 -4.2899 9.70752   4
   8  23   1 9.60692 9.39821   4
   8  23   1 7.84117 7.01624   6
   9 -23   1 -0.7337 6.49471   5
  -9 -23  -1 -4.6726 5.27213   2
   9  23   1 23.1117 11.2320   6
  -9  23  -1 11.4250 8.48051   1
 -10 -23  -1 11.3121 8.91535   2
 -10  23  -1 6.62848 7.94912   1
 -10 -24   1 8.26151 6.24074   2
  10 -24  -1 -0.3804 7.03677   5
  10  24  -1 22.8243 12.6067   6
 -10  24   1 15.8215 9.63301   1
  -9 -24   1 14.5404 7.18717   2
   9 -24  -1 -1.5559 6.52467   5
  -9  24   1 3.16761 5.74508   1
   9  24  -1 14.3163 11.1324   6
  -8 -24   1 7.75155 6.95937   5
   8 -24  -1 -9.2282 5.10739   5
  -8 -24   1 -4.5646 4.93945   2
  -8  24   1 -2.2477 7.29777   4
   8  24  -1 -7.2524 4.67254   6
  -8  24   1 1.63411 4.14758   1
  -7 -24   1 3.99790 4.86160   5
  -7 -24   1 4.54366 5.59926   2
   7 -24  -1 2.53366 4.61171   5
   7  24  -1 7.33680 9.84212   6
  -7  24   1 8.75389 6.20687   1
   7  24  -1 12.8416 7.56663   4
  -7  24   1 1.72053 7.41248   4
  -6 -24   1 -0.8060 4.35150   2
   6 -24  -1 -4.7937 5.10862   5
  -6 -24   1 9.63385 4.57270   5
   6  24  -1 1.62165 10.1515   6
   6  24  -1 -0.8939 5.96920   4
  -6  24   1 12.8289 8.87843   4
  -6  24   1 -0.4484 3.65941   1
   5 -24  -1 -6.7393 4.31812   5
   5 -24  -1 1.08073 4.85861   2
  -5 -24   1 -0.1039 3.55164   5
  -5 -24   1 -1.2994 4.65166   2
  -5  24   1 -1.9422 6.85814   4
   5  24  -1 -11.210 7.67801   6
  -5  24   1 -0.6299 4.63092   1
   5  24  -1 -2.3119 5.92155   4
  -4 -24   1 6.96962 4.22570   5
   4 -24  -1 -2.5249 3.87076   2
   4 -24  -1 0.06692 3.60548   5
  -4 -24   1 0.99339 4.61545   2
   4  24  -1 -4.2324 6.52590   4
  -4  24   1 6.25099 7.62931   4
  -4  24   1 2.44691 4.64889   1
   4  24  -1 -8.3486 8.42091   6
  -3 -24   1 2.17747 4.90097   2
   3 -24  -1 -4.7704 4.00985   2
   3 -24  -1 -0.3815 4.90772   5
  -3 -24   1 2.74192 4.02168   5
  -3  24   1 4.34021 6.50497   4
   3  24  -1 2.64504 9.27459   6
  -3  24   1 -2.2175 4.19906   1
   3  24  -1 5.11950 7.17107   4
  -2 -24   1 -0.3864 4.68367   2
  -2 -24   1 7.13978 4.60436   5
   2 -24  -1 -4.4002 3.81772   2
   2 -24  -1 -0.8949 4.98338   5
  -2  24   1 -0.9861 4.63044   4
   2  24  -1 2.40681 8.72302   6
   2  24  -1 5.91415 7.66908   4
  -2  24   1 -12.712 6.92556   6
   2  24  -1 1.03012 4.38072   1
  -2  24   1 0.46214 4.06307   1
   1 -24  -1 1.05450 4.67688   5
  -1 -24   1 3.26045 5.09834   2
   1 -24  -1 -2.6399 4.23504   2
  -1 -24   1 4.04283 4.59111   5
   1  24  -1 5.93486 7.64256   4
  -1  24   1 -2.1965 3.31312   1
  -1  24   1 6.67566 7.76075   6
   1  24  -1 -7.1911 7.65570   6
   1  24  -1 4.19830 4.47146   1
  -1  24   1 -0.5997 6.15827   4
   0 -24   1 -2.7938 4.14288   2
   0 -24  -1 -0.7070 4.54207   5
   0 -24  -1 2.03958 4.89176   2
   0 -24   1 -1.3799 4.03342   5
   0  24   1 0.62506 7.19543   6
   0  24   1 -1.3488 3.49557   1
   0  24  -1 -8.0769 6.51211   4
   0  24  -1 -2.7516 7.99335   6
   0  24   1 2.69609 6.45835   4
   0  24  -1 -1.5876 3.27630   1
  -1 -24  -1 -1.3939 4.40738   2
   1 -24   1 2.89923 4.50896   2
  -1 -24  -1 0.26874 4.22785   5
   1 -24   1 3.46136 4.66217   5
   1  24   1 -0.9981 3.72473   1
   1  24   1 -0.5894 7.44168   6
  -1  24  -1 1.51091 3.97622   1
  -1  24  -1 5.58241 6.56476   4
  -1  24  -1 -0.5976 7.90483   6
   1  24   1 -4.0274 5.46955   4
  -2 -24  -1 4.40414 4.23831   5
   2 -24   1 1.72923 4.18502   2
  -2 -24  -1 -2.0305 5.06575   2
   2 -24   1 0.20202 5.00544   5
   2  24   1 2.93282 8.06067   6
  -2  24  -1 -8.1669 6.41298   4
   2  24   1 -0.1974 3.57594   1
  -2  24  -1 0.30323 4.86900   1
  -2  24  -1 -10.086 7.82359   6
   2  24   1 3.18816 6.23233   4
   3 -24   1 4.06300 4.52168   5
   3 -24   1 -3.2602 4.20841   2
  -3 -24  -1 -1.3767 3.69560   5
  -3 -24  -1 -0.5722 5.55324   2
   3  24   1 -1.5709 7.62055   6
   3  24   1 -2.7121 3.58478   4
  -3  24  -1 2.99757 5.20260   1
   3  24   1 4.65865 5.01153   1
  -3  24  -1 1.48506 6.12059   4
   4 -24   1 3.41716 5.87829   5
  -4 -24  -1 -0.5261 3.39831   5
  -4 -24  -1 2.64020 5.22150   2
  -4  24  -1 -2.5982 8.98474   4
   4  24   1 6.93058 8.54811   6
   4  24   1 4.51091 6.24001   4
  -4  24  -1 4.75976 5.59830   1
  -5 -24  -1 1.44141 3.97997   5
   5 -24   1 1.15674 5.62068   5
  -5 -24  -1 4.74618 5.92594   2
   5  24   1 6.53994 5.67561   4
  -5  24  -1 10.6882 6.48926   1
   5  24   1 10.2236 7.58416   6
  -5  24  -1 9.99102 10.1457   4
  -6 -24  -1 2.75421 5.01897   5
  -6 -24  -1 -3.0310 4.85529   2
   6 -24   1 2.50628 5.67671   5
   6  24   1 8.50306 6.41722   4
  -6  24  -1 4.04534 6.03140   1
  -6  24  -1 -9.9119 7.05129   4
   6  24   1 10.6082 9.20824   6
   7 -24   1 1.78031 5.78415   5
  -7 -24  -1 2.44162 5.99425   2
  -7  24  -1 -7.9341 7.54788   4
   7  24   1 11.7483 8.73654   6
  -7  24  -1 3.53823 5.46737   1
   7  24   1 17.1537 8.23801   4
   8 -24   1 -6.8458 6.34810   5
  -8 -24  -1 17.4453 7.67101   2
   8  24   1 14.3141 9.66776   4
   8  24   1 1.04300 5.97953   6
  -8  24  -1 -11.779 8.03255   4
  -8  24  -1 4.73426 7.14444   1
  -9 -24  -1 1.09626 6.54819   2
   9 -24   1 8.46654 7.28591   5
   9  24   1 14.6471 9.86383   6
  -9  24  -1 -2.1254 4.25836   1
 -10 -24  -1 9.13636 9.43996   2
  10 -25  -1 -7.5855 6.25268   5
 -10 -25   1 8.01244 6.71486   2
 -10  25   1 7.77994 7.01787   1
  -9 -25   1 5.14621 6.07772   2
   9 -25  -1 -1.4358 6.76785   5
  -9  25   1 7.82022 6.73260   1
   9  25  -1 4.31223 10.2699   6
   8 -25  -1 -1.2122 6.48076   5
  -8 -25   1 4.27833 6.12478   5
  -8 -25   1 -1.6955 3.69122   2
   8  25  -1 15.0951 10.9423   6
  -8  25   1 5.48267 6.54471   1
  -8  25   1 10.6883 9.05758   4
  -7 -25   1 5.08312 5.87977   2
  -7 -25   1 0.56867 5.19555   5
   7 -25  -1 -10.868 4.91350   5
  -7  25   1 0.02784 7.76250   4
  -7  25   1 12.8955 6.85737   1
   7  25  -1 -7.0407 5.01302   6
   7  25  -1 11.9081 8.44232   4
  -6 -25   1 -2.7151 3.27596   2
  -6 -25   1 2.70748 4.35038   5
   6 -25  -1 -7.3900 4.96831   5
  -6  25   1 10.4489 6.04615   1
   6  25  -1 -4.1597 6.27554   6
   6  25  -1 6.36021 7.39625   4
  -6  25   1 6.15977 7.81425   4
  -5 -25   1 -3.3377 3.18790   5
   5 -25  -1 2.14648 5.40385   2
  -5 -25   1 0.87445 5.06480   2
   5 -25  -1 6.61861 6.55295   5
   5  25  -1 1.79336 6.57123   4
  -5  25   1 2.99559 4.84562   1
   5  25  -1 -11.242 4.93871   6
  -5  25   1 -6.6451 3.58767   4
   4 -25  -1 1.49806 4.32854   2
   4 -25  -1 3.79221 5.61325   5
  -4 -25   1 -0.0238 5.17277   2
  -4 -25   1 -0.5640 3.67300   5
  -4  25   1 -0.4459 4.16095   1
  -4  25   1 -4.7410 7.03269   4
   4  25  -1 0.16136 4.61328   4
   4  25  -1 5.50727 7.61335   6
  -3 -25   1 -1.0814 3.96534   5
   3 -25  -1 -2.3503 3.58137   5
  -3 -25   1 0.18202 4.86124   2
   3 -25  -1 0.10181 5.12964   2
  -3  25   1 4.23320 5.85948   4
   3  25  -1 -0.4701 6.67418   6
  -3  25   1 8.14896 5.44314   1
   3  25  -1 9.99380 7.54511   4
  -2 -25   1 -4.0475 3.95264   2
   2 -25  -1 -0.1755 4.77021   5
  -2 -25   1 0.89330 3.96305   5
   2 -25  -1 -0.1906 4.34919   2
   2  25  -1 4.90665 5.73826   1
  -2  25   1 0.38549 4.34730   1
   2  25  -1 -1.0259 9.29584   6
   2  25  -1 2.83592 7.31781   4
  -2  25   1 -2.0162 4.84934   4
   1 -25  -1 0.15871 5.22259   5
   1 -25  -1 4.85137 5.43607   2
  -1 -25   1 -0.1432 3.46649   5
  -1 -25   1 -9.6145 3.48125   2
  -1  25   1 -5.5410 5.97192   4
   1  25  -1 6.03230 5.09741   1
   1  25  -1 -9.9289 7.95268   6
  -1  25   1 -2.1369 3.50755   1
  -1  25   1 0.41952 7.11200   6
   1  25  -1 5.10339 8.23399   4
   0 -25  -1 -5.2706 4.34448   2
   0 -25   1 0.23944 4.54887   2
   0 -25   1 7.54857 5.21359   5
   0 -25  -1 4.11567 5.05534   5
   0  25  -1 5.93401 4.86313   1
   0  25  -1 -2.0558 8.26827   6
   0  25   1 3.59835 5.30020   4
   0  25  -1 9.31845 8.85044   4
   0  25   1 -0.9578 4.29759   1
   0  25   1 -2.3784 7.49219   6
  -1 -25  -1 -0.7103 4.70456   2
  -1 -25  -1 6.56488 5.10694   5
   1 -25   1 -5.0217 3.54436   5
   1 -25   1 -1.8240 4.32591   2
  -1  25  -1 8.14529 9.73685   6
   1  25   1 2.20540 4.12264   1
   1  25   1 0.62237 6.17321   4
  -1  25  -1 2.32266 8.05472   4
  -1  25  -1 -1.3078 3.59367   1
   1  25   1 -4.3546 7.39087   6
   2 -25   1 -3.9873 4.71026   2
  -2 -25  -1 -11.584 4.06690   2
   2 -25   1 1.90125 5.28678   5
  -2 -25  -1 3.17080 4.70333   5
   2  25   1 10.0547 9.36434   6
  -2  25  -1 5.33873 8.72600   6
   2  25   1 3.07952 7.58183   4
  -2  25  -1 -4.4671 4.80691   4
  -2  25  -1 -0.3029 4.29290   1
   2  25   1 4.83210 5.52537   1
  -3 -25  -1 -2.7188 3.38599   5
   3 -25   1 -3.2637 4.31062   5
  -3 -25  -1 -0.6287 5.37100   2
  -3  25  -1 7.99414 5.82099   1
   3  25   1 -2.7546 7.39687   6
  -3  25  -1 -0.0091 8.31120   4
   3  25   1 6.91796 6.94418   4
  -4 -25  -1 -7.0190 4.38719   2
   4 -25   1 0.81813 4.09994   5
  -4 -25  -1 1.22104 4.28848   5
   4  25   1 8.07861 6.83167   4
  -4  25  -1 10.6601 6.75364   1
  -4  25  -1 7.32083 9.40402   4
   4  25   1 -0.0579 7.77385   6
  -5 -25  -1 7.97046 5.12753   5
   5 -25   1 -1.0251 5.19187   5
  -5 -25  -1 -0.2461 5.60522   2
  -5  25  -1 3.60286 6.03028   1
   5  25   1 2.56818 8.31733   6
  -5  25  -1 -1.3512 8.52801   4
   5  25   1 7.62992 5.91078   4
  -6 -25  -1 3.66459 5.28357   5
   6 -25   1 -1.7666 5.42594   5
  -6 -25  -1 -0.2355 5.52891   2
  -6  25  -1 19.6643 7.90851   1
   6  25   1 6.41883 8.42975   6
   6  25   1 9.77709 6.93343   4
  -6  25  -1 4.46760 9.65991   4
   7 -25   1 -4.3914 4.91181   5
  -7 -25  -1 2.34324 5.89262   2
   7  25   1 9.11701 9.14359   6
  -7  25  -1 15.9831 8.54026   1
   7  25   1 12.5751 8.38556   4
  -7  25  -1 2.89837 9.37943   4
  -8 -25  -1 3.12124 6.24017   2
   8 -25   1 -2.2040 5.92574   5
   8  25   1 0.93781 10.2789   4
  -8  25  -1 -1.0343 10.0496   4
  -8  25  -1 9.45824 6.98976   1
   8  25   1 1.51249 5.42277   6
  -9 -25  -1 0.30756 6.57119   2
   9 -25   1 -2.4063 7.55324   5
   9  25   1 11.6576 8.11570   6
  -9  25  -1 14.7522 8.47489   1
  10 -26  -1 -3.3075 6.85667   5
   9 -26  -1 14.8398 8.79595   5
  -9 -26   1 -1.0348 6.15788   2
   9  26  -1 3.58731 10.5768   6
  -9  26   1 8.11977 6.93501   1
   8 -26  -1 -2.3613 6.13771   5
  -8 -26   1 8.92342 6.96750   5
  -8 -26   1 2.48966 4.65839   2
  -8  26   1 7.96537 9.67739   4
   8  26  -1 22.0361 12.0596   6
  -8  26   1 11.3942 6.74807   1
  -7 -26   1 6.28949 5.81667   2
   7 -26  -1 -3.4946 5.83202   5
  -7 -26   1 9.43927 6.16625   5
   7  26  -1 14.9970 8.85412   4
  -7  26   1 4.46535 4.83830   1
  -7  26   1 7.08369 7.94722   4
   7  26  -1 6.47729 10.3125   6
  -6 -26   1 6.32494 4.76343   5
  -6 -26   1 3.26531 4.96903   2
   6 -26  -1 -1.6191 5.59262   5
   6  26  -1 6.69911 10.0697   6
  -6  26   1 7.32885 6.12112   1
   6  26  -1 0.36481 6.49465   4
  -6  26   1 8.01888 8.28653   4
  -5 -26   1 1.70576 4.07084   5
   5 -26  -1 -6.4401 4.41234   2
  -5 -26   1 0.62467 5.08171   2
   5 -26  -1 1.22651 5.49269   5
   5  26  -1 9.04766 6.90398   4
  -5  26   1 7.97608 4.74547   1
   5  26  -1 -1.0042 9.59583   6
  -5  26   1 -3.4473 6.38114   4
   4 -26  -1 -1.4498 4.63972   2
   4 -26  -1 -1.9376 4.91092   5
  -4 -26   1 0.59729 3.80421   5
  -4 -26   1 -0.4921 4.79839   2
  -4  26   1 -3.7239 7.10050   4
   4  26  -1 -1.4754 9.48681   6
  -4  26   1 7.71037 5.85229   1
   4  26  -1 3.50475 7.14364   4
   3 -26  -1 3.50042 5.18332   2
  -3 -26   1 -0.5293 5.15079   2
  -3 -26   1 4.23280 3.67835   5
   3 -26  -1 -8.6088 4.35963   5
   3  26  -1 -7.5489 8.27500   6
  -3  26   1 1.96514 5.03226   1
  -3  26   1 1.43186 7.53449   4
   3  26  -1 10.2569 8.16030   4
   2 -26  -1 -1.2302 4.87606   2
  -2 -26   1 5.18208 4.67122   5
  -2 -26   1 -2.8439 4.50742   2
   2 -26  -1 -5.0889 4.04547   5
   2  26  -1 1.70302 9.60392   6
   2  26  -1 3.43364 5.93063   4
  -2  26   1 1.46042 4.17650   1
  -2  26   1 2.69163 7.32182   4
  -1 -26   1 -1.1908 4.55747   2
   1 -26  -1 3.06977 5.51930   5
  -1 -26   1 5.52560 5.30255   5
   1 -26  -1 2.67268 5.55316   2
  -1  26   1 0.12485 3.96708   1
   1  26  -1 1.67189 4.45570   1
  -1  26   1 -4.3351 4.41267   4
   1  26  -1 14.3218 9.22237   4
  -1  26   1 0.58851 7.35515   6
   1  26  -1 -7.9600 8.43744   6
   0 -26   1 1.65450 4.73642   2
   0 -26   1 3.65604 4.08096   5
   0 -26  -1 -1.1282 4.77976   2
   0 -26  -1 -4.8119 3.64203   5
   0  26   1 5.59011 7.61097   4
   0  26   1 -1.5793 4.42789   1
   0  26  -1 3.92493 5.14113   1
   0  26  -1 -1.5687 5.18624   4
   0  26  -1 -15.841 7.00973   6
   0  26   1 1.22281 8.11917   6
  -1 -26  -1 -0.0647 4.34186   5
   1 -26   1 -5.3578 4.79689   2
  -1 -26  -1 2.32425 4.61993   2
   1 -26   1 1.88417 5.02293   5
  -1  26  -1 -3.7444 7.45854   4
  -1  26  -1 -2.0086 4.06117   1
   1  26   1 -9.5045 6.94084   6
   1  26   1 11.6487 7.79631   4
  -1  26  -1 -4.8217 7.72631   6
   1  26   1 5.73439 5.08193   1
   2 -26   1 -2.3733 5.04811   5
  -2 -26  -1 -5.9297 3.30531   2
   2 -26   1 -0.6177 4.60610   2
  -2 -26  -1 0.64711 4.60497   5
  -2  26  -1 1.90525 4.82489   1
  -2  26  -1 -1.4435 8.08225   4
   2  26   1 -3.2290 3.88733   1
   2  26   1 2.04223 8.29948   6
   2  26   1 3.31749 5.41885   4
   3 -26   1 1.87776 5.81839   5
  -3 -26  -1 -2.6051 3.50442   2
  -3 -26  -1 -3.1986 3.38374   5
  -3  26  -1 5.97209 5.40459   1
   3  26   1 0.69876 5.79552   4
  -3  26  -1 -7.1713 7.62580   4
   3  26   1 9.66603 9.05123   6
  -4 -26  -1 4.34489 5.04057   5
  -4 -26  -1 5.99054 5.17725   2
   4 -26   1 -1.5978 4.92644   5
   4  26   1 1.22561 6.50806   6
  -4  26  -1 7.84899 5.37457   1
   4  26   1 8.25276 7.27599   4
  -4  26  -1 -1.3822 8.24543   4
  -5 -26  -1 0.59602 5.57470   2
   5 -26   1 -4.4117 5.15853   5
  -5 -26  -1 6.25162 5.39135   5
   5  26   1 8.71470 9.37492   6
  -5  26  -1 6.97888 5.60137   1
  -5  26  -1 -1.8151 8.63816   4
   5  26   1 15.5513 7.24167   4
  -6 -26  -1 -7.6106 5.08316   2
  -6 -26  -1 11.2495 6.07594   5
   6 -26   1 -1.7563 5.31214   5
  -6  26  -1 15.0240 7.73127   1
  -6  26  -1 -2.3661 9.25603   4
   6  26   1 9.49169 7.67515   4
   6  26   1 2.80406 6.39303   6
  -7 -26  -1 10.6088 7.24987   2
   7 -26   1 0.53235 6.35098   5
  -7  26  -1 2.49612 6.29405   1
   7  26   1 17.3711 10.2716   6
   7  26   1 6.87335 8.39610   4
  -7  26  -1 -2.7362 8.85891   4
  -8 -26  -1 4.52333 6.93560   2
   8 -26   1 -6.3403 5.32188   5
  -8  26  -1 -12.523 8.76918   4
  -8  26  -1 19.0156 9.74621   1
   8  26   1 15.6320 9.60608   6
  -9 -26  -1 8.88969 7.86693   2
   9 -26   1 6.56883 7.16399   5
  -9  26  -1 18.5187 10.1850   1
  -9 -27   1 4.38357 6.42370   2
   9 -27  -1 0.18151 7.29078   5
  -9  27   1 2.03897 5.19112   1
  -8 -27   1 1.64143 7.56578   5
   8 -27  -1 -5.4173 6.13624   5
  -8 -27   1 6.72081 5.67529   2
  -8  27   1 15.3777 10.8957   4
  -8  27   1 8.91560 5.24029   1
   8  27  -1 2.76166 7.63688   6
  -7 -27   1 7.71616 5.82862   5
   7 -27  -1 -7.2713 5.41384   5
  -7 -27   1 6.00837 6.15061   2
   7  27  -1 3.20918 8.13291   4
   7  27  -1 -0.3411 6.98474   6
  -7  27   1 6.63972 6.28183   1
  -7  27   1 18.2942 10.5286   4
   6 -27  -1 -5.2034 5.72207   5
  -6 -27   1 17.7351 6.51600   5
  -6 -27   1 6.56618 6.09916   2
   6  27  -1 7.21090 8.08073   4
  -6  27   1 8.96347 8.45631   4
  -6  27   1 19.8898 7.61072   1
   6  27  -1 -4.3314 6.28463   6
  -5 -27   1 -3.7039 4.49711   2
   5 -27  -1 2.78072 6.48318   5
  -5 -27   1 -0.5714 3.67254   5
  -5  27   1 -8.1500 6.26064   4
   5  27  -1 10.2570 6.82752   4
  -5  27   1 3.21878 5.29489   1
   5  27  -1 1.44710 9.66577   6
   4 -27  -1 -3.8892 4.96484   2
   4 -27  -1 -2.0514 4.83592   5
  -4 -27   1 2.78885 5.39927   2
  -4 -27   1 0.86430 3.70396   5
   4  27  -1 6.82498 10.4982   6
  -4  27   1 -1.7751 6.93701   4
  -4  27   1 3.04834 4.85393   1
   4  27  -1 0.59338 5.41418   4
  -3 -27   1 -0.7974 4.88180   2
   3 -27  -1 15.8046 7.45758   5
   3 -27  -1 4.10548 5.03235   2
  -3 -27   1 4.90684 4.29413   5
  -3  27   1 -5.9504 6.53729   4
  -3  27   1 3.23004 4.64763   1
   3  27  -1 1.35380 6.12270   4
   3  27  -1 -11.282 8.36513   6
   2 -27  -1 0.31545 5.57779   2
  -2 -27   1 -1.6668 4.76032   2
  -2 -27   1 2.51683 4.21123   5
   2 -27  -1 6.04953 5.59508   5
   2  27  -1 -0.8052 9.13032   6
   2  27  -1 9.94611 8.73395   4
  -2  27   1 3.79413 4.20190   1
  -2  27   1 5.91449 8.30755   4
  -1 -27   1 -4.6562 4.70321   2
   1 -27  -1 -2.2387 5.05863   2
  -1 -27   1 -2.0069 4.59061   5
   1 -27  -1 5.16558 6.02877   5
  -1  27   1 -2.7191 7.18369   6
  -1  27   1 0.88097 4.95888   4
   1  27  -1 -6.8148 8.99664   6
   1  27  -1 -1.8780 6.57475   4
  -1  27   1 2.05114 4.77240   1
   1  27  -1 4.12929 5.22471   1
   0 -27   1 -2.9695 3.89686   5
   0 -27   1 -4.7331 4.66338   2
   0 -27  -1 -0.6945 4.77443   5
   0 -27  -1 -4.2861 4.91327   2
   0  27  -1 3.53913 4.97766   1
   0  27   1 3.23021 4.94222   1
   0  27   1 -0.5411 5.80971   4
   0  27  -1 -5.2911 8.14904   6
   0  27   1 1.70307 7.88134   6
   0  27  -1 1.17139 6.10883   4
   1 -27   1 -2.9128 5.33111   2
  -1 -27  -1 -1.9982 5.34948   2
   1 -27   1 6.63176 5.86014   5
  -1 -27  -1 -4.7631 3.90642   5
  -1  27  -1 2.84518 8.56901   4
  -1  27  -1 -12.723 8.55521   6
   1  27   1 6.82889 7.24080   4
   1  27   1 -1.0059 8.34554   6
  -1  27  -1 1.00825 5.68038   1
   1  27   1 11.7048 5.89046   1
   2 -27   1 -5.6542 4.18875   5
  -2 -27  -1 4.20914 4.96641   5
   2 -27   1 -0.9163 4.58225   2
  -2 -27  -1 2.35739 5.63873   2
   2  27   1 1.28086 7.67206   6
   2  27   1 7.42739 7.63759   4
   2  27   1 6.34798 6.42827   1
  -2  27  -1 0.75409 8.31883   4
  -2  27  -1 5.75085 6.16506   1
  -3 -27  -1 3.03649 4.14954   5
  -3 -27  -1 -1.7298 5.30554   2
   3 -27   1 -1.2497 5.22670   5
  -3  27  -1 3.48516 4.97842   1
  -3  27  -1 -12.816 6.49291   4
   3  27   1 2.85787 8.20479   6
   3  27   1 1.45954 4.79456   4
   4 -27   1 -2.0414 4.90812   5
  -4 -27  -1 0.13520 5.48702   2
  -4 -27  -1 6.49490 5.06109   5
   4  27   1 6.60180 6.24991   4
  -4  27  -1 13.4884 6.48407   1
   4  27   1 14.6759 10.0129   6
  -4  27  -1 19.7288 11.1719   4
   5 -27   1 2.28579 6.23899   5
  -5 -27  -1 -2.8114 5.56674   2
  -5 -27  -1 3.52275 5.08146   5
   5  27   1 10.5919 6.32428   4
   5  27   1 8.43122 6.61592   6
  -5  27  -1 0.92522 8.74838   4
  -5  27  -1 7.24023 6.55831   1
   6 -27   1 5.43184 6.94352   5
  -6 -27  -1 7.97956 6.32728   5
  -6 -27  -1 -5.3708 3.64281   2
   6  27   1 13.0979 9.90612   6
   6  27   1 6.28990 7.10625   4
  -6  27  -1 0.74937 8.87313   4
  -6  27  -1 4.84636 5.19306   1
  -7 -27  -1 2.01252 6.00486   2
   7 -27   1 -4.9503 5.71404   5
   7  27   1 5.98761 8.35159   4
   7  27   1 8.13048 7.69728   6
  -7  27  -1 -8.0540 7.99918   4
  -7  27  -1 11.2801 7.73893   1
  -8 -27  -1 -6.9660 6.30055   2
   8 -27   1 3.24204 6.44194   5
  -8  27  -1 17.9394 10.0187   1
  -8  27  -1 10.9615 10.8626   4
   8  27   1 13.4318 10.8333   6
   8 -28  -1 -5.0013 6.15971   5
  -8 -28   1 3.31751 7.48548   5
  -8 -28   1 -7.4162 5.21557   2
  -8  28   1 -4.4508 7.41101   4
   8  28  -1 8.27178 11.6908   6
  -8  28   1 0.66613 6.78368   1
   7 -28  -1 -14.283 4.92834   5
  -7 -28   1 0.19503 5.68864   5
  -7 -28   1 -0.5895 5.51439   2
  -7  28   1 12.1867 7.02207   1
  -7  28   1 -4.2833 7.50150   4
   7  28  -1 8.29464 10.9199   6
   7  28  -1 18.3329 10.3747   4
  -6 -28   1 1.40861 5.51480   2
   6 -28  -1 1.55477 6.72238   5
  -6 -28   1 13.0567 6.30762   5
   6  28  -1 13.3915 8.37591   4
   6  28  -1 0.11922 9.66342   6
  -6  28   1 10.7405 7.44601   1
  -6  28   1 4.34607 8.65860   4
   5 -28  -1 -2.4115 5.87556   5
  -5 -28   1 -2.6040 5.36328   2
  -5 -28   1 4.94818 4.49091   5
   5  28  -1 -2.8771 6.56643   6
   5  28  -1 10.4096 7.39676   4
  -5  28   1 12.7509 9.06960   4
  -5  28   1 5.33391 5.86950   1
   4 -28  -1 2.57625 6.28722   2
  -4 -28   1 0.96811 6.14668   2
   4 -28  -1 -4.8693 5.34641   5
  -4 -28   1 2.87620 4.10835   5
  -4  28   1 2.65539 4.77446   1
   4  28  -1 4.34924 9.97367   6
  -4  28   1 2.75174 7.79609   4
   4  28  -1 13.7168 8.35432   4
  -3 -28   1 9.99696 5.17665   5
  -3 -28   1 -1.8286 4.77041   2
   3 -28  -1 5.68952 6.61138   2
   3 -28  -1 3.52052 6.32201   5
   3  28  -1 3.35529 5.56549   4
  -3  28   1 4.29520 7.36371   4
  -3  28   1 3.60558 5.07910   1
   3  28  -1 8.22010 10.6982   6
  -2 -28   1 4.30750 4.76317   5
  -2 -28   1 -4.7775 5.34279   2
   2 -28  -1 7.35257 5.93060   2
   2 -28  -1 0.17263 5.78037   5
  -2  28   1 3.43545 4.62961   1
  -2  28   1 4.13042 7.25362   4
   2  28  -1 -5.5054 8.41321   6
   2  28  -1 -0.1581 7.12666   4
  -1 -28   1 -2.5310 4.89258   2
   1 -28  -1 4.76955 6.04446   5
   1 -28  -1 -3.4100 5.19339   2
  -1 -28   1 3.20540 3.88265   5
   1  28  -1 1.66962 7.70445   4
  -1  28   1 9.21692 5.56687   1
  -1  28   1 5.46185 7.23794   4
   1  28  -1 -16.059 7.44159   6
   0 -28  -1 -4.8287 4.33736   5
   0 -28  -1 -2.4910 5.18643   2
   0 -28   1 -2.6165 4.60070   2
   0 -28   1 7.38146 5.56850   5
   0  28  -1 10.4627 5.95496   1
   0  28   1 7.31707 7.61361   4
   0  28   1 -1.1545 4.62432   1
   0  28   1 -9.0877 6.68435   6
   0  28  -1 -5.6191 8.39765   6
   0  28  -1 0.20471 5.83423   4
  -1 -28  -1 -0.2390 4.96645   2
   1 -28   1 -1.0980 5.03304   2
   1 -28   1 7.90752 5.90189   5
  -1 -28  -1 4.95286 5.12539   5
   1  28   1 3.98727 5.87815   1
  -1  28  -1 2.28003 5.08121   1
  -1  28  -1 -0.5963 7.45143   4
   1  28   1 1.01007 8.40389   6
  -1  28  -1 5.47836 9.34167   6
   1  28   1 0.27424 4.99218   4
  -2 -28  -1 6.71006 4.92000   5
   2 -28   1 7.80467 5.65771   5
  -2 -28  -1 -13.091 4.45755   2
   2  28   1 5.16501 5.56785   4
  -2  28  -1 0.19862 7.88922   4
  -2  28  -1 5.45285 5.82864   1
   2  28   1 4.49211 7.54190   6
  -3 -28  -1 3.46661 6.00394   2
   3 -28   1 1.94377 5.58903   5
  -3 -28  -1 1.52936 4.35363   5
  -3  28  -1 2.09073 5.49205   1
  -3  28  -1 -3.9360 7.71249   4
   3  28   1 1.43247 6.63704   6
   3  28   1 2.04115 6.37897   4
  -4 -28  -1 8.48075 5.75797   5
   4 -28   1 -2.7368 5.30493   5
  -4 -28  -1 -1.7482 5.51031   2
  -4  28  -1 -0.0064 8.69544   4
   4  28   1 8.69154 5.99945   4
   4  28   1 -3.7518 4.98987   6
  -4  28  -1 4.07080 5.46736   1
   5 -28   1 3.84159 6.75098   5
  -5 -28  -1 -3.1728 6.09695   2
  -5 -28  -1 2.26411 5.42951   5
   5  28   1 9.13233 5.51673   4
  -5  28  -1 -2.4834 6.07989   4
  -5  28  -1 11.9372 6.46204   1
   5  28   1 23.4616 10.5600   6
  -6 -28  -1 6.12829 6.87625   2
  -6 -28  -1 13.0159 7.29567   5
   6 -28   1 -7.4125 5.25159   5
   6  28   1 21.8306 11.8797   6
  -6  28  -1 -2.2145 8.43141   4
  -6  28  -1 3.03173 6.45746   1
   6  28   1 12.3130 9.31562   4
   7 -28   1 -6.0962 6.03301   5
  -7 -28  -1 3.35557 5.73655   2
   7  28   1 17.2645 10.1873   6
   7  28   1 15.0351 10.1402   4
  -7  28  -1 16.9671 9.05390   1
  -7  28  -1 9.76243 9.89825   4
  -8 -28  -1 0.87774 7.72992   2
   8 -28   1 2.77581 7.07697   5
  -8  28  -1 14.8105 9.31783   1
  -8  28  -1 5.10726 9.66057   4
  -8 -29   1 4.58328 6.87417   2
   8 -29  -1 -9.7803 6.16330   5
  -8 -29   1 2.93607 8.28462   5
  -8  29   1 -4.3839 6.92877   1
  -8  29   1 10.4494 10.2339   4
  -7 -29   1 2.53887 6.21385   2
  -7 -29   1 5.59933 6.50235   5
   7 -29  -1 6.19097 7.49108   5
  -7  29   1 7.74645 5.78733   1
  -7  29   1 19.0806 10.7461   4
   7  29  -1 4.92404 8.02447   6
   7  29  -1 13.5074 11.4341   4
   6 -29  -1 -2.0915 6.65537   5
  -6 -29   1 4.67455 6.20751   5
  -6 -29   1 10.7079 6.85682   2
  -6  29   1 11.0884 9.40063   4
   6  29  -1 17.3312 8.72088   4
  -6  29   1 12.2851 7.73029   1
   6  29  -1 -3.7396 8.99574   6
  -5 -29   1 4.07252 5.30821   5
  -5 -29   1 8.35007 6.68292   2
   5 -29  -1 -0.1931 4.63271   5
  -5  29   1 2.91457 8.02039   4
   5  29  -1 9.11760 9.07984   4
  -5  29   1 4.08364 4.61425   1
   5  29  -1 -2.0562 9.68134   6
  -4 -29   1 -2.7625 5.09854   2
   4 -29  -1 -2.9962 5.03791   2
   4 -29  -1 2.73914 6.32264   5
  -4 -29   1 1.52896 4.23818   5
   4  29  -1 -2.0529 5.94088   4
   4  29  -1 -1.2348 7.00492   6
  -4  29   1 -1.2660 7.16416   4
  -4  29   1 1.35133 5.07979   1
  -3 -29   1 4.94882 4.51714   5
   3 -29  -1 -0.6009 4.21115   5
   3 -29  -1 -8.5834 4.83348   2
  -3 -29   1 -6.1021 4.33842   2
   3  29  -1 7.05016 7.73769   4
  -3  29   1 8.63311 5.29472   1
  -3  29   1 2.03735 7.57472   4
   3  29  -1 -2.0813 9.62290   6
   2 -29  -1 -3.9305 5.00662   2
   2 -29  -1 -4.1485 5.17059   5
  -2 -29   1 1.63280 5.44838   2
  -2 -29   1 5.40051 4.32186   5
  -2  29   1 7.69956 8.14914   4
   2  29  -1 0.73314 9.22801   6
  -2  29   1 11.4360 6.72559   1
   2  29  -1 3.32107 7.50023   4
   1 -29  -1 -2.8045 5.10084   5
  -1 -29   1 -5.1969 4.66540   2
   1 -29  -1 -7.7358 4.51469   2
  -1 -29   1 5.74239 5.02161   5
   1  29  -1 5.52507 7.94235   4
  -1  29   1 13.1775 9.04657   4
   1  29  -1 -5.0272 8.59407   6
  -1  29   1 13.8657 6.77665   1
   0 -29   1 6.34844 5.38669   5
   0 -29  -1 3.45140 5.77640   2
   0 -29   1 4.34168 5.84350   2
   0 -29  -1 -5.0096 2.93095   5
   0  29   1 8.20067 6.10855   1
   0  29   1 0.09081 7.75420   6
   0  29  -1 11.0294 8.21673   4
   0  29  -1 -5.6124 8.53353   6
   0  29   1 5.28179 5.93191   4
   0  29  -1 0.03787 6.41774   1
   1 -29   1 1.00211 5.29758   2
   1 -29   1 2.82888 4.97247   5
  -1 -29  -1 0.60578 4.97830   5
  -1 -29  -1 6.62180 6.60848   2
  -1  29  -1 13.5409 7.23033   1
   1  29   1 -0.9853 7.66554   6
   1  29   1 5.15699 6.19859   1
   1  29   1 5.86627 7.77611   4
  -1  29  -1 -4.0743 7.14093   4
  -2 -29  -1 10.8144 7.71178   2
   2 -29   1 -3.0375 4.85144   5
  -2 -29  -1 6.69621 5.02706   5
   2  29   1 12.6263 9.46160   6
  -2  29  -1 1.42054 6.40499   1
  -2  29  -1 6.72351 8.88319   4
   2  29   1 14.7537 8.84693   4
  -3 -29  -1 1.78269 4.99848   5
  -3 -29  -1 0.88436 5.80897   2
   3 -29   1 -5.7081 4.53781   5
   3  29   1 12.0156 8.10135   4
  -3  29  -1 11.2954 6.69472   1
   3  29   1 4.61418 8.42623   6
  -3  29  -1 7.62148 9.54402   4
  -4 -29  -1 9.01747 6.74358   5
  -4 -29  -1 1.28726 6.16146   2
   4 -29   1 -5.1934 5.17989   5
  -4  29  -1 -8.2179 8.05794   4
  -4  29  -1 6.23623 6.08678   1
   4  29   1 4.90569 8.43124   6
   4  29   1 2.05186 5.66642   4
  -5 -29  -1 -5.8174 5.03530   2
  -5 -29  -1 1.84249 6.57027   5
   5 -29   1 -8.3105 5.22125   5
  -5  29  -1 10.1767 6.86121   1
   5  29   1 11.7235 8.65867   4
   5  29   1 24.6079 11.4702   6
  -5  29  -1 -0.7858 8.38377   4
  -6 -29  -1 5.30282 7.40960   2
   6 -29   1 3.59820 6.89843   5
  -6 -29  -1 10.7858 8.12029   5
  -6  29  -1 14.9379 8.05100   1
   6  29   1 16.2556 9.24051   4
  -6  29  -1 -1.2734 9.87899   4
   6  29   1 14.1344 10.1548   6
   7 -29   1 9.68132 7.58445   5
  -7 -29  -1 13.5012 8.25052   2
  -7  29  -1 10.7874 9.07165   1
   7  29   1 20.5354 12.7254   6
   7  29   1 10.3757 10.4239   4
  -7  29  -1 4.71617 10.1156   4
   7 -30  -1 -9.9975 5.28432   5
  -7 -30   1 6.94367 7.39960   5
  -7 -30   1 6.85956 6.31110   2
  -7  30   1 9.31931 8.81614   4
  -7  30   1 14.9093 9.17706   1
   7  30  -1 11.9532 11.7794   4
   7  30  -1 11.0479 12.8197   6
   6 -30  -1 0.82364 6.54636   5
  -6 -30   1 3.89376 6.90957   5
  -6 -30   1 1.39106 5.98528   2
   6  30  -1 18.2325 11.0036   4
   6  30  -1 -10.603 6.08897   6
  -6  30   1 5.56499 8.71052   4
  -6  30   1 -0.1398 6.59275   1
  -5 -30   1 2.04855 6.00739   5
   5 -30  -1 0.86359 7.20143   5
  -5 -30   1 -1.8289 5.84469   2
   5  30  -1 5.25710 10.9774   6
   5  30  -1 15.0450 10.2400   4
  -5  30   1 19.7220 10.1868   4
  -5  30   1 0.57782 5.11281   1
  -4 -30   1 9.80482 5.90492   5
  -4 -30   1 -6.5496 4.73921   2
   4 -30  -1 4.52912 6.41200   5
  -4  30   1 3.62288 6.06582   1
  -4  30   1 16.0142 9.37987   4
   4  30  -1 18.1863 12.0530   6
   4  30  -1 3.30319 5.25143   4
   3 -30  -1 -5.4004 5.10110   5
  -3 -30   1 2.20990 5.68123   2
  -3 -30   1 6.21443 4.88555   5
   3 -30  -1 -6.2796 6.22828   2
   3  30  -1 0.31978 10.5137   6
  -3  30   1 5.48296 8.64285   4
   3  30  -1 9.87671 8.03787   4
  -3  30   1 6.25357 5.58065   1
   2 -30  -1 -5.6648 4.92514   5
  -2 -30   1 -5.7856 4.65109   2
   2 -30  -1 -3.3624 5.86939   2
  -2 -30   1 1.94388 3.74490   5
   2  30  -1 6.01222 7.94224   4
  -2  30   1 8.63778 8.00675   4
   2  30  -1 11.4629 11.5526   6
  -2  30   1 12.1706 6.39158   1
   1 -30  -1 -7.2463 5.79093   2
  -1 -30   1 8.45212 5.43751   5
   1 -30  -1 -0.5058 4.83784   5
  -1 -30   1 0.15472 5.08542   2
   1  30  -1 -0.6729 9.18166   6
  -1  30   1 3.52699 6.21027   1
   1  30  -1 0.69992 7.85087   4
  -1  30   1 5.92727 7.46222   4
   0 -30  -1 1.66916 4.12682   5
   0 -30  -1 -3.8817 5.13215   2
   0 -30   1 0.31577 4.97603   5
   0 -30   1 1.62761 5.31359   2
   0  30   1 1.02473 6.98661   4
   0  30  -1 3.65903 6.87506   4
   0  30   1 8.87538 6.29823   1
   0  30  -1 -7.9061 9.13288   6
  -1 -30  -1 5.27794 6.40013   2
  -1 -30  -1 4.51827 5.38515   5
   1 -30   1 5.69592 5.27919   5
   1 -30   1 -6.1214 5.36164   2
  -1  30  -1 4.74746 6.35586   1
   1  30   1 5.89795 7.07065   4
   1  30   1 7.03669 8.31955   6
  -1  30  -1 -1.3973 6.07574   4
   2 -30   1 0.77580 5.47654   5
  -2 -30  -1 1.98164 4.23496   5
  -2 -30  -1 -3.7390 5.21377   2
   2  30   1 16.4017 9.37693   4
   2  30   1 13.4376 9.54804   6
  -2  30  -1 12.9170 7.17962   1
  -2  30  -1 0.04143 6.84825   4
  -3 -30  -1 6.91579 6.14176   5
   3 -30   1 -0.6356 5.46070   5
  -3 -30  -1 -14.542 4.58733   2
   3  30   1 4.39913 6.98508   4
  -3  30  -1 5.59572 6.80669   1
   3  30   1 3.05492 7.76649   6
  -3  30  -1 18.3735 10.8263   4
  -4 -30  -1 2.88713 5.29476   2
  -4 -30  -1 6.99340 5.96017   5
   4 -30   1 1.94713 6.08611   5
   4  30   1 8.36567 9.02671   6
   4  30   1 10.0777 8.10399   4
  -4  30  -1 9.52543 7.50345   1
  -4  30  -1 16.9838 11.6151   4
   5 -30   1 -8.9566 5.15285   5
  -5 -30  -1 0.60200 6.68795   2
  -5 -30  -1 9.94782 7.22582   5
  -5  30  -1 -4.4833 9.01665   4
   5  30   1 8.43697 10.1745   4
   5  30   1 11.5627 10.0976   6
  -5  30  -1 16.5880 8.80821   1
   6 -30   1 1.04947 6.76393   5
  -6 -30  -1 -6.2083 4.04968   2
   6  30   1 13.4460 10.5524   4
  -6  30  -1 16.6479 8.72338   1
   6  30   1 15.1873 11.1296   6
  -6  30  -1 7.78392 10.1342   4
  -7  30  -1 6.97522 11.0916   4
  -7  30  -1 11.1274 9.29141   1
   7  30   1 14.6271 11.7488   4
  -7 -31   1 6.64087 8.22942   5
  -7 -31   1 7.15401 7.29513   2
  -7  31   1 7.36479 8.97652   4
   7  31  -1 12.8639 11.6417   4
  -7  31   1 19.7657 10.8648   1
   6 -31  -1 -3.9684 6.71831   5
  -6 -31   1 -1.2823 5.46337   2
  -6 -31   1 12.2483 8.07778   5
  -6  31   1 9.30077 8.30120   1
   6  31  -1 12.7083 11.0616   4
   6  31  -1 4.71195 10.9443   6
  -6  31   1 23.9528 11.5218   4
  -5 -31   1 1.96053 6.27798   2
   5 -31  -1 1.24767 7.39898   5
  -5 -31   1 11.8603 7.69747   5
  -5  31   1 6.54061 8.25059   1
  -5  31   1 7.29611 8.92428   4
   5  31  -1 -3.5095 10.0018   6
   5  31  -1 8.45570 10.3815   4
   4 -31  -1 -1.4008 6.54056   5
  -4 -31   1 3.51374 6.03621   2
  -4 -31   1 5.31050 6.60026   5
  -4  31   1 7.83654 9.58967   4
   4  31  -1 -11.386 9.13119   6
   4  31  -1 13.0293 9.64200   4
  -4  31   1 6.02309 7.60674   1
  -3 -31   1 3.34756 5.25105   5
  -3 -31   1 1.21343 5.88723   2
   3 -31  -1 4.00639 6.51541   2
   3 -31  -1 8.24284 7.37551   5
  -3  31   1 8.61209 9.01135   4
  -3  31   1 5.74490 6.61369   1
   3  31  -1 10.8642 9.23292   4
   3  31  -1 5.71998 10.6822   6
   2 -31  -1 -13.075 4.32966   2
  -2 -31   1 -5.8466 5.41766   2
   2 -31  -1 -7.3127 3.03771   5
  -2 -31   1 4.07223 5.27342   5
  -2  31   1 0.07790 5.68828   1
   2  31  -1 -2.2758 9.90160   6
   2  31  -1 2.47791 6.74968   4
  -2  31   1 6.36912 7.28365   4
  -1 -31   1 8.13611 6.94245   2
  -1 -31   1 6.78109 5.26638   5
   1 -31  -1 -9.2745 4.73726   2
   1 -31  -1 -2.5288 5.63649   5
  -1  31   1 3.48308 7.20980   4
   1  31  -1 0.31029 8.27012   4
   1  31  -1 7.17057 10.9794   6
  -1  31   1 7.23602 7.07589   1
   0 -31   1 -14.494 4.17433   2
   0 -31   1 0.60125 4.71906   5
   0 -31  -1 -4.7106 4.84322   2
   0 -31  -1 0.80266 4.18315   5
   0  31   1 11.5474 8.40441   4
   0  31  -1 7.34614 9.00792   4
   0  31   1 1.42205 6.20952   1
  -1 -31  -1 6.35119 6.65134   2
  -1 -31  -1 15.7171 7.54180   5
   1 -31   1 9.88275 6.42740   5
  -1  31  -1 4.95535 7.05604   1
   1  31   1 9.15979 8.69550   6
  -1  31  -1 17.3246 9.25461   4
   1  31   1 0.41130 5.24724   4
  -2 -31  -1 7.63020 6.12770   5
  -2 -31  -1 -5.1563 5.46764   2
   2 -31   1 12.2154 6.93045   5
   2  31   1 16.8517 9.36474   6
  -2  31  -1 7.05557 7.44086   1
  -2  31  -1 -5.6403 7.62048   4
   2  31   1 6.30402 8.67119   4
   3 -31   1 6.41065 6.67134   5
  -3 -31  -1 1.57183 6.48164   5
  -3 -31  -1 -5.3611 5.66353   2
  -3  31  -1 8.58934 7.62243   1
   3  31   1 2.41828 7.22324   4
   3  31   1 8.84764 8.40290   6
  -3  31  -1 7.87913 10.2890   4
  -4 -31  -1 -5.0006 6.10783   2
   4 -31   1 -1.5523 5.68320   5
  -4 -31  -1 8.92161 7.72668   5
   4  31   1 3.47370 8.18955   4
   4  31   1 -0.7006 8.80153   6
  -4  31  -1 5.74630 7.87549   1
  -4  31  -1 2.67642 9.70506   4
  -5 -31  -1 3.27224 7.41705   5
   5 -31   1 0.88401 7.05481   5
  -5 -31  -1 -3.7441 4.66551   2
   5  31   1 14.0418 10.7214   4
  -5  31  -1 2.84446 6.89318   1
  -5  31  -1 13.4169 11.5643   4
   5  31   1 -0.0146 7.73657   6
  -6 -31  -1 3.80125 7.21536   2
   6  31   1 20.3100 11.3771   4
  -6  31  -1 20.4862 9.96116   1
  -6  31  -1 1.53316 9.17557   4
  -6 -32   1 13.1369 8.20349   5
  -6 -32   1 -2.0887 5.66104   2
   6  32  -1 16.0386 11.2910   4
  -6  32   1 10.3686 9.49203   4
  -6  32   1 16.1532 9.97491   1
   5 -32  -1 -7.7370 6.11865   5
  -5 -32   1 10.0255 7.95105   5
  -5 -32   1 2.38157 6.24260   2
  -5  32   1 8.91241 7.89488   1
   5  32  -1 4.81434 7.99372   6
   5  32  -1 10.5078 11.1679   4
  -5  32   1 6.78488 8.70694   4
  -4 -32   1 -1.5129 5.75192   2
   4 -32  -1 1.35701 7.02578   5
  -4 -32   1 6.53515 7.01253   5
  -4  32   1 14.4692 7.92801   1
   4  32  -1 11.1194 10.8828   4
   4  32  -1 -7.5222 10.1806   6
  -4  32   1 7.42250 9.01049   4
  -3 -32   1 15.8677 7.70011   5
   3 -32  -1 -1.3021 6.51900   5
  -3 -32   1 -3.5526 5.31944   2
  -3  32   1 15.3255 9.37584   4
   3  32  -1 9.53658 9.52889   4
  -3  32   1 11.1938 7.23707   1
   3  32  -1 -10.772 10.0145   6
  -2 -32   1 3.25113 4.97001   5
   2 -32  -1 4.16160 6.91995   5
  -2 -32   1 -7.8745 5.85402   2
   2 -32  -1 -6.1873 5.71403   2
   2  32  -1 8.92793 8.91085   4
   2  32  -1 4.01708 10.8098   6
  -2  32   1 9.53170 7.23932   1
  -2  32   1 11.4237 8.47477   4
  -1 -32   1 -4.0547 5.22693   2
   1 -32  -1 -1.1995 6.39384   2
  -1 -32   1 2.68952 4.40149   5
   1 -32  -1 7.43361 6.96922   5
   1  32  -1 -11.260 9.28604   6
  -1  32   1 5.69394 8.37750   1
  -1  32   1 9.45852 7.49039   4
   1  32  -1 -3.3844 6.77399   4
   0 -32   1 4.49165 4.79199   5
   0 -32  -1 1.10437 5.82914   5
   0 -32   1 -2.3150 5.67299   2
   0 -32  -1 -4.5788 6.24312   2
   0  32   1 13.6147 8.84598   4
   0  32  -1 11.4541 9.31862   4
  -1 -32  -1 4.45665 6.67418   5
   1 -32   1 6.75727 5.89185   5
  -1 -32  -1 -2.5690 6.58282   2
   1  32   1 7.52381 8.34810   4
  -1  32  -1 9.32942 10.0265   4
   2 -32   1 3.99923 6.01489   5
  -2 -32  -1 7.14507 6.53219   5
  -2 -32  -1 -4.2020 6.25310   2
  -2  32  -1 2.49305 9.24265   4
   2  32   1 4.01953 8.18595   4
  -2  32  -1 7.02934 7.90617   1
   2  32   1 10.9714 9.95199   6
  -3 -32  -1 12.4247 7.32034   5
  -3 -32  -1 -3.9419 5.89037   2
   3 -32   1 1.03094 5.57140   5
  -3  32  -1 1.95044 7.06024   1
   3  32   1 0.32161 9.04203   6
   3  32   1 7.40077 9.13622   4
  -3  32  -1 -1.0122 7.13234   4
  -4 -32  -1 2.73769 7.20246   2
   4 -32   1 3.59002 6.39840   5
  -4 -32  -1 6.34796 7.66297   5
  -4  32  -1 -0.2902 9.89313   4
   4  32   1 8.97780 10.0328   4
   4  32   1 9.74070 9.68549   6
  -4  32  -1 1.53709 7.55147   1
  -5 -32  -1 11.5849 8.32661   5
  -5 -32  -1 5.95691 7.88265   2
   5  32   1 25.6909 11.5159   6
  -5  32  -1 17.2413 9.35228   1
  -5  32  -1 21.5604 11.6628   4
   5  32   1 18.8296 12.5070   4
  -5 -33   1 7.99979 8.51976   5
  -5 -33   1 1.78721 6.23321   2
  -5  33   1 15.2984 9.78644   1
  -5  33   1 30.6269 11.7327   4
   5  33  -1 22.8517 13.1850   4
  -4 -33   1 9.40452 8.11891   5
  -4 -33   1 2.64585 6.70301   2
  -4  33   1 16.6225 10.1228   4
   4  33  -1 -2.8681 9.67238   6
  -4  33   1 18.8215 9.76281   1
   4  33  -1 12.8393 11.5453   4
   3 -33  -1 1.24461 7.24626   5
  -3 -33   1 17.2544 8.35958   5
  -3 -33   1 4.47566 6.93120   2
  -3  33   1 26.9393 11.1577   4
   3  33  -1 4.30116 11.5645   6
   3  33  -1 3.94100 8.00216   4
  -3  33   1 15.7545 8.35048   1
   2 -33  -1 -2.4801 6.24915   5
  -2 -33   1 3.00794 5.81418   5
   2 -33  -1 -4.8577 7.38825   2
  -2 -33   1 -1.8638 6.30731   2
   2  33  -1 1.59188 7.06521   4
  -2  33   1 10.1948 8.17843   1
   2  33  -1 3.67747 11.4375   6
  -2  33   1 14.1457 8.66884   4
  -1 -33   1 7.61292 6.98729   5
   1 -33  -1 5.54575 7.87741   5
  -1 -33   1 -8.3325 5.94122   2
   1 -33  -1 -8.6917 5.79751   2
  -1  33   1 7.88525 7.38251   4
   1  33  -1 8.09907 9.58385   4
  -1  33   1 4.52091 8.46065   1
   0 -33   1 -1.6558 5.33555   5
   0 -33  -1 12.9905 8.00750   5
   0 -33  -1 1.59910 6.52230   2
   0  33   1 5.93052 6.27752   4
   0  33  -1 7.64444 9.25238   4
   1 -33   1 -2.8040 4.87626   5
  -1 -33  -1 -0.9049 6.72354   2
  -1 -33  -1 13.7624 7.85968   5
   1  33   1 11.7590 9.29220   4
  -1  33  -1 4.31981 9.08146   4
  -2 -33  -1 3.80338 7.31355   5
  -2 -33  -1 -5.1267 6.09700   2
   2 -33   1 7.38608 6.46928   5
  -2  33  -1 9.27843 11.0288   4
   2  33   1 13.0690 10.2291   6
  -2  33  -1 12.7000 8.89689   1
   2  33   1 5.14955 7.37925   4
   3 -33   1 -1.0652 5.88989   5
  -3 -33  -1 3.23823 6.88233   5
  -3 -33  -1 -4.0936 6.50087   2
  -3  33  -1 -0.6954 8.70312   4
  -3  33  -1 4.43264 7.85543   1
   3  33   1 22.9056 11.0465   6
   3  33   1 2.01939 6.94910   4
  -4 -33  -1 4.65367 7.06884   2
  -4 -33  -1 11.0235 8.10717   5
  -4  33  -1 11.0032 9.23883   1
   4  33   1 25.1096 11.2815   6
  -4  33  -1 -5.1372 8.47427   4
   4  33   1 14.4662 11.3485   4
  -3 -34   1 -0.3303 6.19738   2
   3  34  -1 -16.607 9.34355   6
   3  34  -1 8.80511 11.8771   4
  -3  34   1 8.61323 8.30343   1
  -3  34   1 26.4825 10.5909   4
  -2 -34   1 -7.2117 5.49733   2
  -2 -34   1 8.01167 8.19055   5
   2  34  -1 13.1047 8.62574   4
  -2  34   1 20.9929 10.8532   1
   2  34  -1 4.19823 11.6601   6
  -2  34   1 9.30394 7.52901   4
  -1 -34   1 -0.5317 7.24329   2
  -1 -34   1 19.4294 9.44243   5
   1 -34  -1 -8.2348 7.03852   2
   1 -34  -1 2.64938 7.98865   5
   1  34  -1 9.94797 10.6153   4
  -1  34   1 11.9607 9.08434   4
   0 -34  -1 -7.4004 6.10493   2
   0 -34  -1 0.19169 6.89739   5
   0  34   1 15.3616 10.3932   4
   0  34  -1 1.39690 8.51616   4
  -1 -34  -1 8.90547 8.11083   5
  -1 -34  -1 -8.0330 5.83720   2
   1  34   1 24.8010 11.7359   4
  -1  34  -1 -1.8746 8.72988   4
  -2 -34  -1 9.08183 8.45233   5
  -2 -34  -1 -3.8260 6.44337   2
  -2  34  -1 34.1559 13.3483   4
   2  34   1 14.2886 10.4544   4
  -3 -34  -1 1.05168 7.42021   2
  -3 -34  -1 6.73596 8.60098   5
   3  34   1 14.6645 12.0726   4
   3  34   1 14.9715 9.34361   6
  -3  34  -1 10.6577 8.69890   1
   0 -35  -1 -11.440 6.08364   2
  15   0  -2 7.48364 10.9106   3
  14   0  -2 11.0121 9.62901   3
 -14   0   2 22.2238 9.08502   2
  13   0  -2 7.62647 6.80664   3
 -13   0   2 -0.1605 5.20838   2
  12   0  -2 17.8671 9.21415   3
 -12   0   2 10.0094 5.16978   2
 -11   0   2 -2.2941 5.49432   1
  11   0  -2 1.72110 3.24188   5
 -11   0   2 -1.8417 3.04337   2
 -11   0   2 -5.1617 3.23114   5
  11   0  -2 10.3384 8.30963   3
 -10   0   2 38.9155 8.89782   1
  10   0  -2 22.7334 9.05614   3
  10   0  -2 37.8264 7.65094   6
 -10   0   2 33.2198 6.22351   5
  10   0  -2 31.2793 6.02853   5
 -10   0   2 32.4373 6.92788   2
   9   0  -2 7.42265 5.30261   6
   9   0  -2 2.89787 3.18841   5
  -9   0   2 3.55256 2.91716   5
   9   0  -2 -3.3609 6.63627   3
  -9   0   2 -5.9001 4.95423   1
  -9   0   2 1.53162 3.08262   2
  -8   0   2 52.9653 8.34352   1
  -8   0   2 40.0534 5.62179   5
   8   0  -2 53.2201 6.55405   5
   8   0  -2 61.8839 10.8774   3
   8   0  -2 52.5665 7.80635   6
  -8   0   2 41.1457 6.45115   2
   7   0  -2 1.28645 3.62635   6
  -7   0   2 2.76451 4.17045   1
   7   0  -2 0.38721 2.32191   5
  -7   0   2 1.64590 2.46048   5
  -7   0   2 -2.0227 2.09258   2
  -7   0   2 -2.3668 1.64541   4
   7   0  -2 3.02962 5.19730   3
   6   0  -2 544.739 17.1117   6
   6   0  -2 550.317 16.6026   5
  -6   0   2 544.513 16.9793   1
   6   0  -2 581.189 20.2050   3
  -6   0   2 553.164 17.0110   2
  -6   0   2 565.526 11.5713   4
  -6   0   2 572.050 16.5503   5
  -5   0   2 6.94640 2.37474   2
  -5   0   2 8.57914 2.87825   1
   5   0  -2 16.8533 4.75124   3
   4   0  -2 245.312 10.4176   3
  -4   0   2 268.216 8.83049   5
  -4   0   2 261.672 9.14075   2
  -4   0   2 249.476 8.54363   1
   4   0  -2 259.906 9.28704   6
  -3   0   2 0.96004 1.59444   5
   3   0  -2 2.27307 3.17269   3
  -3   0   2 -1.8978 1.13445   2
  -3   0   2 4.85246 2.13914   1
  -2   0   2 417.763 9.22246   4
  -2   0   2 417.494 10.3613   2
  -2   0   2 425.088 10.8898   3
  -2   0   2 417.166 9.64605   1
   2   0  -2 404.008 10.3725   6
   2   0  -2 408.610 11.0575   3
  -2   0   2 412.776 10.3663   5
  -1   0   2 -1.1447 0.59672   5
  -1   0   2 -0.9669 0.72233   3
  -1   0   2 -0.1609 0.71952   1
  -1   0   2 -0.8114 0.78739   4
  -1   0   2 -0.4172 0.63018   6
  -1   0   2 0.34030 0.76785   2
   0   0   2 9089.72 163.347   1
   0   0   2 8705.43 163.998   2
   0   0   2 8733.70 167.404   3
   0   0   2 8857.89 164.874   6
   0   0  -2 8661.23 163.351   2
   0   0   2 9254.89 160.765   4
   0   0   2 9315.61 162.068   5
   0   0  -2 9137.37 159.717   1
   1   0   2 -2.2140 1.49526   4
   1   0   2 -2.2201 1.25905   6
  -1   0  -2 -0.3651 0.59857   5
  -1   0  -2 0.62740 1.26147   2
   1   0   2 -2.6354 2.14821   3
  -1   0  -2 1.67243 2.29065   1
   2   0   2 40.5047 5.31539   6
   2   0   2 37.5975 1.39915   5
  -2   0  -2 45.4349 5.06151   1
   2   0   2 36.5456 1.60184   5
   2   0   2 49.4082 5.42655   4
  -2   0  -2 37.5100 2.78897   2
   2   0   2 40.4068 5.49348   3
   3   0   2 2.07017 3.12424   3
   3   0   2 -1.3196 1.85235   6
  -3   0  -2 4.79944 2.93585   1
   3   0   2 -0.8022 1.74327   4
  -3   0  -2 -0.1256 1.40820   2
  -3   0  -2 1.15055 2.32132   4
   3   0   2 2.19879 0.98490   5
   4   0   2 146.021 8.17092   4
   5   0   2 15.1160 4.25867   4
   5   0   2 8.00641 3.52086   6
  -5   0  -2 2.53715 2.26332   2
   5   0   2 0.17690 1.55350   5
  -5   0  -2 3.23935 2.98709   1
  -5   0  -2 4.91963 3.30590   4
   5   0   2 5.53499 4.58102   3
  -6   0  -2 27.2232 6.19927   1
  -6   0  -2 32.5200 4.79009   2
  -6   0  -2 33.9241 6.24646   4
   6   0   2 33.3601 6.80985   6
   6   0   2 47.8867 9.38179   3
   6   0   2 28.9014 5.74380   4
   6   0   2 27.2467 3.64286   5
   7   0   2 4.25770 3.69232   4
   7   0   2 -0.9298 2.24045   5
  -7   0  -2 1.32388 3.58473   4
  -7   0  -2 3.70195 5.64410   1
   7   0   2 -2.3491 3.97158   3
  -7   0  -2 -2.8985 2.12494   2
   7   0   2 -0.6694 3.45895   6
   8   0   2 62.5635 9.15700   4
  -8   0  -2 65.3721 7.80016   2
  -8   0  -2 55.8033 10.4091   1
  -8   0  -2 62.2525 9.12712   4
   8   0   2 65.2263 10.3700   6
   8   0   2 67.7638 12.1993   3
   9   0   2 4.25718 4.67892   6
  -9   0  -2 -7.7284 4.75972   1
  -9   0  -2 1.95687 3.93240   2
   9   0   2 4.23463 5.72777   3
 -10   0  -2 18.3198 6.17594   2
  10   0   2 24.4731 8.28029   6
 -10   0  -2 2.97820 6.87269   1
  10   0   2 16.7468 7.99420   3
  11   0   2 11.9365 8.47105   6
 -11   0  -2 -5.2855 6.22901   1
  11   0   2 3.79092 6.83666   3
 -12   0  -2 2.48370 9.41886   1
  12   0   2 8.26813 7.80910   3
  13   0   2 12.6566 9.22181   3
 -15  -1   2 6.20314 8.96115   2
  15  -1  -2 6.65516 10.8960   3
  15   1  -2 14.1656 11.3269   3
 -14  -1   2 10.8368 7.98827   2
  14  -1  -2 7.30542 8.99500   3
  14   1  -2 0.09588 8.84435   3
 -14   1   2 18.5739 9.13109   2
 -13  -1   2 25.3906 7.72280   2
  13  -1  -2 36.9485 11.7813   3
  13   1  -2 19.9789 10.3413   3
 -13   1   2 23.5628 7.54439   2
  12  -1  -2 -0.1074 6.56382   3
 -12  -1   2 14.3434 5.91369   2
 -12   1   2 4.83433 4.57383   2
  12   1  -2 1.03329 5.70769   3
 -12   1   2 11.5695 6.46227   1
  11  -1  -2 -1.3489 3.02534   5
 -11  -1   2 -0.2382 3.48433   2
  11  -1  -2 -2.3402 6.53511   3
 -11  -1   2 9.50379 6.22075   1
 -11  -1   2 -1.9013 4.05462   5
 -11   1   2 1.72506 3.62221   2
 -11   1   2 -1.1721 3.90176   5
 -11   1   2 -0.0948 5.67709   1
  11   1  -2 0.64463 2.92940   5
  11   1  -2 8.64510 7.40597   3
  10  -1  -2 5.77919 5.06781   6
 -10  -1   2 -1.6778 2.93057   5
 -10  -1   2 4.80051 3.66986   2
  10  -1  -2 -3.5841 6.15373   3
  10  -1  -2 4.88355 3.70848   5
 -10  -1   2 6.91439 5.71294   1
  10   1  -2 1.34740 2.84505   5
 -10   1   2 -3.3638 4.41065   1
 -10   1   2 -1.1173 3.50348   5
  10   1  -2 11.7076 5.81533   6
  10   1  -2 4.50462 5.80926   3
 -10   1   2 3.50818 3.49046   2
  -9  -1   2 9.39969 4.35562   2
   9  -1  -2 24.0756 6.20959   6
  -9  -1   2 24.1720 4.83924   5
   9  -1  -2 20.3545 5.24340   5
   9  -1  -2 26.2276 9.25554   3
  -9  -1   2 20.2618 6.54701   1
  -9   1   2 23.5979 7.21642   1
  -9   1   2 23.0920 5.65773   2
   9   1  -2 27.3063 9.38860   3
  -9   1   2 18.6528 4.78944   5
   9   1  -2 20.3865 4.95593   5
   9   1  -2 28.3567 6.86775   6
   8  -1  -2 22.3466 5.67458   6
  -8  -1   2 26.2081 6.39170   1
   8  -1  -2 9.87120 7.21532   3
  -8  -1   2 33.6523 5.32571   5
   8  -1  -2 30.3871 5.49379   5
  -8  -1   2 27.8449 5.77575   2
   8   1  -2 27.5721 5.02395   5
   8   1  -2 38.5861 8.66869   3
  -8   1   2 23.5586 4.87476   5
  -8   1   2 35.2134 5.88240   2
   8   1  -2 21.1464 5.81528   6
  -8   1   2 28.3984 6.94853   1
  -7  -1   2 21.2044 2.57228   4
   7  -1  -2 28.6437 7.60631   3
   7  -1  -2 18.4416 4.13045   5
  -7  -1   2 15.4912 3.59860   5
   7  -1  -2 22.7703 4.86567   6
  -7  -1   2 27.7143 4.88109   2
  -7  -1   2 18.7356 5.20362   1
   7   1  -2 23.7273 6.64140   3
  -7   1   2 21.7650 4.55412   2
   7   1  -2 20.1275 5.24826   6
  -7   1   2 26.5758 3.27601   4
  -7   1   2 12.2525 5.16263   1
  -7   1   2 15.6244 3.79918   5
  -6  -1   2 292.766 6.82593   4
  -6  -1   2 280.068 11.4957   2
   6  -1  -2 290.738 11.2354   5
  -6  -1   2 303.582 11.0333   5
  -6  -1   2 301.058 11.3266   1
   6  -1  -2 297.056 13.9275   3
   6  -1  -2 302.358 11.3447   6
  -6   1   2 279.958 11.9131   1
  -6   1   2 265.332 10.9581   2
   6   1  -2 309.673 12.4819   6
  -6   1   2 292.696 10.9613   5
  -6   1   2 285.822 7.44909   4
   6   1  -2 325.688 14.7749   3
   5  -1  -2 221.889 8.82466   5
   5  -1  -2 196.990 10.2447   3
  -5  -1   2 215.451 8.41068   5
  -5  -1   2 220.718 9.06017   2
   5  -1  -2 209.806 8.37492   6
  -5  -1   2 222.409 8.51643   1
   5   1  -2 199.759 10.6849   3
  -5   1   2 179.632 7.90417   5
  -5   1   2 197.478 4.95453   4
  -5   1   2 209.076 8.66566   2
   5   1  -2 206.719 9.36175   6
  -5   1   2 195.161 8.81781   1
  -4  -1   2 511.627 13.8819   5
  -4  -1   2 513.732 13.0957   1
   4  -1  -2 525.945 14.2636   5
   4  -1  -2 498.099 15.5151   3
   4  -1  -2 512.480 13.3862   6
  -4  -1   2 502.398 14.2162   2
  -4   1   2 537.855 14.1405   5
   4   1  -2 510.618 15.9788   3
  -4   1   2 533.745 14.2868   2
  -4   1   2 495.807 13.9664   1
   4   1  -2 498.921 14.8930   6
   3  -1  -2 843.333 20.2904   3
   3  -1  -2 830.888 18.3481   6
  -3  -1   2 857.239 17.8076   1
  -3  -1   2 873.289 19.3265   5
  -3  -1   2 837.170 19.4380   2
  -3   1   2 861.780 19.3039   5
   3   1  -2 858.924 20.9055   3
   3   1  -2 864.879 16.0860   4
   3   1  -2 875.112 20.4230   6
  -3   1   2 861.359 19.1740   1
  -3   1   2 839.076 19.2829   2
  -3   1   2 851.527 16.2166   4
   2  -1  -2 71.8111 3.22406   6
  -2   1   2 60.2797 2.87247   6
  -2   1   2 58.5873 3.25631   1
  -2   1   2 63.4632 2.82118   4
  -2   1   2 57.7614 3.30553   2
  -2   1   2 65.9438 3.40538   5
  -1  -1   2 391.618 8.95172   1
  -1  -1   2 383.077 9.10692   5
  -1  -1   2 399.750 10.1791   3
  -1  -1   2 404.689 8.89735   2
  -1  -1   2 389.078 9.89216   4
  -1  -1   2 383.749 10.2356   6
   1   1  -2 391.069 10.4335   6
  -1   1   2 391.248 9.57028   1
  -1   1   2 405.801 9.72481   6
  -1   1   2 395.704 9.08975   5
  -1   1   2 385.566 9.88691   4
   1   1  -2 391.126 8.99443   1
  -1   1   2 378.083 9.19886   2
   1   1  -2 386.516 9.99315   4
  -1   1   2 386.221 9.38226   3
   0  -1   2 41.2450 1.65749   2
   0  -1   2 42.8208 1.93624   5
   0  -1   2 41.2472 2.78071   1
   0  -1  -2 43.0640 3.05069   1
   0  -1  -2 41.9755 2.41016   2
   0  -1   2 37.9222 3.03142   6
   0  -1   2 43.7763 3.08666   3
   0  -1  -2 44.6864 1.87057   5
   0  -1   2 34.8284 2.83733   4
   0   1   2 41.0334 3.13628   6
   0   1   2 39.3344 2.95323   4
   0   1   2 39.8415 1.76754   5
   0   1  -2 43.8931 3.44213   4
   0   1   2 42.4080 2.76399   3
   0   1   2 43.0770 2.77644   1
   0   1  -2 38.3090 2.84035   1
   0   1  -2 42.6008 1.70838   2
  -1  -1  -2 412.239 10.1476   2
   1  -1   2 421.820 12.2202   3
  -1  -1  -2 452.821 12.2076   1
   1  -1   2 419.767 12.3065   6
   1  -1   2 469.149 12.8366   4
   1  -1   2 421.916 8.75032   5
  -1   1  -2 422.180 8.93799   5
  -1   1  -2 421.925 8.89100   2
   1   1   2 421.056 12.1714   3
   1   1   2 444.985 12.6083   4
  -1   1  -2 434.670 12.8491   4
  -1   1  -2 441.445 12.1461   1
   1   1   2 400.993 12.3746   6
   1   1   2 447.792 12.0360   1
   2  -1   2 60.8257 4.64229   4
  -2  -1  -2 54.4208 4.63687   1
   2  -1   2 52.9646 4.56334   6
   2  -1   2 63.6090 6.50338   3
  -2  -1  -2 56.5915 3.52521   2
   2  -1   2 60.0080 2.54617   5
   2   1   2 71.1796 6.84120   3
   2   1   2 57.7090 1.56440   5
  -2   1  -2 56.7451 2.80923   2
  -2   1  -2 52.0904 4.80580   4
   2   1   2 54.7697 4.22291   4
  -2   1  -2 61.6344 4.64462   1
   2   1   2 57.8116 1.52152   5
   2   1   2 53.2291 4.51725   6
   3  -1   2 222.467 9.59469   4
  -3  -1  -2 228.574 5.44267   5
   3  -1   2 223.423 9.82874   6
  -3  -1  -2 229.587 9.72825   1
   3  -1   2 223.215 10.4375   3
  -3  -1  -2 227.563 7.62227   2
   3  -1   2 227.247 6.24639   5
  -3   1  -2 219.631 6.90346   2
   3   1   2 222.668 9.56498   4
   3   1   2 208.918 10.1703   3
   3   1   2 224.395 5.50806   5
  -3   1  -2 225.599 9.81523   4
  -3   1  -2 208.363 9.49785   1
   3   1   2 227.096 10.3131   6
  -4  -1  -2 851.816 20.2635   2
  -4  -1  -2 847.474 17.5584   5
   4  -1   2 859.844 24.2937   6
   4  -1   2 829.910 25.0901   3
   4  -1   2 852.087 23.4113   4
  -4  -1  -2 840.648 23.6431   1
   4  -1   2 882.558 18.4305   5
   4   1   2 864.243 25.2734   3
  -4   1  -2 862.928 24.0979   1
   4   1   2 822.449 24.5030   6
  -4   1  -2 870.606 23.9092   4
   4   1   2 858.357 23.5291   4
   4   1   2 886.632 17.8100   5
  -4   1  -2 866.576 19.6899   2
  -5  -1  -2 153.600 9.05554   4
  -5  -1  -2 153.453 9.68748   1
   5  -1   2 157.449 9.72063   6
  -5  -1  -2 169.888 7.85160   2
   5  -1   2 174.019 9.43848   4
   5  -1   2 159.939 6.26723   5
   5  -1   2 175.763 11.3250   3
  -5  -1  -2 159.340 5.74737   5
  -5   1  -2 160.463 9.42108   4
   5   1   2 148.948 10.7571   3
  -5   1  -2 176.179 10.5430   1
   5   1   2 155.411 8.95981   4
   5   1   2 159.366 10.0884   6
  -5   1  -2 180.293 7.52496   2
   5   1   2 156.901 5.80495   5
   6  -1   2 72.5185 4.76468   5
  -6  -1  -2 78.5010 9.25233   4
   6  -1   2 57.2641 9.54131   3
  -6  -1  -2 76.0274 9.65520   1
  -6  -1  -2 64.4774 6.73693   2
   6  -1   2 104.397 11.1930   6
   6  -1   2 77.0274 8.94204   4
  -6   1  -2 83.5389 9.44061   4
  -6   1  -2 63.4718 9.48981   1
   6   1   2 85.0302 9.32409   4
   6   1   2 69.6268 4.50495   5
   6   1   2 78.4251 10.0315   6
  -6   1  -2 71.2724 5.57827   2
   6   1   2 68.4913 10.5836   3
   7  -1   2 42.5851 7.69561   4
  -7  -1  -2 34.3708 7.97692   1
   7  -1   2 44.1186 5.09122   5
   7  -1   2 38.3690 7.54531   6
   7  -1   2 46.1347 9.86086   3
  -7  -1  -2 57.2859 8.61456   4
  -7  -1  -2 40.0911 5.77399   2
  -7   1  -2 35.2113 5.33978   2
   7   1   2 40.5971 9.79293   3
   7   1   2 45.0034 5.37679   5
  -7   1  -2 42.9185 9.03605   1
   7   1   2 35.0261 7.23011   6
  -7   1  -2 34.6351 7.02204   4
   7   1   2 46.3065 7.41128   4
  -8  -1  -2 19.8780 5.70941   4
   8  -1   2 15.3661 5.82956   6
   8  -1   2 6.63912 6.44981   3
  -8  -1  -2 17.1672 4.67854   2
   8  -1   2 9.36715 5.09690   4
  -8  -1  -2 14.8957 6.98812   1
   8   1   2 13.3212 7.55031   3
  -8   1  -2 7.19711 5.01496   4
   8   1   2 17.4403 6.08060   4
  -8   1  -2 16.9055 6.55784   1
   8   1   2 14.4952 5.93907   6
  -8   1  -2 14.8643 4.66774   2
  -9  -1  -2 8.31246 4.17436   2
  -9  -1  -2 5.96826 6.10389   1
   9  -1   2 10.8027 6.86651   3
   9  -1   2 14.4073 6.28416   6
   9   1   2 16.1918 5.86057   6
   9   1   2 4.74354 6.23144   3
  -9   1  -2 9.04910 4.58297   2
  -9   1  -2 7.79672 6.71715   1
 -10  -1  -2 19.5417 8.29191   1
 -10  -1  -2 20.1411 6.01032   2
  10  -1   2 27.0299 8.66093   6
  10  -1   2 27.2710 9.33142   3
 -10   1  -2 25.1624 9.02236   1
  10   1   2 32.9652 9.12315   6
  10   1   2 22.2345 8.98395   3
 -11  -1  -2 -7.2051 5.79544   1
  11  -1   2 1.94019 5.97745   3
 -11   1  -2 3.14871 7.50793   1
  11   1   2 12.5753 7.72305   6
  11   1   2 5.96161 7.38832   3
  12  -1   2 11.3436 7.73633   3
 -12  -1  -2 -7.7776 7.65840   1
  12   1   2 9.12147 7.76766   3
 -12   1  -2 -4.8825 6.59887   1
  13  -1   2 3.81914 6.15756   3
  13   1   2 9.19986 8.24721   3
 -13   1  -2 -1.4846 8.13971   1
  15  -2  -2 11.8335 11.9685   3
 -15  -2   2 4.67273 7.90140   2
  15   2  -2 5.43441 12.5421   3
  14  -2  -2 1.65513 8.04413   3
 -14  -2   2 2.72857 7.33444   2
 -14   2   2 4.69291 7.69063   2
  14   2  -2 5.41365 9.15962   3
 -13  -2   2 1.20289 5.44027   2
  13  -2  -2 8.64518 8.51035   3
 -13   2   2 7.30420 6.34849   2
  13   2  -2 0.34160 7.79958   3
 -12  -2   2 1.73343 3.96464   2
  12  -2  -2 19.8667 9.37083   3
  12   2  -2 2.89545 6.22604   3
 -12   2   2 2.85703 5.56861   1
 -12   2   2 6.14387 5.24299   2
  11  -2  -2 13.4803 7.37323   3
  11  -2  -2 1.22837 3.83091   5
 -11  -2   2 -0.2136 3.22231   2
 -11  -2   2 2.07272 4.57313   5
  11   2  -2 1.93511 3.52042   5
 -11   2   2 -5.9912 5.65377   1
 -11   2   2 -4.3620 4.09020   5
  11   2  -2 11.8479 6.88237   6
  11   2  -2 6.87555 6.35425   3
 -11   2   2 4.89465 3.83983   2
 -10  -2   2 3.24988 4.90189   1
 -10  -2   2 1.14051 2.83047   2
 -10  -2   2 3.04341 3.76750   5
  10  -2  -2 -0.4222 3.51236   5
  10  -2  -2 8.68006 7.31116   3
  10   2  -2 0.99238 2.69319   5
 -10   2   2 -1.3195 3.60950   5
 -10   2   2 7.43893 4.08120   2
  10   2  -2 -2.9562 6.58991   3
  10   2  -2 8.94936 5.46861   6
 -10   2   2 -7.6628 4.46764   1
   9  -2  -2 28.8880 5.90778   5
  -9  -2   2 36.1698 6.06091   5
   9  -2  -2 36.2570 6.87995   6
   9  -2  -2 31.0436 9.66896   3
  -9  -2   2 35.0657 7.67106   1
  -9  -2   2 24.1067 5.98939   2
  -9   2   2 29.9695 5.68015   5
   9   2  -2 34.6126 7.75067   6
   9   2  -2 23.2341 5.27619   5
  -9   2   2 19.6412 5.19552   2
  -9   2   2 36.7718 8.11930   1
   9   2  -2 26.0966 9.72775   3
   8  -2  -2 25.2928 5.13594   5
   8  -2  -2 37.4018 6.33580   6
  -8  -2   2 25.8009 4.72471   5
  -8  -2   2 16.1645 4.75945   2
   8  -2  -2 28.4150 8.48578   3
  -8  -2   2 28.0980 6.07653   1
   8   2  -2 31.0261 7.29369   6
  -8   2   2 28.3928 5.07677   5
  -8   2   2 18.0440 6.17509   1
  -8   2   2 18.3369 4.74071   2
   8   2  -2 46.4346 10.2895   3
  -7  -2   2 377.487 9.53340   4
  -7  -2   2 391.553 14.7342   2
   7  -2  -2 404.570 14.3087   5
   7  -2  -2 392.640 13.7053   6
  -7  -2   2 377.918 13.9856   1
  -7  -2   2 380.342 13.4407   5
   7  -2  -2 360.709 16.3512   3
  -7   2   2 375.147 13.5068   5
  -7   2   2 383.294 14.1784   2
   7   2  -2 363.545 17.6093   3
   7   2  -2 380.172 15.8086   6
  -7   2   2 400.811 15.5913   1
  -7   2   2 369.564 10.4603   4
  -6  -2   2 -0.9950 2.86409   1
  -6  -2   2 11.8690 3.35888   2
   6  -2  -2 2.06019 4.48616   3
   6  -2  -2 1.06928 2.36516   6
  -6  -2   2 2.72736 1.19164   4
   6  -2  -2 -1.9058 1.78726   5
  -6   2   2 -2.1147 1.73961   2
   6   2  -2 3.68778 3.85476   6
  -6   2   2 3.04352 2.09605   4
  -6   2   2 1.11875 1.93127   5
   6   2  -2 2.28471 1.13575   4
  -6   2   2 2.64655 3.27132   1
   6   2  -2 2.74261 4.93468   3
  -5  -2   2 197.908 8.72986   2
   5  -2  -2 198.697 10.1809   3
   5  -2  -2 209.835 8.80813   5
  -5  -2   2 218.602 8.21258   1
   5  -2  -2 223.116 7.93846   6
  -5  -2   2 197.925 8.26773   5
   5   2  -2 225.555 10.3102   6
  -5   2   2 209.641 6.16309   4
   5   2  -2 213.710 5.22220   4
  -5   2   2 209.160 9.31977   1
  -5   2   2 205.828 8.65764   2
  -5   2   2 204.132 8.41321   5
   5   2  -2 229.599 11.3884   3
  -4  -2   2 69.8159 3.94884   1
   4  -2  -2 77.5622 7.34941   3
   4  -2  -2 73.1123 4.01228   6
   4  -2  -2 69.0122 4.79089   5
  -4  -2   2 76.1278 4.70661   2
  -4  -2   2 63.2414 4.26010   5
   4   2  -2 75.1587 5.93897   6
  -4   2   2 70.6086 4.51429   5
   4   2  -2 76.0421 2.57920   4
   4   2  -2 88.0495 6.65296   3
  -4   2   2 76.5626 5.50379   1
  -4   2   2 75.5813 3.19458   4
  -4   2   2 73.5198 4.64026   2
   3  -2  -2 33.6545 3.05500   6
   3  -2  -2 25.6432 3.34238   5
  -3  -2   2 28.7489 3.58723   2
  -3  -2   2 29.2360 2.35202   1
   3  -2  -2 39.6771 4.66704   3
  -3  -2   2 31.4256 3.29181   5
  -3   2   2 23.6677 2.16386   4
   3   2  -2 37.5313 5.28253   6
   3   2  -2 38.1776 5.11573   3
  -3   2   2 35.8388 3.64719   2
   3   2  -2 30.2429 2.68587   4
  -3   2   2 36.4646 3.56505   5
  -3   2   2 32.4117 4.20760   1
   2  -2  -2 201.138 5.48793   6
  -2  -2   2 205.256 6.45630   2
  -2  -2   2 201.324 4.64557   1
   2  -2  -2 204.822 6.58521   3
   2  -2  -2 196.629 6.70316   5
  -2  -2   2 208.132 6.61617   5
  -2  -2   2 205.138 7.40013   3
   2   2  -2 196.379 7.64990   3
  -2   2   2 206.948 6.53433   5
   2   2  -2 198.903 7.66525   6
  -2   2   2 200.920 5.29032   6
  -2   2   2 206.878 6.18772   4
   2   2  -2 211.133 6.31070   4
  -2   2   2 200.917 6.57028   2
  -2   2   2 192.423 6.76599   1
  -1  -2   2 245.695 6.80560   5
   1  -2  -2 259.936 7.20596   2
  -1  -2   2 245.814 7.71818   3
  -1  -2   2 256.898 6.37604   2
   1  -2  -2 254.137 6.83441   5
  -1  -2   2 244.616 6.23090   1
  -1  -2   2 255.792 7.97243   6
  -1   2   2 254.331 6.50422   3
  -1   2   2 252.943 7.70182   4
   1   2  -2 252.744 8.11792   6
  -1   2   2 246.548 6.94610   2
  -1   2   2 246.472 7.30444   1
   1   2  -2 244.783 7.71177   4
   1   2  -2 252.438 6.34453   1
  -1   2   2 251.738 6.99379   6
  -1   2   2 251.042 6.67458   5
   0  -2   2 35.8504 2.83553   3
   0  -2   2 40.5783 3.13197   4
   0  -2  -2 41.4851 2.11642   5
   0  -2   2 38.1023 2.96660   6
   0  -2   2 41.8194 2.25682   5
   0  -2  -2 38.4221 2.62195   2
   0  -2   2 38.9120 1.40578   2
   0   2   2 35.8280 2.80450   1
   0   2  -2 42.7341 2.97457   1
   0   2   2 37.4095 2.55001   3
   0   2   2 39.2288 2.98906   6
   0   2  -2 36.3729 3.16371   4
   0   2   2 36.9288 2.99845   4
   1  -2   2 -1.7789 1.63246   6
   1  -2   2 -0.6601 1.29549   5
  -1  -2  -2 -3.1896 1.37859   1
  -1  -2  -2 0.94954 0.84659   5
   1  -2   2 -3.5918 1.99430   3
  -1  -2  -2 4.36446 1.95658   2
   1  -2   2 0.94735 1.61550   4
  -1   2  -2 2.83846 2.10856   1
   1   2   2 -1.0045 1.08598   1
   1   2   2 -4.6540 1.59253   4
  -1   2  -2 -1.6282 0.57692   2
   1   2   2 -4.3622 1.47793   6
   1   2   2 0.83596 0.70775   5
  -1   2  -2 -2.3304 1.76021   4
   1   2   2 -6.0168 1.85880   3
   2  -2   2 13.0558 1.97899   5
  -2  -2  -2 11.6887 0.92757   5
   2  -2   2 7.76303 2.82809   4
  -2  -2  -2 11.5607 2.42195   2
   2  -2   2 12.9857 3.28728   6
   2  -2   2 9.12296 3.41719   3
  -2  -2  -2 7.27724 2.81089   1
  -2   2  -2 10.7877 1.54925   2
  -2   2  -2 7.62565 3.06304   4
   2   2   2 11.8461 3.05806   4
   2   2   2 12.5657 3.81668   6
   2   2   2 14.3995 1.15714   5
  -2   2  -2 14.4603 3.80770   1
   2   2   2 11.2750 2.82806   1
   2   2   2 12.7485 3.89980   3
  -3  -2  -2 51.6985 4.61278   2
   3  -2   2 52.5315 6.74469   3
  -3  -2  -2 43.9281 2.05330   5
   3  -2   2 47.6569 2.96168   5
   3  -2   2 59.9328 6.42792   4
  -3  -2  -2 49.6132 5.83494   1
   3  -2   2 54.4548 6.37505   6
  -3   2  -2 58.5968 6.52972   4
   3   2   2 49.6700 6.83528   3
   3   2   2 61.5769 7.18135   6
  -3   2  -2 40.9144 5.75614   1
  -3   2  -2 45.3981 2.87236   2
   3   2   2 50.5035 5.82391   4
   4  -2   2 27.0352 5.07942   4
   4  -2   2 20.7384 5.39126   3
  -4  -2  -2 25.9532 2.02344   5
   4  -2   2 35.4356 5.74951   6
   4  -2   2 25.1749 3.05779   5
  -4   2  -2 24.8827 3.14863   2
  -4   2  -2 23.4159 5.00590   4
   4   2   2 31.0503 6.18742   6
  -4   2  -2 26.6508 5.16315   1
   4   2   2 38.3096 6.77306   3
  -5  -2  -2 677.189 18.9884   2
   5  -2   2 701.795 24.0908   3
  -5  -2  -2 702.333 22.3118   1
   5  -2   2 704.219 21.8447   4
   5  -2   2 731.151 22.7447   6
  -5  -2  -2 756.776 16.2066   5
   5  -2   2 741.464 17.4437   5
  -5   2  -2 757.735 23.6221   1
   5   2   2 758.176 16.4392   5
  -5   2  -2 712.254 22.2291   4
   5   2   2 740.398 24.5699   3
   5   2   2 724.317 23.9146   6
  -5   2  -2 719.591 18.2293   2
   5   2   2 734.945 22.0499   4
   6  -2   2 39.5626 8.16381   3
   6  -2   2 50.5083 7.76994   4
  -6  -2  -2 39.0739 6.98859   4
   6  -2   2 43.8771 4.79364   5
  -6  -2  -2 45.1883 7.74506   1
  -6  -2  -2 37.2009 3.85523   5
  -6  -2  -2 32.6595 5.20910   2
   6  -2   2 37.7420 7.14851   6
   6   2   2 48.6211 7.23802   4
   6   2   2 42.6222 9.09401   3
  -6   2  -2 43.4440 5.32262   2
  -6   2  -2 43.0983 8.50112   1
  -6   2  -2 42.2574 7.42515   4
   6   2   2 40.4874 4.06056   5
   6   2   2 35.1747 7.58969   6
  -7  -2  -2 -0.8902 3.42678   4
  -7  -2  -2 -1.1600 3.02763   2
  -7  -2  -2 -3.1300 2.32075   5
  -7  -2  -2 0.84100 4.60878   1
   7  -2   2 6.42840 4.63774   4
   7  -2   2 1.56032 2.76896   5
   7  -2   2 0.40332 3.24278   6
   7  -2   2 -5.1045 3.60248   3
  -7   2  -2 3.10744 3.17978   2
  -7   2  -2 -6.0620 5.00383   1
   7   2   2 4.17024 4.66224   3
  -7   2  -2 -3.1940 3.84320   4
   7   2   2 -1.9133 3.65261   6
   7   2   2 -2.3567 3.18844   4
  -8  -2  -2 5.76875 3.86656   4
  -8  -2  -2 5.54173 5.72901   1
  -8  -2  -2 6.75017 3.85959   2
   8  -2   2 0.64417 5.90514   3
   8  -2   2 -0.6670 3.31941   6
  -8   2  -2 5.11614 3.45131   2
   8   2   2 3.62325 4.57754   4
   8   2   2 6.70547 4.81322   6
   8   2   2 3.60194 6.19025   3
  -8   2  -2 4.65693 4.80788   4
  -8   2  -2 1.36494 4.98707   1
   9  -2   2 186.575 19.6738   3
  -9  -2  -2 149.992 16.3937   1
  -9  -2  -2 122.308 9.34040   2
   9  -2   2 139.459 11.8755   6
  -9   2  -2 153.907 16.8020   1
  -9   2  -2 149.744 9.82403   2
   9   2   2 139.785 12.3384   6
   9   2   2 161.551 18.3386   3
 -10  -2  -2 4.28460 4.52122   2
 -10  -2  -2 -3.3835 5.90395   1
  10  -2   2 2.76070 5.75571   3
  10  -2   2 1.07360 5.94213   6
  10   2   2 10.1314 7.35142   6
 -10   2  -2 -2.8970 6.81847   1
  10   2   2 -0.5972 4.38925   3
 -11  -2  -2 1.53864 6.92268   1
  11  -2   2 5.01679 6.03237   3
 -11   2  -2 -6.8644 6.54613   1
  11   2   2 8.61731 7.44663   6
  11   2   2 -2.3853 5.71502   3
  12  -2   2 6.55497 7.37835   3
 -12  -2  -2 5.94630 8.17540   1
  12   2   2 10.7265 7.80159   3
 -12   2  -2 -0.0944 7.97130   1
  13  -2   2 13.2536 8.39745   3
  13   2   2 24.7293 10.0027   3
 -13   2  -2 6.89924 9.64133   1
  15  -3  -2 -5.6712 9.61781   3
 -15  -3   2 11.2509 9.81929   2
  15   3  -2 1.13053 11.2104   3
 -14  -3   2 1.50922 6.34188   2
  14  -3  -2 2.48817 8.61521   3
 -14   3   2 2.22335 7.33137   2
  14   3  -2 -2.2882 8.22082   3
 -13  -3   2 11.2551 5.84628   2
  13  -3  -2 -2.5403 5.95859   3
 -13   3   2 6.25498 5.78334   2
  13   3  -2 1.98029 6.10503   3
  12  -3  -2 -3.7086 6.17668   3
 -12  -3   2 8.61078 4.69520   2
 -12   3   2 3.65617 4.42623   2
 -12   3   2 -1.4040 5.53926   1
  12   3  -2 4.86085 6.79371   3
 -11  -3   2 17.6221 5.98048   2
 -11  -3   2 15.5647 5.70059   5
  11  -3  -2 3.97780 7.35221   3
  11  -3  -2 12.9169 5.04882   5
  11   3  -2 21.1489 9.32258   3
 -11   3   2 13.0547 4.99997   2
  11   3  -2 21.2592 5.14101   5
 -11   3   2 32.6644 8.26407   1
  11   3  -2 24.1275 7.98404   6
  10  -3  -2 5.68841 6.55298   3
 -10  -3   2 -1.7706 3.12289   5
 -10  -3   2 -2.4728 4.83680   1
 -10  -3   2 0.73507 3.51920   2
  10  -3  -2 0.99692 3.50566   5
 -10   3   2 -4.3782 5.31025   1
  10   3  -2 7.02630 3.24855   5
 -10   3   2 1.02227 2.95033   2
 -10   3   2 -2.3420 3.57421   5
  10   3  -2 2.68075 5.65490   6
  10   3  -2 2.85338 7.21018   3
  -9  -3   2 22.8704 6.65137   1
   9  -3  -2 27.2146 5.98584   6
  -9  -3   2 31.6510 5.53721   5
   9  -3  -2 36.9683 6.25436   5
   9  -3  -2 22.8366 8.84346   3
  -9  -3   2 22.6836 5.68803   2
  -9   3   2 28.3926 5.81772   2
   9   3  -2 28.5489 5.68150   5
  -9   3   2 24.7411 7.76258   1
   9   3  -2 30.3956 8.39136   6
  -9   3   2 20.9515 5.17178   5
   9   3  -2 28.6243 8.81298   3
   8  -3  -2 144.552 14.8394   3
   8  -3  -2 123.478 8.46067   5
  -8  -3   2 129.982 9.05121   2
   8  -3  -2 131.468 8.15470   6
  -8  -3   2 130.603 8.12596   5
  -8  -3   2 136.289 8.97694   1
  -8   3   2 127.907 8.27894   5
  -8   3   2 144.846 13.3235   1
   8   3  -2 126.608 10.4588   6
  -8   3   2 118.915 8.33420   2
   8   3  -2 136.355 15.3350   3
  -7  -3   2 0.69426 1.28784   4
   7  -3  -2 1.81064 2.46936   6
   7  -3  -2 -0.3635 2.33330   5
  -7  -3   2 -1.7984 2.31137   2
   7  -3  -2 -4.1551 4.56667   3
  -7  -3   2 2.63316 2.27859   5
  -7  -3   2 0.96246 3.35015   1
  -7   3   2 -1.5402 3.84680   1
  -7   3   2 -2.5265 2.54973   4
  -7   3   2 -2.2741 2.01318   5
   7   3  -2 -5.0991 5.05753   3
   7   3  -2 1.46030 4.46934   6
   7   3  -2 -1.7356 1.40532   4
  -7   3   2 2.02999 2.27264   2
   6  -3  -2 2.41811 2.05049   6
  -6  -3   2 -0.1345 1.61580   5
  -6  -3   2 -1.9239 1.97927   2
   6  -3  -2 1.91679 4.10825   3
   6  -3  -2 3.62521 2.50514   5
  -6  -3   2 1.86304 2.78008   1
   6   3  -2 0.86013 4.12397   6
   6   3  -2 2.71147 5.03952   3
  -6   3   2 1.18283 1.98311   5
  -6   3   2 0.44251 1.95665   2
  -6   3   2 -3.6722 2.16801   4
   6   3  -2 2.97696 1.34231   4
  -6   3   2 -4.4480 3.02192   1
  -5  -3   2 213.697 7.75337   1
  -5  -3   2 215.649 8.56784   5
  -5  -3   2 211.123 9.07416   2
   5  -3  -2 211.935 10.2474   3
   5  -3  -2 203.166 7.11046   6
[truncated: 2,341,335 more chars]
