# Supplementary material for: (E)-1-(Benzo[d][1,3]dioxol-5-yl)-3-([2,2′-bi­thio­phen]-5-yl)prop-2-en-1-one: crystal structure, UV–Vis analysis and theoretical studies of a new π-conjugated chalcone
Source: Acta Crystallogr E Crystallogr Commun. 2019 Apr 16;75(Pt 5):632–7. doi: 10.1107/S2056989019004912 (PMC6505620; doi:10.1107/S2056989019004912)
Supplement: Supplementary file 2 [file e-75-00632-Isup2.hkl]

#
# h,k,l, Fc-squared, Fo-squared, sigma(Fo-squared), status flag
#
data_I
_shelx_title ' a         P -1         R =  New: P21/c'
_shelx_refln_list_code          4
_shelx_F_calc_maximum      213.90
_exptl_crystal_F_000       704.00
_reflns_d_resolution_high  0.8107

loop_
 _space_group_symop_operation_xyz
 'x, y, z'
 '-x, y+1/2, -z+1/2'
 '-x, -y, -z'
 'x, -y-1/2, z-1/2'

_cell_length_a     6.0300
_cell_length_b    24.8750
_cell_length_c    11.2390
_cell_angle_alpha  90.000
_cell_angle_beta  114.249
_cell_angle_gamma  90.000

_shelx_F_squared_multiplier     1.000

loop_
 _refln_index_h
 _refln_index_k
 _refln_index_l
 _refln_F_squared_calc
 _refln_F_squared_meas
 _refln_F_squared_sigma
 _refln_observed_status
   1   0   0      42939.76      43280.53       418.79 o
   2   0   0       9334.23       9216.19        72.24 o
   3   0   0        292.89        328.72        14.98 o
   4   0   0       1415.75       1268.44        19.18 o
   5   0   0       1553.72       1286.50        36.74 o
   6   0   0          2.61          6.16         9.98 o
   1   1   0         82.36        200.72         2.78 o
   2   1   0         60.04         60.47         3.94 o
   3   1   0        114.78        192.25         6.22 o
   4   1   0        134.65        153.96         6.60 o
   5   1   0         52.82         83.59        10.01 o
   6   1   0         25.24         33.13         8.60 o
   1   2   0        181.19        188.37         3.30 o
   2   2   0        708.86        686.77         7.42 o
   3   2   0          8.32         11.24         2.59 o
   4   2   0        407.62        417.35        15.08 o
   5   2   0        163.92        182.25        12.43 o
   6   2   0         81.89         82.69        11.39 o
   1   3   0       4310.32       3846.76        23.63 o
   2   3   0         64.48         87.61         3.54 o
   3   3   0       1463.79       1384.65        13.79 o
   4   3   0          0.16         -5.83         3.53 o
   5   3   0        114.74        120.79        10.92 o
   6   3   0         31.30         42.61         9.53 o
   0   4   0       3819.31       4044.76        34.79 o
   1   4   0       1119.50       1163.76        10.35 o
   2   4   0       1124.79       1123.49        11.54 o
   3   4   0        140.90        164.98         6.35 o
   4   4   0        405.11        400.56        12.06 o
   5   4   0         67.95         71.89         8.75 o
   6   4   0          0.22         -0.50         7.65 o
   1   5   0        430.11        412.99         6.42 o
   2   5   0        169.28        181.63         5.29 o
   3   5   0        394.12        386.06        11.37 o
   4   5   0         35.47         29.45         5.27 o
   5   5   0         45.93         39.43         7.36 o
   6   5   0         10.44          7.85         6.54 o
   0   6   0        854.11        793.07        12.00 o
   1   6   0         48.94         51.06         3.69 o
   2   6   0       1644.04       1611.78        15.09 o
   3   6   0        438.87        433.28         7.30 o
   4   6   0         41.11         41.00         5.55 o
   5   6   0          8.85          1.56         5.24 o
   6   6   0         10.77         18.39         6.92 o
   1   7   0         13.16          5.79         2.79 o
   2   7   0        223.07        252.82         6.80 o
   3   7   0        121.02         95.62         3.81 o
   4   7   0        213.62        224.82        10.25 o
   5   7   0          5.15         -0.04         5.45 o
   6   7   0         37.98         48.07         9.47 o
   0   8   0       4592.06       4711.94        41.01 o
   1   8   0         64.07         50.68         4.00 o
   2   8   0       1147.82       1146.87        13.08 o
   3   8   0        446.67        446.02        11.27 o
   4   8   0          8.41         10.22         4.82 o
   5   8   0         71.95         87.15         9.26 o
   6   8   0         57.53         35.96         9.64 o
   1   9   0         82.21         48.85         4.10 o
   2   9   0          1.97          0.15         2.50 o
   3   9   0       1023.83        923.96        12.48 o
   4   9   0         64.31         72.90         7.44 o
   5   9   0          2.62          8.12         6.34 o
   6   9   0          6.97          3.19         7.91 o
   0  10   0        124.92        143.07        11.09 o
   1  10   0        536.41        484.94         8.73 o
   2  10   0        804.12        785.25        11.34 o
   3  10   0         83.06        109.16         6.52 o
   4  10   0        156.07        151.38         9.46 o
   5  10   0        317.26        256.40        15.49 o
   6  10   0          1.81         -9.70         7.61 o
   1  11   0         25.32         53.20         5.77 o
   2  11   0        865.88        903.99        12.68 o
   3  11   0        155.73        193.24         9.71 o
   4  11   0        331.21        317.26        13.01 o
   5  11   0          3.48          4.92         6.17 o
   6  11   0         63.19         30.70        10.22 o
   0  12   0       1041.55        949.00        19.46 o
   1  12   0          0.77          0.25         3.30 o
   2  12   0       3332.58       3302.42        29.83 o
   3  12   0        350.76        422.13        13.38 o
   4  12   0        743.09        722.89        18.34 o
   5  12   0         54.77         24.30         8.54 o
   6  12   0         70.21         59.46        10.69 o
   1  13   0          2.52         12.48         4.03 o
   2  13   0         51.80         51.96         5.35 o
   3  13   0         26.44         23.32         5.37 o
   4  13   0        129.47        130.39        10.59 o
   5  13   0        131.29        142.58        13.54 o
   6  13   0          0.00         16.02         8.81 o
   0  14   0        233.75        222.98        11.41 o
   1  14   0        595.25        578.69        11.29 o
   2  14   0        398.39        390.83        10.64 o
   3  14   0         49.83         41.92         7.12 o
   4  14   0         18.78         20.83         6.51 o
   5  14   0         91.33         81.63        11.38 o
   6  14   0          0.73         10.25         9.66 o
   1  15   0       4388.22       4293.88        35.76 o
   2  15   0        413.86        456.66        15.50 o
   3  15   0        846.89        843.05        18.92 o
   4  15   0       1266.01       1194.65        24.42 o
   5  15   0         19.29         -4.02         6.46 o
   0  16   0         15.78         13.30         6.37 o
   1  16   0         19.61         14.53         5.28 o
   2  16   0          0.22          0.91         5.57 o
   3  16   0         29.90         32.47         7.92 o
   4  16   0         11.72         10.73         6.93 o
   5  16   0         18.09         14.30         8.73 o
   1  17   0         72.31         68.18         6.80 o
   2  17   0        206.04        221.52        11.83 o
   3  17   0         37.33         26.23         7.38 o
   4  17   0        308.15        311.35        17.80 o
   5  17   0        113.41        117.84        13.59 o
   0  18   0          1.02          0.08         7.50 o
   1  18   0          2.52         -2.99         5.52 o
   2  18   0        269.94        301.73        13.94 o
   3  18   0        170.91        168.01        12.72 o
   4  18   0         44.76         48.58        11.33 o
   5  18   0         33.81         38.90        10.60 o
   1  19   0          0.86         -6.36         5.24 o
   2  19   0        210.31        212.30        12.28 o
   3  19   0         23.98         13.15         6.60 o
   4  19   0          1.67          5.53         7.74 o
   5  19   0         13.25          3.63        10.85 o
   0  20   0          7.12          4.24        11.22 o
   1  20   0         96.45        102.69         9.41 o
   2  20   0         46.70         54.71         8.28 o
   3  20   0          4.63          1.59         6.74 o
   4  20   0          0.39         -4.61         7.46 o
   5  20   0          0.14         11.61         9.29 o
   1  21   0         43.06         45.43         7.70 o
   2  21   0         26.34         24.38         7.30 o
   3  21   0        212.44        185.13        15.92 o
   4  21   0         66.55         64.43        11.33 o
   0  22   0          2.86          1.17         9.41 o
   1  22   0          1.48          2.34         6.45 o
   2  22   0         15.79          6.36         6.68 o
   3  22   0         15.13         18.82         7.89 o
   4  22   0          0.97          7.89         8.30 o
   1  23   0        135.17        132.63        11.86 o
   2  23   0         19.07         16.96         8.13 o
   3  23   0          2.47          8.74         8.03 o
   4  23   0          3.87          4.71         9.03 o
   0  24   0          4.01          7.12        10.78 o
   1  24   0          4.54         11.48         9.64 o
   2  24   0         50.85         54.71        10.06 o
   3  24   0         10.19         38.03         9.72 o
   4  24   0          0.44          5.33        15.40 o
   1  25   0        188.47        177.20        13.71 o
   2  25   0          0.08         12.05         8.02 o
   3  25   0         71.55        111.85        12.62 o
   0  26   0         43.59         37.63        13.56 o
   1  26   0         15.67          9.16         8.39 o
   2  26   0          2.86         12.04         8.58 o
   3  26   0         12.02         33.30        12.64 o
   1  27   0        159.23        161.05        14.00 o
   2  27   0         51.33         61.95        12.19 o
   3  27   0         25.73         46.82        12.45 o
   0  28   0          9.05         19.75        13.17 o
   1  28   0          0.42          6.56         9.29 o
   2  28   0          0.15          2.93        13.52 o
   1  29   0          1.06         23.44        10.57 o
   2  29   0         17.93         19.27        14.09 o
   0  30   0        283.83        307.98        26.84 o
   1  30   0         85.96         74.22        14.19 o
  -6   1   1         26.44         21.17         7.07 o
  -5   1   1         86.34         93.63         9.14 o
  -4   1   1         28.00         36.58         3.85 o
  -3   1   1       1242.78       1348.49        12.76 o
  -2   1   1         22.42         34.70         3.20 o
  -1   1   1       1969.95       1884.79        11.86 o
   0   1   1         27.44         27.21         1.18 o
   1   1   1       2090.80       2069.42        19.84 o
   2   1   1         85.78         79.56         3.72 o
   3   1   1        417.57        440.26         7.11 o
   4   1   1        452.15        458.98        16.71 o
   5   1   1         68.62         75.64         9.66 o
   6   1   1         11.54          7.04         7.28 o
  -6   2   1         16.10         27.25         7.96 o
  -5   2   1        496.55        509.74        18.04 o
  -4   2   1        769.14        691.42        10.51 o
  -3   2   1        954.80       1113.32        10.97 o
  -2   2   1       4909.14       4905.43        28.05 o
  -1   2   1        975.35       1210.06         8.46 o
   0   2   1       1879.62       1945.21        11.58 o
   1   2   1          0.79         -5.45         2.98 o
   2   2   1        624.78        740.73         9.47 o
   3   2   1         89.22        139.59         5.69 o
   4   2   1        169.95        170.08        10.41 o
   5   2   1        269.00        243.66        15.77 o
   6   2   1          1.33         22.61         8.22 o
  -6   3   1         27.75         25.09         6.82 o
  -5   3   1         17.17         13.11         6.40 o
  -4   3   1          8.26          4.64         3.05 o
  -3   3   1        841.63        775.32        11.09 o
  -2   3   1         15.55         -0.46         1.72 o
  -1   3   1          0.81         13.51         1.82 o
   0   3   1        219.21        247.22         3.33 o
   1   3   1        427.62        602.60         7.66 o
   2   3   1        495.39        490.39         6.75 o
   3   3   1        301.11        281.29        10.35 o
   4   3   1       1408.24       1215.21        21.07 o
   5   3   1        271.96        329.02        17.89 o
   6   3   1         94.01         73.63        11.05 o
  -6   4   1          1.60          4.40         6.36 o
  -5   4   1         89.19         76.02         8.32 o
  -4   4   1        561.78        559.88         9.59 o
  -3   4   1        453.43        481.56         7.58 o
  -2   4   1        406.10        517.76         7.28 o
  -1   4   1        625.46        783.18         7.91 o
   0   4   1       1569.26       1561.60        11.52 o
   1   4   1         22.44         20.33         3.00 o
   2   4   1       1945.52       1977.89        17.98 o
   3   4   1         43.31         49.91         4.57 o
   4   4   1        108.07        105.88         9.42 o
   5   4   1         17.14         22.00         6.84 o
   6   4   1          7.22         12.02         7.43 o
  -6   5   1         20.64         17.64         9.11 o
  -5   5   1        535.73        546.67        18.93 o
  -4   5   1        126.09        135.46         6.50 o
  -3   5   1        596.09        454.77         8.45 o
  -2   5   1        509.77        572.01         7.92 o
  -1   5   1       6837.96       6303.54        36.45 o
   0   5   1        510.94        503.03         6.37 o
   1   5   1       2217.83       1662.33        14.05 o
   2   5   1       1385.91       1364.30        15.16 o
   3   5   1         98.97        169.77         7.49 o
   4   5   1        637.17        591.89        16.39 o
   5   5   1          1.08          3.15         6.00 o
   6   5   1        145.01        152.81        14.08 o
  -6   6   1          9.62          6.31         6.22 o
  -5   6   1          3.16          3.39         4.85 o
  -4   6   1          9.09          6.43         3.71 o
  -3   6   1          0.22         -2.26         2.37 o
  -2   6   1        625.80        584.15         8.19 o
  -1   6   1        798.01        881.24        10.28 o
   0   6   1       8438.24       8742.09        50.94 o
   1   6   1        582.11        561.53         7.89 o
   2   6   1       1623.81       1572.14        18.72 o
   3   6   1        237.12        236.68         8.88 o
   4   6   1        413.15        407.71        15.05 o
   5   6   1          1.13          6.23         8.07 o
   6   6   1         62.34         73.83        11.08 o
  -6   7   1          8.51          9.74         7.51 o
  -5   7   1        159.09        179.30        11.10 o
  -4   7   1          4.14         -2.52         3.69 o
  -3   7   1        543.77        438.02         9.47 o
  -2   7   1          8.86         20.72         3.00 o
  -1   7   1         14.38         55.27         4.48 o
   0   7   1       2129.92       2295.25        18.49 o
   1   7   1        345.02        233.98         7.32 o
   2   7   1        895.05        881.33        12.75 o
   3   7   1        503.32        412.91        12.03 o
   4   7   1        133.36        128.80         9.29 o
   5   7   1         54.48         28.45         7.64 o
   6   7   1          4.09         10.32         7.90 o
  -6   8   1        103.95        105.78        13.69 o
  -5   8   1        257.82        245.56        12.56 o
  -4   8   1         71.00         74.85         7.06 o
  -3   8   1        209.09        257.88         7.93 o
  -2   8   1       1429.46       1362.05        15.18 o
  -1   8   1        836.10        830.27        12.98 o
   0   8   1       3270.09       2908.20        22.52 o
   1   8   1         64.82         52.94         4.08 o
   2   8   1       2348.08       2249.45        22.37 o
   3   8   1         84.29         82.78         6.62 o
   4   8   1        359.64        342.11        13.35 o
   5   8   1         44.63         44.20         8.50 o
   6   8   1          0.02         10.47         8.27 o
  -6   9   1          2.58         12.89         7.68 o
  -5   9   1         88.22         89.51         8.72 o
  -4   9   1        167.21        169.01         9.64 o
  -3   9   1         22.28         13.76         3.33 o
  -2   9   1          4.00          1.53         2.58 o
  -1   9   1        549.25        499.30         8.82 o
   0   9   1        845.16        823.91        10.86 o
   1   9   1          7.89          2.85         2.86 o
   2   9   1       2292.02       2340.66        21.00 o
   3   9   1        157.55        171.72         8.87 o
   4   9   1        109.08        107.83         8.94 o
   5   9   1         98.43        101.04        10.96 o
   6   9   1         37.57         39.11         9.92 o
  -6  10   1        119.97        132.40        13.56 o
  -5  10   1         88.49         80.02         8.85 o
  -4  10   1         51.00         46.52         6.52 o
  -3  10   1        208.89        224.34         7.84 o
  -2  10   1       1670.13       1568.20        16.71 o
  -1  10   1        194.88        238.41         8.23 o
   0  10   1       2500.48       2272.19        20.39 o
   1  10   1         77.01         95.89         5.65 o
   2  10   1       1229.06       1150.74        14.09 o
   3  10   1        182.28        169.71         9.68 o
   4  10   1         38.84         39.70         6.87 o
   5  10   1         47.34         39.16         7.98 o
   6  10   1          2.00         -3.28         8.88 o
  -6  11   1          0.70          7.28         8.36 o
  -5  11   1        175.14        163.64        12.30 o
  -4  11   1        171.22        164.96        10.12 o
  -3  11   1        311.79        328.22         9.57 o
  -2  11   1          9.66         15.19         3.09 o
  -1  11   1        830.59        818.49        12.30 o
   0  11   1         52.86         66.36         5.06 o
   1  11   1          0.08         -1.71         3.26 o
   2  11   1        155.44        180.74         7.30 o
   3  11   1        280.75        304.08        11.73 o
   4  11   1         64.55         68.60         7.71 o
   5  11   1         49.18         40.72         8.50 o
   6  11   1          1.29          2.42         8.75 o
  -6  12   1          2.74          2.45         8.54 o
  -5  12   1         26.76         26.20         7.14 o
  -4  12   1        364.71        399.63        25.18 o
  -3  12   1          2.76          2.73         3.60 o
  -2  12   1         30.69         31.06         3.37 o
  -1  12   1        230.07        191.74         7.64 o
   0  12   1        461.30        515.97        10.01 o
   1  12   1         71.79        103.00         6.79 o
   2  12   1        207.96        265.89         9.08 o
   3  12   1         75.11         81.86         7.53 o
   4  12   1          0.99          2.43         4.76 o
   5  12   1        124.56         96.78        11.90 o
   6  12   1         22.15         18.57        10.34 o
  -6  13   1        129.32        128.42        14.31 o
  -5  13   1         34.02         51.47         8.38 o
  -4  13   1        395.27        380.58        15.89 o
  -3  13   1       1384.40       1378.45        20.07 o
  -2  13   1        679.01        688.79        13.30 o
  -1  13   1       1276.51       1164.00        13.92 o
   0  13   1        274.49        276.62         9.19 o
   1  13   1       2744.06       2939.44        27.07 o
   2  13   1       1089.44       1134.82        15.68 o
   3  13   1         17.59          7.50         5.27 o
   4  13   1          0.39          1.12         5.90 o
   5  13   1         26.44         32.78         9.79 o
  -6  14   1         10.63         15.18         9.39 o
  -5  14   1        131.51        102.25        10.71 o
  -4  14   1        605.03        609.51        18.69 o
  -3  14   1         13.30          3.54         4.91 o
  -2  14   1         10.52          9.65         4.76 o
  -1  14   1         24.71         33.50         4.30 o
   0  14   1        241.70        267.20         9.25 o
   1  14   1       1388.94       1289.45        17.27 o
   2  14   1         58.61         63.27         6.49 o
   3  14   1         20.88         23.58         6.37 o
   4  14   1         94.13         77.31         9.42 o
   5  14   1          1.45          5.22         8.44 o
  -6  15   1          3.84          2.65         9.82 o
  -5  15   1         10.16          5.42         6.75 o
  -4  15   1         47.98         54.50         8.67 o
  -3  15   1         74.14         74.86         8.26 o
  -2  15   1        299.89        347.15        13.21 o
  -1  15   1         11.99         11.80         4.17 o
   0  15   1         37.12         48.99         5.18 o
   1  15   1        251.99        270.88        10.62 o
   2  15   1          4.21          0.36         4.72 o
   3  15   1          1.02          6.58         6.19 o
   4  15   1         17.29         11.83         6.64 o
   5  15   1          0.60         -4.06         7.85 o
  -5  16   1         14.21         10.62         7.08 o
  -4  16   1         15.24         20.67         6.85 o
  -3  16   1         68.32         71.74         9.08 o
  -2  16   1        182.36        185.30        10.60 o
  -1  16   1          0.61         -5.73         3.97 o
   0  16   1         12.31         13.82         4.59 o
   1  16   1        279.83        274.46        13.16 o
   2  16   1         73.21         59.54         7.66 o
   3  16   1         26.32         30.60         7.98 o
   4  16   1        177.94        157.23        12.57 o
   5  16   1          6.59         10.04         7.91 o
  -5  17   1         72.02         64.66        11.10 o
  -4  17   1          0.38          4.50         6.87 o
  -3  17   1        595.16        644.47        20.17 o
  -2  17   1        425.08        442.69        15.01 o
  -1  17   1         97.12         88.02         7.84 o
   0  17   1         31.38         30.58         5.42 o
   1  17   1        786.88        736.86        15.62 o
   2  17   1        633.18        615.74        16.54 o
   3  17   1          5.73          1.35         6.43 o
   4  17   1          1.08         -3.10         7.55 o
   5  17   1         17.74         24.98         9.74 o
  -5  18   1          0.12          8.69         8.59 o
  -4  18   1          1.54          6.11         6.56 o
  -3  18   1          0.29          0.05         6.49 o
  -2  18   1        102.44        123.26         9.36 o
  -1  18   1         31.04         32.53         6.80 o
   0  18   1        153.37        179.37         9.19 o
   1  18   1         55.57         63.25         8.20 o
   2  18   1          7.91          1.52         7.21 o
   3  18   1        400.90        430.02        18.67 o
   4  18   1        191.97        177.32        13.82 o
   5  18   1         83.74         90.19        13.23 o
  -5  19   1         16.37          5.48         8.34 o
  -4  19   1        138.79        143.19        12.78 o
  -3  19   1         51.19         51.19         8.62 o
  -2  19   1        135.58        149.15        10.36 o
  -1  19   1        243.93        257.92        12.28 o
   0  19   1         12.30          6.72         5.30 o
   1  19   1          5.55          7.37         6.75 o
   2  19   1         17.23         12.66         7.14 o
   3  19   1         71.21         80.52        10.13 o
   4  19   1        119.78        117.27        14.33 o
   5  19   1          4.40          7.38        14.65 o
  -5  20   1          3.05          3.82         8.79 o
  -4  20   1         21.36         33.32         8.86 o
  -3  20   1          0.11         -4.75         6.06 o
  -2  20   1        867.39        853.22        17.68 o
  -1  20   1        589.40        569.99        20.56 o
   0  20   1        256.40        249.38        13.39 o
   1  20   1          1.66         -0.10         6.89 o
   2  20   1        576.23        614.46        21.06 o
   3  20   1        363.20        373.10        18.24 o
   4  20   1         14.06          8.97         7.77 o
  -5  21   1         18.15         12.24        10.37 o
  -4  21   1         36.81         22.65         9.39 o
  -3  21   1          8.53         11.71         6.93 o
  -2  21   1         57.58         55.67         8.03 o
  -1  21   1          0.22          2.84         6.60 o
   0  21   1        136.75        113.86        11.16 o
   1  21   1         88.19         95.66         9.13 o
   2  21   1         41.49         47.52         9.18 o
   3  21   1         23.97         25.29        10.48 o
   4  21   1         32.44         24.75         8.72 o
  -4  22   1        145.89        166.10        15.16 o
  -3  22   1          0.14          1.87         6.89 o
  -2  22   1        416.26        476.92        19.39 o
  -1  22   1         92.44         89.73         9.14 o
   0  22   1         14.86         25.32         8.24 o
   1  22   1         33.55         37.85         7.66 o
   2  22   1         67.27         80.50        10.99 o
   3  22   1         48.87         54.46         9.56 o
   4  22   1          0.27         11.70         8.77 o
  -4  23   1          4.24         12.05        12.82 o
  -3  23   1         32.97         33.23         8.55 o
  -2  23   1         14.60         12.11         6.84 o
  -1  23   1         45.50         35.79         8.19 o
   0  23   1         61.52         61.27         9.48 o
   1  23   1        215.62        217.16        14.31 o
   2  23   1          0.46          7.02         7.78 o
   3  23   1        101.36        111.12        12.66 o
   4  23   1          8.82         25.82        10.28 o
  -4  24   1         11.86         10.98        10.15 o
  -3  24   1          0.00          8.95         9.00 o
  -2  24   1         53.55         36.71         8.22 o
  -1  24   1         38.65         24.85         8.29 o
   0  24   1          2.83          5.98         7.69 o
   1  24   1         56.49         44.01         9.24 o
   2  24   1          8.46          3.38         7.25 o
   3  24   1        143.44        154.19        14.00 o
  -4  25   1          5.69         24.99        11.18 o
  -3  25   1        137.75        138.33        14.10 o
  -2  25   1          0.92         -6.78         7.74 o
  -1  25   1        195.51        182.25        18.71 o
   0  25   1          1.40          1.39         7.65 o
   1  25   1        152.37        152.16        13.07 o
   2  25   1          6.86         19.96         9.22 o
   3  25   1         39.44         49.25        10.57 o
  -3  26   1         30.34         44.96        14.65 o
  -2  26   1         42.91         21.64        11.91 o
  -1  26   1         11.91         17.74         8.77 o
   0  26   1         10.74         -0.73         7.73 o
   1  26   1          2.41          9.44         8.28 o
   2  26   1         22.04         28.88        10.13 o
   3  26   1         12.61         13.31         9.90 o
  -3  27   1          8.40          9.21        10.34 o
  -2  27   1         13.31          8.40        10.76 o
  -1  27   1          0.10          7.27         8.73 o
   0  27   1         18.48         19.32         8.90 o
   1  27   1          0.69         16.77         9.21 o
   2  27   1          2.34         14.89         9.84 o
  -2  28   1         51.21         39.93        12.72 o
  -1  28   1          0.01         16.84         9.54 o
   0  28   1        216.16        212.57        15.88 o
   1  28   1        172.02        148.09        15.57 o
   2  28   1         20.12         35.27        11.58 o
  -2  29   1          5.21          5.29        12.55 o
  -1  29   1         40.69         25.07        10.66 o
   0  29   1         99.31         77.73        12.87 o
   1  29   1         13.57         25.04        12.67 o
  -1  30   1          6.53         14.07        11.72 o
   0  30   1         12.70          7.07        10.08 o
   1  30   1         16.56         30.93        11.51 o
  -7   0   2          0.75          9.66        10.91 o
  -6   0   2        236.57        268.15        24.35 o
  -5   0   2         10.22          2.19         5.30 o
  -4   0   2        618.38        613.38        14.16 o
  -3   0   2       3870.52       3868.40        37.30 o
  -2   0   2          9.48         -0.92         2.51 o
  -1   0   2       2176.02       1999.61        18.61 o
   0   0   2         82.84         58.30         3.79 o
   1   0   2        257.27        184.03         7.28 o
   2   0   2         48.09         84.78         7.72 o
   3   0   2        115.46        112.02        10.48 o
   4   0   2          0.12        -12.28         8.36 o
   5   0   2          8.75         -1.38         7.41 o
   6   0   2          5.67         19.66        10.95 o
  -7   1   2          4.42          2.93         7.78 o
  -6   1   2         12.84         15.22         6.68 o
  -5   1   2          0.05         -3.02         3.30 o
  -4   1   2        271.47        274.67         7.68 o
  -3   1   2        747.27        651.14         8.89 o
  -2   1   2          2.14         -1.46         1.82 o
  -1   1   2        414.75        304.78         8.83 o
   0   1   2       1274.25       1117.10         8.65 o
   1   1   2        431.82        278.50         4.98 o
   2   1   2        519.50        438.03         9.50 o
   3   1   2        143.67        123.15         6.24 o
   4   1   2         52.33         48.68         8.44 o
   5   1   2         25.30         44.96         9.07 o
   6   1   2          2.23          6.35         7.15 o
  -7   2   2          1.01          0.09         7.35 o
  -6   2   2          2.46         11.91         6.58 o
  -5   2   2          5.46          1.32         3.77 o
  -4   2   2        532.92        559.09         8.98 o
  -3   2   2        138.19        168.29         6.02 o
  -2   2   2        952.28        762.23         8.61 o
  -1   2   2        788.35        976.68         7.82 o
   0   2   2       2852.74       2698.10        18.20 o
   1   2   2         63.68         58.47         2.50 o
   2   2   2       1445.55       1371.51        14.18 o
   3   2   2        332.05        331.92         9.33 o
   4   2   2        611.92        611.36        17.58 o
   5   2   2          0.20          8.27         6.79 o
   6   2   2          8.70         28.18         8.87 o
  -7   3   2        121.19        128.33        15.25 o
  -6   3   2         39.98         26.86         6.87 o
  -5   3   2        413.16        449.03        14.25 o
  -4   3   2          4.60          0.64         2.74 o
  -3   3   2       2102.80       2069.19        16.84 o
  -2   3   2        211.33        249.36         4.70 o
  -1   3   2       2587.99       2432.84        15.05 o
   0   3   2       4245.95       4496.88        26.73 o
   1   3   2       1184.28       1037.78         9.88 o
   2   3   2       1685.08       1746.42        16.57 o
   3   3   2         84.27         62.17         4.69 o
   4   3   2         69.55         66.60         9.31 o
   5   3   2          6.62          3.60         6.53 o
   6   3   2          6.98         18.89         8.37 o
  -7   4   2          5.21         18.17         8.05 o
  -6   4   2         86.27         77.90         9.63 o
  -5   4   2        276.97        275.08        10.94 o
  -4   4   2        474.53        491.76         9.31 o
  -3   4   2       2529.20       2682.50        20.76 o
  -2   4   2        628.23        592.61         7.59 o
  -1   4   2      13697.62      14599.89        76.53 o
   0   4   2      11897.65      12447.33        68.65 o
   1   4   2       4282.31       4244.64        27.92 o
   2   4   2        175.87        171.78         5.61 o
   3   4   2        802.57        724.37        13.21 o
   4   4   2        912.85        821.29        19.42 o
   5   4   2         93.76         68.10        10.18 o
   6   4   2        128.16        150.77        15.03 o
  -7   5   2         14.51         40.52        11.37 o
  -6   5   2         13.08         32.47         7.64 o
  -5   5   2        241.61        257.54        11.45 o
  -4   5   2        198.42        200.84         7.53 o
  -3   5   2        962.27        859.04        11.38 o
  -2   5   2         29.24         17.03         2.61 o
  -1   5   2      45751.10      47294.37       227.40 o
   0   5   2      31659.87      33045.11       166.69 o
   1   5   2         14.86         32.30         2.65 o
   2   5   2        436.44        402.72         8.10 o
   3   5   2         17.15         20.77         4.50 o
   4   5   2         81.52         90.73         9.33 o
   5   5   2         37.83         34.61         8.39 o
   6   5   2          2.07         -0.54         7.70 o
  -7   6   2          7.52         20.30        12.16 o
  -6   6   2        337.03        312.50        16.71 o
  -5   6   2        123.54        114.67         8.85 o
  -4   6   2        165.06        153.69         7.52 o
  -3   6   2        448.26        459.35         8.54 o
  -2   6   2       1422.37       1595.85        13.72 o
  -1   6   2      13120.49      13978.44        72.16 o
   0   6   2      16941.47      17992.93        90.76 o
   1   6   2         47.98         54.44         3.34 o
   2   6   2         18.04         14.45         3.44 o
   3   6   2         63.45         64.34         6.56 o
   4   6   2         51.38         42.49         7.94 o
   5   6   2         98.97        115.58        13.35 o
   6   6   2          5.60          6.14         8.28 o
  -6   7   2          3.12         -0.16         6.26 o
  -5   7   2        271.48        268.86        12.19 o
  -4   7   2        267.77        292.02        10.02 o
  -3   7   2        390.43        402.71         8.52 o
  -2   7   2       1951.50       2027.25        16.61 o
  -1   7   2       1494.79       1528.86        12.96 o
   0   7   2       3891.21       4095.03        27.36 o
   1   7   2         15.83          3.55         2.71 o
   2   7   2       1430.47       1440.47        17.06 o
   3   7   2        186.99        190.92         8.99 o
   4   7   2        512.65        527.85        20.30 o
   5   7   2        189.66        152.18        14.19 o
   6   7   2          1.91         16.96         8.54 o
  -6   8   2          5.92          6.91         6.63 o
  -5   8   2         43.77         37.44         6.25 o
  -4   8   2         17.77         10.75         3.88 o
  -3   8   2       1460.94       1540.00        16.62 o
  -2   8   2        508.24        594.77         8.10 o
  -1   8   2       4232.37       4496.39        28.68 o
   0   8   2         14.38          9.74         2.81 o
   1   8   2         88.36        108.62         5.42 o
   2   8   2         70.31         93.45         6.29 o
   3   8   2        859.41        847.32        18.25 o
   4   8   2        800.59        712.76        19.15 o
   5   8   2         24.15         18.23         7.66 o
   6   8   2         72.82         67.08        17.10 o
  -6   9   2          3.77         -0.25         6.78 o
  -5   9   2        424.16        381.90        14.52 o
  -4   9   2        634.39        587.45        12.17 o
  -3   9   2        447.55        424.49         9.28 o
  -2   9   2       2196.89       2450.40        20.67 o
  -1   9   2         62.73         51.42         3.27 o
   0   9   2       1976.48       2113.71        18.29 o
   1   9   2        192.17        162.06         6.62 o
   2   9   2        401.95        427.95        10.60 o
   3   9   2         47.71         46.58         5.98 o
   4   9   2        180.77        196.37        13.27 o
   5   9   2          1.80         -2.17         6.70 o
  -6  10   2         18.02         14.09         8.71 o
  -5  10   2         89.93         74.79         8.63 o
  -4  10   2        356.58        345.33        12.59 o
  -3  10   2          5.13          0.23         3.04 o
  -2  10   2       2743.19       2705.89        25.54 o
  -1  10   2       1455.31       1412.69        13.43 o
   0  10   2       1041.13       1013.16        12.90 o
   1  10   2        522.27        500.94         9.34 o
   2  10   2         60.45         59.18         4.34 o
   3  10   2        484.86        485.92        17.63 o
   4  10   2        353.46        358.38        16.62 o
   5  10   2          0.30          4.26         6.68 o
  -6  11   2          6.82         -5.01         7.31 o
  -5  11   2        227.25        216.43        13.49 o
  -4  11   2        192.71        191.95        11.09 o
  -3  11   2        142.48        181.65         8.19 o
  -2  11   2        906.92        949.43        14.00 o
  -1  11   2        599.29        527.90         8.09 o
   0  11   2        922.97        877.91        12.49 o
   1  11   2        708.23        620.41        12.51 o
   2  11   2        409.56        387.80        11.86 o
   3  11   2        795.03        735.70        14.46 o
   4  11   2         84.94         84.80         9.95 o
   5  11   2         61.18         78.31        11.53 o
  -6  12   2         34.90         51.18        10.23 o
  -5  12   2        119.33        126.80        11.47 o
  -4  12   2        133.25        107.93         9.49 o
  -3  12   2        177.93        172.45         8.89 o
  -2  12   2         24.14          7.63         3.99 o
  -1  12   2         90.14         94.87         4.44 o
   0  12   2        191.09        195.59         8.17 o
   1  12   2         86.20        107.70         6.82 o
   2  12   2        324.53        329.44        10.05 o
   3  12   2          3.20          2.72         5.00 o
   4  12   2         19.11          5.64         6.19 o
   5  12   2         17.16         15.10         8.19 o
  -6  13   2          9.25         13.59         8.38 o
  -5  13   2        184.10        176.20        14.89 o
  -4  13   2          1.82         -5.31         5.00 o
  -3  13   2        125.11        125.55         8.47 o
  -2  13   2        128.60        121.67         7.53 o
  -1  13   2         70.64        104.83         6.48 o
   0  13   2        206.51        222.95        11.49 o
   1  13   2        204.26        180.74         8.70 o
   2  13   2         44.17         52.94         6.05 o
   3  13   2         26.93         18.97         6.12 o
   4  13   2         27.24         34.35         8.47 o
   5  13   2          8.19          1.64         8.20 o
  -6  14   2          4.20         -4.61         8.08 o
  -5  14   2         95.79         84.50        10.56 o
  -4  14   2         14.89         14.35         6.47 o
  -3  14   2         43.39         38.18         6.21 o
  -2  14   2         61.14         53.03         6.31 o
  -1  14   2        175.29        172.01         7.53 o
   0  14   2        660.21        617.91        11.78 o
   1  14   2        404.14        397.67        12.37 o
   2  14   2       1676.25       1606.67        21.95 o
   3  14   2         19.42         24.21         6.45 o
   4  14   2        140.36        132.97        12.61 o
   5  14   2         37.80         28.63         9.65 o
  -6  15   2          7.98          8.46         9.63 o
  -5  15   2        233.08        245.86        16.93 o
  -4  15   2        194.83        211.54        13.36 o
  -3  15   2        413.47        395.46        13.58 o
  -2  15   2       1102.59       1073.61        16.98 o
  -1  15   2        115.39         97.23         5.85 o
   0  15   2         59.35         66.29         6.41 o
   1  15   2        216.95        250.05        10.80 o
   2  15   2        100.82        105.28         9.35 o
   3  15   2        150.20        137.65        10.80 o
   4  15   2         24.26         25.11         8.34 o
   5  15   2         25.59         15.76         9.08 o
  -6  16   2          6.29         15.13         9.54 o
  -5  16   2          2.79         -0.53         8.46 o
  -4  16   2         48.62         49.15         8.50 o
  -3  16   2          5.54         -0.70         5.76 o
  -2  16   2        129.91        142.30         9.23 o
  -1  16   2         20.53         11.05         5.37 o
   0  16   2         68.39         67.74         6.78 o
   1  16   2        122.98        127.19         8.75 o
   2  16   2        357.80        367.39        14.42 o
   3  16   2          0.98         -2.04         5.83 o
   4  16   2         20.44         27.63         8.88 o
   5  16   2         38.85         27.97        13.85 o
  -6  17   2          3.60         11.12        10.15 o
  -5  17   2         40.28         44.18        10.31 o
  -4  17   2         55.23         35.44         8.57 o
  -3  17   2        425.67        454.42        16.54 o
  -2  17   2          3.62          1.78         5.47 o
  -1  17   2         62.76         49.90         6.88 o
   0  17   2          6.50          9.42         5.49 o
   1  17   2        468.84        514.49        14.18 o
   2  17   2         21.76         23.18         7.75 o
   3  17   2        456.07        483.55        19.23 o
   4  17   2          5.34         -1.63         7.60 o
   5  17   2         19.88         41.75        10.79 o
  -5  18   2         50.15         40.26         9.72 o
  -4  18   2         49.07         56.74         9.33 o
  -3  18   2         11.69          5.70         5.56 o
  -2  18   2        354.92        369.92        14.13 o
  -1  18   2        186.79        202.21        10.77 o
   0  18   2        114.09        113.55         8.65 o
   1  18   2        100.53        111.62         9.33 o
   2  18   2         18.51         13.82         7.41 o
   3  18   2         19.98         23.37         7.87 o
   4  18   2         17.26          3.36         7.22 o
  -5  19   2        169.99        156.05        16.69 o
  -4  19   2        203.36        229.79        14.99 o
  -3  19   2          6.10         -6.29         5.90 o
  -2  19   2        275.38        294.86        13.64 o
  -1  19   2        285.26        277.44        13.48 o
   0  19   2        715.82        694.84        19.57 o
   1  19   2        524.27        532.29        18.00 o
   2  19   2        268.24        260.65        14.73 o
   3  19   2        288.07        275.36        17.21 o
   4  19   2          2.06          8.56         8.20 o
  -5  20   2         23.80         18.67         9.42 o
  -4  20   2        106.88        136.18        12.67 o
  -3  20   2          4.06          7.67         6.71 o
  -2  20   2         38.97         36.76         7.43 o
  -1  20   2         15.25         14.48         7.45 o
   0  20   2         47.74         47.14         8.86 o
   1  20   2        302.31        327.52        14.98 o
   2  20   2         45.32         42.42         8.66 o
   3  20   2         29.82         26.42        10.66 o
   4  20   2         17.66         18.71         8.33 o
  -5  21   2         87.14         68.66        12.60 o
  -4  21   2         51.37         56.33        11.34 o
  -3  21   2          0.90          3.87         6.71 o
  -2  21   2          6.69         14.11         6.15 o
  -1  21   2          0.19         -2.91         6.69 o
   0  21   2         64.54         56.50         9.41 o
   1  21   2         28.09         18.46         7.07 o
   2  21   2          9.86          6.81         7.11 o
   3  21   2         44.40         39.04        10.20 o
   4  21   2         49.44         43.82        10.46 o
  -5  22   2         11.22          4.81         8.41 o
  -4  22   2         75.61         76.88        11.77 o
  -3  22   2          0.50          6.07         7.18 o
  -2  22   2        288.74        263.57        14.34 o
  -1  22   2        221.16        209.69        12.62 o
   0  22   2         29.16         24.74         7.90 o
   1  22   2        328.14        316.73        15.32 o
   2  22   2         23.40         21.08         8.61 o
   3  22   2        149.98        177.16        15.20 o
   4  22   2         70.67         72.20        12.68 o
  -4  23   2          2.71         17.48         7.75 o
  -3  23   2          1.75         12.55         7.43 o
  -2  23   2          5.48          6.52         6.59 o
  -1  23   2          0.24          0.54         6.65 o
   0  23   2          6.38          2.42         7.37 o
   1  23   2          0.10          7.55         7.66 o
   2  23   2        118.30        126.33        12.51 o
   3  23   2         51.24         55.26        11.08 o
  -4  24   2         37.89         24.70         9.12 o
  -3  24   2        126.21         95.46        14.77 o
  -2  24   2         72.24         81.48        12.10 o
  -1  24   2         60.92         61.55        10.74 o
   0  24   2         44.17         32.47         8.44 o
   1  24   2          0.33         -0.41         8.27 o
   2  24   2          8.54          4.52         7.91 o
   3  24   2         14.80          6.00        10.85 o
  -4  25   2         16.07         19.67         9.25 o
  -3  25   2          1.65         11.46         9.01 o
  -2  25   2          4.49          4.86         7.96 o
  -1  25   2        223.40        246.84        17.75 o
   0  25   2        237.63        247.15        15.71 o
   1  25   2         21.39         20.77        10.48 o
   2  25   2         11.53         28.36        10.19 o
   3  25   2          3.51          2.30        11.07 o
  -3  26   2          1.12          8.20         9.05 o
  -2  26   2          0.41         13.83         9.29 o
  -1  26   2         76.13         69.35        12.37 o
   0  26   2        110.63        123.37        13.13 o
   1  26   2         14.24         14.22         9.55 o
   2  26   2          6.71          4.91         9.93 o
   3  26   2         12.29         10.23        16.78 o
  -3  27   2         16.06         10.39        12.87 o
  -2  27   2         15.22         10.11        11.37 o
  -1  27   2         71.77         65.61        12.06 o
   0  27   2         34.05         30.44         9.90 o
   1  27   2          1.40         13.82         9.86 o
   2  27   2          1.03         29.47        10.63 o
  -3  28   2          7.30          0.98        12.59 o
  -2  28   2         29.17         29.40        11.27 o
  -1  28   2         56.28         41.84        11.40 o
   0  28   2          0.15          7.01         9.03 o
   1  28   2         18.02         26.36        10.75 o
   2  28   2          9.69         40.59        11.16 o
  -2  29   2         30.02         25.60        12.74 o
  -1  29   2         76.71         91.67        13.05 o
   0  29   2         27.47         22.12        10.21 o
   1  29   2         60.66         54.64        13.57 o
  -1  30   2         10.07         17.25        11.66 o
   0  30   2         18.22         11.51        14.86 o
  -7   1   3          1.03          7.73         7.78 o
  -6   1   3         69.36         54.20         8.11 o
  -5   1   3          3.93          5.76         3.59 o
  -4   1   3         71.55         64.19         4.59 o
  -3   1   3        402.11        455.79         8.05 o
  -2   1   3          1.27         -3.05         1.64 o
  -1   1   3       4067.13       4119.14        26.01 o
   0   1   3        333.28        296.24         5.75 o
   1   1   3       1099.65       1079.34        10.21 o
   2   1   3         90.16         98.41         4.78 o
   3   1   3        177.31        172.04         9.17 o
   4   1   3        294.43        283.07        16.21 o
   5   1   3        171.13        164.21        14.19 o
  -7   2   3         66.77         64.26        12.46 o
  -6   2   3          0.13          0.53         5.52 o
  -5   2   3          9.22          0.56         3.15 o
  -4   2   3        226.83        243.40         7.86 o
  -3   2   3       1051.79       1034.17        11.50 o
  -2   2   3        227.33        296.51         4.91 o
  -1   2   3        179.46        150.71         5.76 o
   0   2   3         57.04         65.32         3.60 o
   1   2   3        267.57        232.87         7.39 o
   2   2   3        192.47        193.02         6.78 o
   3   2   3        229.64        221.47        11.61 o
   4   2   3        756.95        670.61        22.59 o
   5   2   3         64.88         52.12         9.17 o
  -7   3   3          0.04          3.49         7.92 o
  -6   3   3         50.65         38.79         7.40 o
  -5   3   3          2.57          1.46         3.56 o
  -4   3   3         61.81         43.05         4.27 o
  -3   3   3        120.39        125.09         5.31 o
  -2   3   3        219.99        169.94         4.60 o
  -1   3   3        802.93        675.39         6.38 o
   0   3   3       2095.27       2249.97        17.77 o
   1   3   3       3350.73       3338.03        24.84 o
   2   3   3       1096.63       1249.80        14.83 o
   3   3   3        328.71        342.73        14.92 o
   4   3   3          4.60         12.04         6.33 o
   5   3   3         10.35         24.11         7.76 o
  -7   4   3         15.23         21.67         7.87 o
  -6   4   3          2.33          5.95         5.80 o
  -5   4   3        104.22        110.80         6.67 o
  -4   4   3        595.12        554.91        10.18 o
  -3   4   3        126.74        158.27         5.63 o
  -2   4   3         12.44         -2.04         1.73 o
  -1   4   3       3737.48       4268.09        28.17 o
   0   4   3        233.08        189.84         6.18 o
   1   4   3        424.22        502.14         7.62 o
   2   4   3        359.52        371.92         8.62 o
   3   4   3         69.00         57.11         9.27 o
   4   4   3        193.86        182.14        13.77 o
   5   4   3          1.09          0.77         6.76 o
  -7   5   3         54.67         73.55        11.85 o
  -6   5   3          0.57          2.46         5.54 o
  -5   5   3         13.41         10.20         4.12 o
  -4   5   3         30.96         40.09         4.53 o
  -3   5   3        460.34        423.12         7.59 o
  -2   5   3        613.31        674.18         8.52 o
  -1   5   3       4348.35       4162.44        31.93 o
   0   5   3         18.98         22.78         2.88 o
   1   5   3       1104.73       1122.85        12.19 o
   2   5   3        183.23        201.32         6.86 o
   3   5   3        122.93        114.81         9.43 o
   4   5   3          6.80          9.31         6.74 o
   5   5   3         12.98          5.31         5.66 o
  -7   6   3         50.45         61.02        11.09 o
  -6   6   3          2.22          3.80         6.17 o
  -5   6   3          9.43         14.40         4.85 o
  -4   6   3         75.79        101.45         7.24 o
  -3   6   3        534.86        589.31        10.30 o
  -2   6   3       1872.22       1634.30        14.62 o
  -1   6   3        455.50        514.54         7.45 o
   0   6   3       2107.88       1957.93        16.48 o
   1   6   3       1308.64       1504.77        14.97 o
   2   6   3        934.94        816.50        12.65 o
   3   6   3        342.81        338.94        12.43 o
   4   6   3        979.59        846.37        20.52 o
   5   6   3         18.80         15.93         8.23 o
  -7   7   3         72.94         95.94        14.37 o
  -6   7   3          5.64          8.24         6.50 o
  -5   7   3       1546.00       1467.41        20.56 o
  -4   7   3         68.20         60.92         5.65 o
  -3   7   3       1385.51       1388.14        14.36 o
  -2   7   3        273.80        291.26         6.69 o
  -1   7   3        411.12        338.08         8.30 o
   0   7   3        592.23        681.18         8.40 o
   1   7   3       1263.04       1641.35        15.21 o
   2   7   3        945.91       1005.36        15.22 o
   3   7   3        344.55        379.98        13.50 o
   4   7   3          0.49         -1.36         5.73 o
   5   7   3          0.01          2.42         7.21 o
  -7   8   3          7.93         15.97         9.71 o
  -6   8   3         77.01        108.59        11.65 o
  -5   8   3         96.09         94.67         8.49 o
  -4   8   3       1999.13       1978.41        28.61 o
  -3   8   3       1266.96       1279.64        14.14 o
  -2   8   3         15.70         -3.41         2.51 o
  -1   8   3        502.79        478.41         7.30 o
   0   8   3       1464.61       1462.65        13.31 o
   1   8   3        661.81        636.75        10.49 o
   2   8   3        308.93        340.66        15.06 o
   3   8   3        170.73        192.32        10.86 o
   4   8   3        166.09        159.39        12.93 o
   5   8   3         24.78         19.81         8.84 o
  -6   9   3         81.33         78.63        10.23 o
  -5   9   3         22.34         19.31         6.15 o
  -4   9   3        348.80        319.01        10.21 o
  -3   9   3        430.36        419.43         8.81 o
  -2   9   3        137.31        115.12         5.36 o
  -1   9   3       2243.07       1978.18        17.39 o
   0   9   3       2420.15       2540.10        21.22 o
   1   9   3       5097.28       5029.59        33.01 o
   2   9   3        201.50        261.39         9.51 o
   3   9   3         98.73         92.30         8.52 o
   4   9   3         20.33         29.86         7.61 o
   5   9   3         68.53         71.66        11.26 o
  -6  10   3        102.54        126.43        12.26 o
  -5  10   3        335.06        339.06        15.21 o
  -4  10   3         40.00         37.08         4.76 o
  -3  10   3         75.98        103.64         5.63 o
  -2  10   3       2024.65       2092.79        18.19 o
  -1  10   3        379.19        368.16         7.71 o
   0  10   3         69.67        103.00         5.65 o
   1  10   3          7.66          6.51         3.37 o
   2  10   3        339.78        369.59        11.60 o
   3  10   3        186.65        188.60        11.13 o
   4  10   3        160.69        131.90        11.49 o
   5  10   3         11.22         19.61         8.26 o
  -6  11   3          4.51          9.88         7.19 o
  -5  11   3          2.57          0.11         5.76 o
  -4  11   3         75.19         75.07         9.48 o
  -3  11   3        138.91        162.31         7.38 o
  -2  11   3         63.53         63.78         5.19 o
  -1  11   3        459.55        417.85         9.44 o
   0  11   3        119.23        137.05         6.58 o
   1  11   3       1352.21       1299.74        15.84 o
   2  11   3         24.73         16.72         5.24 o
   3  11   3        687.03        665.41        16.43 o
   4  11   3          4.11         10.78         5.92 o
   5  11   3         14.40         24.45         8.59 o
  -6  12   3          6.29         31.32         7.86 o
  -5  12   3          0.40         -0.21         6.03 o
  -4  12   3          0.05          3.43         5.25 o
  -3  12   3        484.61        434.69        11.46 o
  -2  12   3         50.66         59.28         5.32 o
  -1  12   3         46.05         73.63         5.13 o
   0  12   3        193.33        275.44         9.80 o
   1  12   3        363.13        378.12        10.72 o
   2  12   3        436.93        447.74        15.46 o
   3  12   3         27.71         29.97         6.73 o
   4  12   3          2.00          7.90         7.08 o
   5  12   3         72.67         61.21        12.31 o
  -6  13   3        112.49        109.17        11.73 o
  -5  13   3          4.30         -4.78         6.22 o
  -4  13   3         60.70         63.72         7.84 o
  -3  13   3          1.52         -0.08         4.39 o
  -2  13   3          0.07         -4.80         3.35 o
  -1  13   3        125.93        126.75         6.61 o
   0  13   3         67.33         56.59         5.74 o
   1  13   3        176.47        198.35         9.39 o
   2  13   3         41.85         36.52         6.25 o
   3  13   3        175.35        165.23        10.87 o
   4  13   3         19.38         18.55         7.66 o
   5  13   3         39.46         54.36        11.27 o
  -6  14   3          0.01          3.79         7.79 o
  -5  14   3        319.56        341.11        18.07 o
  -4  14   3        139.92        177.79        12.52 o
  -3  14   3         18.52         12.16         5.20 o
  -2  14   3        647.66        679.65        13.11 o
  -1  14   3          7.76          8.13         3.93 o
   0  14   3        502.20        496.58        13.69 o
   1  14   3        396.18        411.81        12.39 o
   2  14   3        589.80        569.51        15.05 o
   3  14   3         38.29         43.87         7.53 o
   4  14   3         94.46         77.74        11.28 o
   5  14   3         14.89          0.72        11.11 o
  -6  15   3         26.19         21.89         9.72 o
  -5  15   3          0.05          5.61         6.73 o
  -4  15   3         42.82         32.36         7.28 o
  -3  15   3         16.65          9.62         5.50 o
  -2  15   3        289.54        309.31        11.74 o
  -1  15   3         15.07         21.24         4.58 o
   0  15   3        212.13        235.16        13.72 o
   1  15   3          0.75          4.39         5.33 o
   2  15   3        102.12        117.32         9.04 o
   3  15   3         10.10          8.35         5.60 o
   4  15   3         35.99         18.91         8.96 o
   5  15   3          0.57          2.29         8.52 o
  -6  16   3         15.89          5.18         8.61 o
  -5  16   3         52.77         45.26         9.46 o
  -4  16   3         80.72         73.20        10.14 o
  -3  16   3        166.33        193.26        10.80 o
  -2  16   3         51.11         39.65         6.62 o
  -1  16   3        305.62        332.91        16.39 o
   0  16   3        320.80        332.70        11.91 o
   1  16   3        325.39        361.77        13.28 o
   2  16   3        113.71        126.11         9.37 o
   3  16   3          5.30         10.07         6.39 o
   4  16   3         28.02         19.58         8.52 o
  -6  17   3         50.52         50.59        10.61 o
  -5  17   3         39.15         36.33         8.66 o
  -4  17   3        165.32        164.79        12.32 o
  -3  17   3        106.25         82.12         8.73 o
  -2  17   3        458.20        478.30        14.39 o
  -1  17   3          0.42          3.50         5.87 o
   0  17   3        490.76        551.95        14.05 o
   1  17   3         23.26         24.59         6.23 o
   2  17   3        203.44        205.91        12.30 o
   3  17   3         55.51         45.00         8.41 o
   4  17   3          6.11         -0.28         8.09 o
  -5  18   3         11.56         20.06         8.39 o
  -4  18   3         26.61         24.44         7.99 o
  -3  18   3        461.26        437.61        16.20 o
  -2  18   3        275.48        313.58        13.07 o
  -1  18   3        152.96        167.86        10.74 o
   0  18   3        202.85        217.16        15.03 o
   1  18   3         44.75         47.11         7.35 o
   2  18   3        667.75        661.34        21.77 o
   3  18   3         71.43         65.00        10.47 o
   4  18   3          1.38         -1.35         8.19 o
  -5  19   3         21.55         20.23         8.43 o
  -4  19   3         11.31         11.21         7.31 o
  -3  19   3         33.62         34.99         7.49 o
  -2  19   3          1.07         -5.97         6.11 o
  -1  19   3         69.77         86.65         9.33 o
   0  19   3         27.01         18.40         6.88 o
   1  19   3        130.39        137.11         9.91 o
   2  19   3         51.54         47.41         8.72 o
   3  19   3         78.53         86.98        10.89 o
   4  19   3          6.59          2.87         8.73 o
  -5  20   3          8.65         11.03         8.60 o
  -4  20   3         17.16         10.28         9.73 o
  -3  20   3         60.30         52.46         8.34 o
  -2  20   3        179.58        188.10        13.04 o
  -1  20   3         71.40         75.81         9.33 o
   0  20   3        105.05        108.46        10.29 o
   1  20   3          0.02         -8.65         5.92 o
   2  20   3         41.27         58.38         9.27 o
   3  20   3         69.37         58.42        10.00 o
   4  20   3          5.63         13.93         8.82 o
  -5  21   3          6.47         20.02        10.97 o
  -4  21   3         13.27         19.73         8.74 o
  -3  21   3         23.09         14.41         7.33 o
  -2  21   3        193.87        189.44        12.91 o
  -1  21   3         57.35         47.01         8.82 o
   0  21   3        294.04        280.57        14.52 o
   1  21   3         60.27         72.71         9.77 o
   2  21   3         35.07         38.85         8.86 o
   3  21   3         15.69         40.69         8.92 o
   4  21   3         19.47         21.06        12.56 o
  -5  22   3         36.03         54.11        12.06 o
  -4  22   3         53.02         67.55        18.13 o
  -3  22   3        213.87        211.08        14.28 o
  -2  22   3         25.67         19.64         6.76 o
  -1  22   3        181.56        172.91        14.30 o
   0  22   3         26.52         32.41         8.59 o
   1  22   3         50.95         42.18         9.68 o
   2  22   3         11.19         16.09         9.19 o
   3  22   3         53.58         42.42        10.47 o
  -4  23   3         12.68         16.06        12.73 o
  -3  23   3          5.13          5.79         8.27 o
  -2  23   3         19.15          8.53         7.46 o
  -1  23   3        281.32        294.33        17.14 o
   0  23   3        263.68        305.55        17.16 o
   1  23   3         65.84         56.56        10.95 o
   2  23   3        115.07         89.61        11.38 o
   3  23   3        114.18        127.07        15.61 o
  -4  24   3          4.18         13.68         8.94 o
  -3  24   3        186.20        220.08        18.23 o
  -2  24   3        207.13        201.23        15.10 o
  -1  24   3        147.08        135.29        13.81 o
   0  24   3        429.89        429.40        21.72 o
   1  24   3         17.71         14.83         9.92 o
   2  24   3         19.48         30.75        10.29 o
   3  24   3         46.50         42.83        10.43 o
  -4  25   3          1.37          7.31         7.93 o
  -3  25   3         10.41         21.52         9.32 o
  -2  25   3        120.98        131.79        13.47 o
  -1  25   3         32.78         28.13        10.47 o
   0  25   3         29.26         23.13         9.90 o
   1  25   3        125.31        104.22        13.85 o
   2  25   3        107.98        126.72        14.69 o
  -3  26   3          0.13          8.46         9.34 o
  -2  26   3          5.60         22.43        10.14 o
  -1  26   3         66.70         45.74        10.79 o
   0  26   3        126.17        126.56        14.32 o
   1  26   3         10.74         28.20        10.96 o
   2  26   3         18.98         34.25        11.11 o
  -3  27   3          2.66          2.82         8.62 o
  -2  27   3          8.89          5.94         9.30 o
  -1  27   3         32.09         26.00        10.43 o
   0  27   3        111.53         97.90        13.15 o
   1  27   3         12.32         18.29        11.16 o
   2  27   3         20.19         27.29        10.89 o
  -3  28   3         45.81         38.09        12.66 o
  -2  28   3         16.85         21.33        10.09 o
  -1  28   3          5.19         14.39         9.54 o
   0  28   3          0.00         10.28         9.30 o
   1  28   3          4.92         35.41        12.24 o
  -2  29   3         38.31         29.09        12.06 o
  -1  29   3         41.03         38.04        11.42 o
   0  29   3         11.27         18.43        11.79 o
   1  29   3          8.93         22.14        11.76 o
  -7   0   4         98.31         96.07        16.08 o
  -6   0   4         29.33         25.24         6.38 o
  -5   0   4        239.05        219.54        11.75 o
  -4   0   4          0.20         -1.06         3.83 o
  -3   0   4       1868.25       1783.63        21.46 o
  -2   0   4        862.95        663.18        11.42 o
  -1   0   4       1334.56       1241.64        19.79 o
   0   0   4        211.90        302.67         7.46 o
   2   0   4        944.97        900.23        23.70 o
   3   0   4        438.04        464.55        20.03 o
   4   0   4         50.98         66.03        13.48 o
   5   0   4         36.17         28.25        14.11 o
  -7   1   4         77.32         81.78        10.45 o
  -6   1   4         69.20         75.13         6.25 o
  -5   1   4        361.13        387.64        10.36 o
  -4   1   4        904.26        938.16        11.85 o
  -3   1   4       4769.63       5115.50        31.47 o
  -2   1   4          0.51         -1.24         1.95 o
  -1   1   4       2561.04       2474.73        20.72 o
   0   1   4        755.70        628.11         8.33 o
   1   1   4       4269.03       4142.12        27.94 o
   2   1   4         27.66         38.19         3.53 o
   3   1   4       1007.55        917.59        18.24 o
   4   1   4        230.16        199.39        14.14 o
   5   1   4         39.56         66.19        10.90 o
  -7   2   4          0.50         18.21         7.24 o
  -6   2   4         59.17         80.75         6.57 o
  -5   2   4         62.02        100.11         6.10 o
  -4   2   4        765.57        715.14        10.55 o
  -3   2   4        200.17        237.57         6.92 o
  -2   2   4        242.85        168.04         9.25 o
  -1   2   4        368.76        356.23         5.69 o
   0   2   4        164.67        104.97         4.70 o
   1   2   4        149.99        129.25         6.21 o
   2   2   4        469.59        400.78         9.65 o
   3   2   4        193.38        197.89        11.80 o
   4   2   4        137.80        141.29        12.36 o
   5   2   4          4.97          7.44         7.27 o
  -7   3   4          3.35          8.98         7.15 o
  -6   3   4         19.22         20.66         5.19 o
  -5   3   4         77.09         82.75         5.95 o
  -4   3   4        400.32        424.91         8.68 o
  -3   3   4         84.28         85.78         4.29 o
  -2   3   4       1606.33       1649.75        14.45 o
  -1   3   4         91.60        120.59         4.60 o
   0   3   4          9.74          7.10         2.62 o
   1   3   4          3.17         -2.19         2.53 o
   2   3   4          3.60          0.27         3.45 o
   3   3   4        241.92        226.43        13.17 o
   4   3   4        175.95        168.17        13.39 o
   5   3   4         12.95          9.51         7.41 o
  -7   4   4         70.18         78.71        10.52 o
  -6   4   4          1.01          1.59         4.58 o
  -5   4   4        783.51        761.78        12.72 o
  -4   4   4        888.18        850.00        11.19 o
  -3   4   4        358.23        375.47         6.94 o
  -2   4   4       6383.53       6513.40        37.32 o
  -1   4   4        179.18        199.55         6.87 o
   0   4   4       2579.43       2334.50        21.02 o
   1   4   4        156.11        176.49         6.39 o
   2   4   4        739.82        635.66        12.26 o
   3   4   4       1023.19        951.82        20.29 o
   4   4   4         21.98         12.75         7.13 o
   5   4   4         26.38         34.54         8.14 o
  -7   5   4          8.59         16.85         8.49 o
  -6   5   4         80.87         81.66         7.43 o
  -5   5   4        214.73        200.59         9.48 o
  -4   5   4        104.82        111.03         6.11 o
  -3   5   4       1844.40       1977.01        16.95 o
  -2   5   4       1257.28       1402.11        13.73 o
  -1   5   4        450.67        524.13         8.18 o
   0   5   4       1351.73       1404.50        15.34 o
   1   5   4         23.55         10.65         2.98 o
   2   5   4        249.26        245.63        10.16 o
   3   5   4        483.03        509.20        19.28 o
   4   5   4         22.15         22.01         7.80 o
   5   5   4          4.58         11.68         7.45 o
  -7   6   4          0.12          3.29         7.84 o
  -6   6   4         60.13         45.85         7.19 o
  -5   6   4        151.52        157.70         8.13 o
  -4   6   4         32.81         33.68         4.33 o
  -3   6   4          6.27          6.95         2.83 o
  -2   6   4        555.43        600.47         8.40 o
  -1   6   4        615.46        605.60        13.05 o
   0   6   4        266.78        289.31         9.76 o
   1   6   4        647.10        593.57        10.00 o
   2   6   4          0.21          1.47         2.94 o
   3   6   4        669.24        627.02        20.97 o
   4   6   4         20.39          8.63         7.49 o
   5   6   4          2.10          6.78         7.45 o
  -7   7   4          0.14         13.05         9.26 o
  -6   7   4        117.54        134.30        10.35 o
  -5   7   4        257.35        316.78        11.00 o
  -4   7   4        158.15        176.45         7.60 o
  -3   7   4        338.44        352.87         8.42 o
  -2   7   4         17.93         13.75         3.20 o
  -1   7   4         87.55         61.24         4.55 o
   0   7   4        239.82        258.00         6.99 o
   1   7   4        489.20        407.53         8.49 o
   2   7   4        139.59        148.36         7.68 o
   3   7   4        144.10        129.12        12.11 o
   4   7   4         12.53          5.94         7.08 o
   5   7   4         45.33         45.57        10.79 o
  -7   8   4         18.96         27.54        10.42 o
  -6   8   4         36.49         52.35         8.44 o
  -5   8   4          3.64          9.97         4.38 o
  -4   8   4        198.90        198.76         8.50 o
  -3   8   4        184.37        194.83         7.57 o
  -2   8   4          2.49          2.08         3.07 o
  -1   8   4        882.64        955.42        12.61 o
   0   8   4        459.52        426.08         7.78 o
   1   8   4         84.49         57.16         4.88 o
   2   8   4         25.50         12.07         4.28 o
   3   8   4         30.48         30.58         7.90 o
   4   8   4         22.48         26.21         8.46 o
   5   8   4         53.81         61.36        12.05 o
  -7   9   4          4.81         -5.88        10.83 o
  -6   9   4          8.77         12.31         6.83 o
  -5   9   4         20.99         16.50         5.55 o
  -4   9   4         38.24         42.18         5.10 o
  -3   9   4        303.78        290.41         9.31 o
  -2   9   4         50.88         63.76         4.82 o
  -1   9   4       1024.09       1057.27        10.01 o
   0   9   4        113.22        133.92         5.64 o
   1   9   4        404.32        423.13         8.86 o
   2   9   4        237.00        282.42        10.43 o
   3   9   4          6.45          4.58         6.48 o
   4   9   4        100.39        112.92        12.77 o
   5   9   4         46.73         55.32        10.60 o
  -6  10   4         28.85         18.68         7.58 o
  -5  10   4         28.15         20.79         5.49 o
  -4  10   4        151.95        175.50         8.17 o
  -3  10   4        110.06        132.31         6.67 o
  -2  10   4       2583.50       3005.04        25.36 o
  -1  10   4       9638.40      10088.70        57.48 o
   0  10   4       1490.18       1518.88        19.11 o
   1  10   4        373.45        391.37         9.35 o
   2  10   4        123.35         98.62         7.57 o
   3  10   4        368.35        345.29        19.13 o
   4  10   4         76.89         93.25        12.06 o
   5  10   4          0.19         25.75         8.48 o
  -6  11   4        245.21        251.84        15.48 o
  -5  11   4        323.23        338.75        15.44 o
  -4  11   4         13.53         15.07         4.84 o
  -3  11   4        589.19        552.96        10.57 o
  -2  11   4       1019.13       1002.05        13.26 o
  -1  11   4      11892.09      11817.25        73.46 o
   0  11   4        672.17        759.18        11.26 o
   1  11   4        915.44        857.70        12.22 o
   2  11   4        417.90        411.69        12.93 o
   3  11   4         84.15        106.04        10.03 o
   4  11   4        267.05        244.33        15.29 o
   5  11   4         18.56         45.70        10.77 o
  -6  12   4         75.80        108.42        12.63 o
  -5  12   4        120.79        124.64        10.83 o
  -4  12   4         61.59         65.01         9.32 o
  -3  12   4        148.56        146.60         8.05 o
  -2  12   4         19.27         18.94         3.30 o
  -1  12   4       1872.42       1874.01        20.47 o
   0  12   4        499.78        543.83        10.04 o
   1  12   4         64.36         63.25         5.85 o
   2  12   4          8.21          3.41         5.12 o
   3  12   4          3.20          6.53         6.14 o
   4  12   4         34.20         31.14         8.17 o
   5  12   4        149.84        143.45        18.83 o
  -6  13   4          6.99         21.26         8.58 o
  -5  13   4        230.17        227.31        14.15 o
  -4  13   4         51.87         34.76         6.15 o
  -3  13   4        797.21        733.29        14.66 o
  -2  13   4         14.34         18.64         3.23 o
  -1  13   4        202.04        210.62         8.45 o
   0  13   4         74.15         69.01         5.56 o
   1  13   4        185.28        197.42         9.13 o
   2  13   4         13.52         14.01         5.75 o
   3  13   4         73.14         86.96         9.65 o
   4  13   4          3.93         14.56         7.39 o
  -6  14   4         26.79         13.54        11.84 o
  -5  14   4          7.90          2.59         6.36 o
  -4  14   4        135.98        156.02        10.34 o
  -3  14   4         16.53          5.29         4.99 o
  -2  14   4       1720.81       1713.96        21.68 o
  -1  14   4         88.56        104.45         6.77 o
   0  14   4       1067.11        996.58        15.82 o
   1  14   4          0.97          0.69         4.38 o
   2  14   4        591.49        617.18        15.74 o
   3  14   4        188.08        195.22        13.16 o
   4  14   4         28.45         30.72         9.46 o
  -6  15   4         48.72         58.43        10.97 o
  -5  15   4         20.59         18.34         8.31 o
  -4  15   4          4.32          4.66         5.79 o
  -3  15   4         30.34         21.17         5.75 o
  -2  15   4         34.65         43.40         6.13 o
  -1  15   4          1.23          0.55         4.46 o
   0  15   4         39.73         32.80         6.17 o
   1  15   4        200.44        217.11        10.38 o
   2  15   4        189.46        200.91        11.18 o
   3  15   4          0.98          0.39         5.14 o
   4  15   4         38.10         31.69         9.70 o
  -6  16   4         21.19         39.55        10.98 o
  -5  16   4         26.57         25.80         8.67 o
  -4  16   4         45.38         53.27         8.02 o
  -3  16   4        396.64        404.10        17.09 o
  -2  16   4        627.62        632.88        16.00 o
  -1  16   4         24.51         27.77         5.55 o
   0  16   4        454.27        485.29        13.95 o
   1  16   4          7.63          5.20         5.43 o
   2  16   4        277.96        270.79        12.62 o
   3  16   4         26.24         26.98         7.41 o
   4  16   4         23.51         34.24         9.75 o
  -6  17   4          0.43         19.29         9.32 o
  -5  17   4          4.98         15.38         8.15 o
  -4  17   4          9.95         12.12         7.26 o
  -3  17   4          0.74         -3.46         5.98 o
  -2  17   4        275.91        250.07        14.55 o
  -1  17   4        101.90        102.40         8.80 o
   0  17   4        121.80        116.45         9.11 o
   1  17   4        335.49        375.03        13.65 o
   2  17   4         25.16         18.04         6.20 o
   3  17   4         43.31         47.34         9.17 o
   4  17   4         17.74         12.85         8.97 o
  -6  18   4         41.87         40.64        15.13 o
  -5  18   4         24.98         34.46         9.38 o
  -4  18   4         15.50         11.99         7.18 o
  -3  18   4         32.36         19.13         6.96 o
  -2  18   4         14.27          8.96         7.94 o
  -1  18   4          0.00          0.95         6.62 o
   0  18   4          0.00         -7.95         5.58 o
   1  18   4          0.05         -4.08         6.28 o
   2  18   4         78.01         67.51         9.36 o
   3  18   4         37.70         34.29         8.92 o
   4  18   4         19.23         28.28        11.23 o
  -5  19   4         62.65         79.91        12.05 o
  -4  19   4         11.39          1.27         8.45 o
  -3  19   4          1.85         -2.65         5.76 o
  -2  19   4        134.73        119.23        11.57 o
  -1  19   4        745.56        730.14        20.58 o
   0  19   4          7.87          5.29         7.01 o
   1  19   4        276.28        268.18        13.97 o
   2  19   4        180.28        164.83        15.12 o
   3  19   4          9.73         15.13         8.34 o
   4  19   4         40.66         43.27        11.32 o
  -5  20   4          4.10          8.81        12.09 o
  -4  20   4         71.63         45.91        10.14 o
  -3  20   4        118.79        110.24        10.96 o
  -2  20   4         59.52         56.73         9.91 o
  -1  20   4        415.46        438.94        19.69 o
   0  20   4        237.70        213.16        13.15 o
   1  20   4          6.39          3.21         7.44 o
   2  20   4          7.20          7.05         7.85 o
   3  20   4         12.80         18.00         8.92 o
  -5  21   4          0.93         19.72        10.79 o
  -4  21   4          0.66         -2.52         7.33 o
  -3  21   4         12.10         12.51        10.04 o
  -2  21   4          7.33         10.50         8.03 o
  -1  21   4        388.08        415.53        19.48 o
   0  21   4         53.19         43.74         8.45 o
   1  21   4          6.16          6.27         8.11 o
   2  21   4         46.61         42.50         9.21 o
   3  21   4          6.20         11.20         8.63 o
  -5  22   4         52.36         54.81        11.75 o
  -4  22   4         83.61         72.01        11.72 o
  -3  22   4          8.89         14.95         7.16 o
  -2  22   4        202.29        204.45        14.85 o
  -1  22   4        108.55        104.21        12.01 o
   0  22   4        120.89         92.38        11.52 o
   1  22   4        108.17         96.31        12.33 o
   2  22   4         46.69         39.35        10.50 o
   3  22   4         28.11         20.53         9.05 o
  -4  23   4          0.31         14.10        10.68 o
  -3  23   4         58.75         56.64        10.24 o
  -2  23   4         74.41         83.06        11.16 o
  -1  23   4          7.51         -5.19         7.73 o
   0  23   4         64.23         60.10        10.95 o
   1  23   4         64.42         96.43        13.27 o
   2  23   4         70.21         69.78        11.45 o
   3  23   4         33.08         34.22        14.91 o
  -4  24   4          0.60          7.30        10.47 o
  -3  24   4          0.91          1.83         7.54 o
  -2  24   4         23.73         32.15         9.28 o
  -1  24   4         44.79         41.59        10.25 o
   0  24   4          5.22         -1.91         8.18 o
   1  24   4          7.15         16.71        10.74 o
   2  24   4          0.23         13.28         9.45 o
  -4  25   4          2.71         -0.28        13.25 o
  -3  25   4          0.26          2.79         8.17 o
  -2  25   4          4.56          5.88         8.35 o
  -1  25   4          0.25         -1.92         8.61 o
   0  25   4         47.16         54.77        10.93 o
   1  25   4          5.18         13.52        10.41 o
   2  25   4          4.11         16.63        13.96 o
  -3  26   4         14.53         21.93        11.30 o
  -2  26   4        131.20        119.02        13.88 o
  -1  26   4          0.04          5.75         9.01 o
   0  26   4        139.98        149.60        16.51 o
   1  26   4          8.51          9.47        10.49 o
   2  26   4        138.00        179.82        26.34 o
  -3  27   4          3.25         10.46         9.09 o
  -2  27   4         12.98         25.27         9.43 o
  -1  27   4          0.14          4.42         8.54 o
   0  27   4         36.06         54.22        12.42 o
   1  27   4         62.51         53.72        12.62 o
  -2  28   4          2.88         -0.93        12.15 o
  -1  28   4          1.96          8.42         9.53 o
   0  28   4          4.98         18.44        12.62 o
   1  28   4          0.20         14.90        12.12 o
  -1  29   4         10.49         30.38        11.42 o
   0  29   4          6.33         17.57        11.51 o
  -7   1   5         22.38         27.67         7.77 o
  -6   1   5          3.63         11.74         3.88 o
  -5   1   5        253.00        254.65         8.79 o
  -4   1   5         97.37        120.35         6.05 o
  -3   1   5        718.32        733.78        10.29 o
  -2   1   5        388.14        379.52         6.32 o
  -1   1   5        967.16        990.95        15.23 o
   0   1   5        511.55        566.54         8.17 o
   1   1   5        733.12        784.18        10.72 o
   2   1   5        256.62        255.45        11.04 o
   3   1   5         30.47         23.13         7.61 o
   4   1   5        140.79        135.90        12.85 o
   5   1   5          1.88         -0.48         8.91 o
  -7   2   5         21.43         34.37         8.05 o
  -6   2   5         77.87         63.31         5.61 o
  -5   2   5        407.72        400.70        10.45 o
  -4   2   5        165.28        200.17         7.31 o
  -3   2   5         82.91        104.26         5.30 o
  -2   2   5        141.72        164.92         5.93 o
  -1   2   5       1065.47       1017.77        11.88 o
   0   2   5       1607.86       1867.64        17.26 o
   1   2   5       3367.77       3513.67        26.63 o
   2   2   5         32.63         34.92         5.61 o
   3   2   5        295.36        265.85        14.33 o
   4   2   5         62.62         67.70        10.30 o
   5   2   5         30.12         37.93        10.07 o
  -7   3   5        123.23        143.43        11.74 o
  -6   3   5         24.65         19.84         4.28 o
  -5   3   5        909.15        887.01        12.42 o
  -4   3   5         16.68         11.58         3.27 o
  -3   3   5        155.19        160.60         6.33 o
  -2   3   5         11.20          4.06         2.51 o
  -1   3   5        972.17       1015.68        11.17 o
   0   3   5       2166.80       2277.67        20.76 o
   1   3   5        234.11        232.70         6.91 o
   2   3   5          8.79          1.49         4.84 o
   3   3   5        640.34        596.35        18.14 o
   4   3   5        105.61         88.58        11.44 o
   5   3   5          2.14          5.68         8.50 o
  -7   4   5          0.02         23.66         8.23 o
  -6   4   5          4.25          2.19         4.38 o
  -5   4   5        294.36        332.41        10.83 o
  -4   4   5       1041.44        914.60        12.88 o
  -3   4   5        383.91        442.97         7.69 o
  -2   4   5          0.29         12.73         2.73 o
  -1   4   5        288.23        348.89         9.99 o
   0   4   5       2353.29       2315.53        21.19 o
   1   4   5         90.74         89.52         5.80 o
   2   4   5         14.64         10.38         4.72 o
   3   4   5        133.41        117.01        10.92 o
   4   4   5          1.07         -0.95         6.24 o
   5   4   5         22.15         27.31        11.44 o
  -7   5   5          2.45         12.95         8.08 o
  -6   5   5          0.34          7.78         4.61 o
  -5   5   5          9.75          2.31         3.92 o
  -4   5   5         53.35         59.77         4.82 o
  -3   5   5        755.23        794.57        10.02 o
  -2   5   5         53.28         66.33         4.03 o
  -1   5   5        322.29        338.27         8.77 o
   0   5   5        993.92        955.86        12.78 o
   1   5   5          6.12          5.92         3.59 o
   2   5   5         11.68         13.93         5.21 o
   3   5   5          0.71         10.53         6.99 o
   4   5   5          6.82         15.53         7.78 o
   5   5   5         40.53         63.78        11.39 o
  -7   6   5          5.17         19.61         8.03 o
  -6   6   5         47.59         62.01         6.77 o
  -5   6   5         59.47         59.25         5.60 o
  -4   6   5       1034.35        981.35        13.04 o
  -3   6   5        151.52        174.54         6.54 o
  -2   6   5       1346.49       1124.81        15.19 o
  -1   6   5         60.08         54.07         3.91 o
   0   6   5       2036.04       1907.31        19.29 o
   1   6   5       1630.12       1556.88        21.83 o
   2   6   5        169.15        151.48        11.40 o
   3   6   5        701.41        675.82        22.66 o
   4   6   5         14.51         19.48         7.86 o
   5   6   5        121.27        147.30        15.86 o
  -7   7   5          5.21         25.96         8.22 o
  -6   7   5          1.60         -4.18         4.68 o
  -5   7   5         32.25         30.75         5.29 o
  -4   7   5         44.77         45.91         5.05 o
  -3   7   5         72.51         71.23         5.88 o
  -2   7   5         29.27         28.13         4.98 o
  -1   7   5         49.49         41.32         5.37 o
   0   7   5        311.35        312.12        13.15 o
   1   7   5        926.94        916.76        13.78 o
   2   7   5        161.55        160.38        10.80 o
   3   7   5          0.90          1.08         6.43 o
   4   7   5        336.78        296.79        20.10 o
   5   7   5          8.65         26.66         9.73 o
  -7   8   5         63.03         60.39        10.72 o
  -6   8   5          3.11          0.57         5.51 o
  -5   8   5         40.20         38.01         5.77 o
  -4   8   5         10.37          9.41         3.83 o
  -3   8   5        117.02        118.21         5.96 o
  -2   8   5          6.25         -2.44         3.94 o
  -1   8   5        176.45        163.81         7.16 o
   0   8   5         22.54         41.44         5.45 o
   1   8   5        121.99        158.95         7.89 o
   2   8   5         78.18         68.29         8.33 o
   3   8   5        125.21        116.88        12.41 o
   4   8   5          0.06          4.94         7.77 o
  -7   9   5         69.52         73.51        12.62 o
  -6   9   5         87.48         82.35         9.29 o
  -5   9   5        573.47        633.49        16.64 o
  -4   9   5          1.35         -0.01         4.09 o
  -3   9   5       1472.48       1472.73        17.85 o
  -2   9   5         15.09         19.61         4.58 o
  -1   9   5       2468.97       2382.90        23.66 o
   0   9   5         11.32          8.77         3.57 o
   1   9   5        915.79        873.91        14.16 o
   2   9   5        249.96        224.79        12.91 o
   3   9   5        169.63        187.10        14.09 o
   4   9   5        223.31        223.57        18.50 o
  -7  10   5         27.70         54.86        12.47 o
  -6  10   5          0.69         -0.70         6.47 o
  -5  10   5          0.09          8.41         5.16 o
  -4  10   5         12.83         13.31         4.92 o
  -3  10   5        205.06        246.92         9.09 o
  -2  10   5        948.82        871.64        14.75 o
  -1  10   5        208.63        195.60         7.72 o
   0  10   5        247.06        256.13         8.01 o
   1  10   5        639.07        583.99        10.73 o
   2  10   5         64.25         42.02         7.72 o
   3  10   5        108.07        125.62        12.38 o
   4  10   5         16.49         24.01         9.49 o
  -6  11   5          0.24         12.31         7.50 o
  -5  11   5        141.07        159.00        10.92 o
  -4  11   5         11.65          9.11         4.81 o
  -3  11   5        182.07        188.07         8.77 o
  -2  11   5         27.95         51.81         6.27 o
  -1  11   5          3.82          6.67         3.34 o
   0  11   5        133.25        168.13         7.13 o
   1  11   5          2.81         -0.75         3.84 o
   2  11   5          9.82          5.17         6.04 o
   3  11   5         98.38        100.79        10.73 o
   4  11   5          6.23         16.32         8.43 o
  -6  12   5        164.66        175.28        14.49 o
  -5  12   5         80.52         73.56         9.42 o
  -4  12   5        456.15        542.04        16.49 o
  -3  12   5        349.06        370.18        14.41 o
  -2  12   5        788.31        771.93        14.68 o
  -1  12   5         18.70         17.66         3.78 o
   0  12   5        324.01        332.83        10.42 o
   1  12   5        308.64        333.76        10.57 o
   2  12   5       1148.64       1025.57        19.17 o
   3  12   5        115.24        108.28        10.72 o
   4  12   5          1.21         12.91         8.32 o
  -6  13   5          8.54          8.24         7.68 o
  -5  13   5         63.05         55.73         9.28 o
  -4  13   5        225.34        209.64        12.37 o
  -3  13   5        755.08        733.92        16.26 o
  -2  13   5          7.99         13.15         5.12 o
  -1  13   5        514.52        567.24        10.22 o
   0  13   5        618.64        575.53        12.81 o
   1  13   5         35.83         38.75         5.35 o
   2  13   5        364.09        386.55        15.70 o
   3  13   5          7.96          4.50         6.98 o
   4  13   5         54.70         53.79        11.22 o
  -6  14   5          3.28         -6.12         7.18 o
  -5  14   5          0.02         -2.80         6.44 o
  -4  14   5          1.75         -0.63         4.93 o
  -3  14   5         37.81         30.03         7.01 o
  -2  14   5        639.66        621.36        19.91 o
  -1  14   5          6.03          3.47         4.09 o
   0  14   5        185.10        197.80         8.91 o
   1  14   5        248.48        260.73        11.51 o
   2  14   5         17.35         25.94         6.93 o
   3  14   5        164.77        182.75        13.55 o
   4  14   5          0.92         10.09         9.20 o
  -6  15   5         24.34          6.88         8.16 o
  -5  15   5         19.51         10.29         6.74 o
  -4  15   5         26.81         22.96         6.43 o
  -3  15   5          0.66         -4.86         5.38 o
  -2  15   5         13.68          3.12         6.23 o
  -1  15   5        276.63        296.57        11.06 o
   0  15   5          4.40          0.10         4.77 o
   1  15   5        348.56        399.50        14.23 o
   2  15   5        127.43        133.41        10.74 o
   3  15   5         11.31         25.05         8.12 o
   4  15   5         25.13         12.31        11.55 o
  -6  16   5         19.64         26.86         9.48 o
  -5  16   5         22.68         18.04         8.42 o
  -4  16   5          1.34         -2.39         6.40 o
  -3  16   5         98.06         83.98         9.31 o
  -2  16   5        291.66        293.60        14.67 o
  -1  16   5        259.94        297.97        13.08 o
   0  16   5        113.17        129.60         8.76 o
   1  16   5         17.08         14.08         6.12 o
   2  16   5          4.06         11.48         6.62 o
   3  16   5         19.82         37.86         9.72 o
   4  16   5         36.90         44.49        10.89 o
  -6  17   5         27.37         44.22        13.63 o
  -5  17   5         17.38         15.29         8.03 o
  -4  17   5         31.95         18.31         8.48 o
  -3  17   5         84.73         74.48         9.10 o
  -2  17   5          5.70          0.09         6.85 o
  -1  17   5        230.05        227.85        14.49 o
   0  17   5         84.75         83.97         8.19 o
   1  17   5          0.67          1.86         5.88 o
   2  17   5         57.14         57.54         8.73 o
   3  17   5         10.73          8.38         8.26 o
  -6  18   5        140.60        143.13        15.83 o
  -5  18   5         71.58         65.96        11.23 o
  -4  18   5         84.05         88.03         9.94 o
  -3  18   5         93.59         86.17        10.00 o
  -2  18   5        183.45        216.12        14.23 o
  -1  18   5       1208.33       1175.71        26.48 o
   0  18   5        163.86        152.78        10.16 o
   1  18   5         18.21          8.63         6.84 o
   2  18   5        111.21        123.36        11.78 o
   3  18   5         17.19         15.55         9.31 o
  -5  19   5          0.01          8.13         8.01 o
  -4  19   5         77.19         41.71         8.75 o
  -3  19   5         96.80         88.12        11.96 o
  -2  19   5         99.76        112.60        11.40 o
  -1  19   5        492.52        533.44        21.11 o
   0  19   5        260.49        270.59        15.57 o
   1  19   5         91.87         82.83         9.75 o
   2  19   5         24.67         24.03         8.90 o
   3  19   5         10.62          9.69         9.51 o
  -5  20   5          4.58          3.53         8.14 o
  -4  20   5         25.38         13.47         7.78 o
  -3  20   5          4.27          7.56         7.36 o
  -2  20   5          5.74         -4.12         7.05 o
  -1  20   5          0.89         -4.00         6.82 o
   0  20   5          2.57         -2.83         7.74 o
   1  20   5          0.61          7.03         6.97 o
   2  20   5          7.36          7.06         8.92 o
   3  20   5          2.59          5.20        12.13 o
  -5  21   5        104.28        104.79        13.63 o
  -4  21   5          0.03         -8.90         7.54 o
  -3  21   5        275.33        304.31        17.65 o
  -2  21   5          3.60          5.63         6.90 o
  -1  21   5        616.83        667.51        25.42 o
   0  21   5         61.49         56.81        10.21 o
   1  21   5        199.97        250.12        15.87 o
   2  21   5         80.26         78.31        11.90 o
   3  21   5          8.48         14.27        10.66 o
  -5  22   5         15.69         11.18        14.19 o
  -4  22   5         18.20         22.89         9.32 o
  -3  22   5         69.12         65.91        10.93 o
  -2  22   5          0.01         -0.56         7.77 o
  -1  22   5        126.97        128.42        12.91 o
   0  22   5         67.64         57.32        10.27 o
   1  22   5         10.47         14.51        11.31 o
   2  22   5         74.49         78.51        11.92 o
  -4  23   5          0.21         -2.49         9.24 o
  -3  23   5          0.00         -0.32         7.27 o
  -2  23   5          4.51          6.82         8.14 o
  -1  23   5          2.41          5.56         8.67 o
   0  23   5         10.97         27.80        10.70 o
   1  23   5          8.02         15.81        10.74 o
   2  23   5          1.45         10.75        12.67 o
  -4  24   5        120.08        120.02        13.93 o
  -3  24   5          2.23         12.09         8.98 o
  -2  24   5        193.77        209.56        15.99 o
  -1  24   5          7.02         17.64         9.16 o
   0  24   5        257.81        254.92        19.54 o
   1  24   5          2.84          4.37        11.31 o
   2  24   5         49.35         36.61        15.03 o
  -4  25   5          0.04         16.44        10.19 o
  -3  25   5          4.40          7.53         8.44 o
  -2  25   5         13.47         19.91         8.36 o
  -1  25   5         20.12          9.08         8.38 o
   0  25   5         31.28         33.56        11.43 o
   1  25   5         13.10         10.03        10.75 o
  -3  26   5          0.07         17.39         8.48 o
  -2  26   5         14.89         14.54        10.72 o
  -1  26   5         10.27         22.12        10.07 o
   0  26   5          2.39         29.58        11.46 o
   1  26   5         19.21         37.31        12.34 o
  -3  27   5          1.77          9.42        13.46 o
  -2  27   5          3.19         13.69         7.81 o
  -1  27   5         17.35         13.67        14.31 o
   0  27   5          4.94         15.42        10.40 o
  -2  28   5          1.04         13.08         9.89 o
  -1  28   5          4.74         11.50         9.99 o
   0  28   5         12.40         23.55        11.91 o
  -7   0   6          7.69         11.20         9.51 o
  -6   0   6        458.41        464.06        16.70 o
  -5   0   6        544.94        540.59        15.38 o
  -4   0   6        265.10        319.88        14.53 o
  -3   0   6       3403.60       3616.98        37.79 o
  -2   0   6       1366.46       1193.53        23.18 o
  -1   0   6       2676.59       2695.19        29.04 o
   0   0   6       2013.84       1805.40        22.49 o
   1   0   6        169.55        151.65         9.97 o
   2   0   6       1725.90       1640.15        31.76 o
   3   0   6        527.02        541.57        31.18 o
   4   0   6         31.73         52.43        14.35 o
  -7   1   6         46.72         74.15         8.54 o
  -6   1   6          5.59          9.86         4.42 o
  -5   1   6        507.19        554.30        11.01 o
  -4   1   6         23.92         15.79         3.92 o
  -3   1   6       1512.47       1488.06        16.05 o
  -2   1   6          0.48          2.48         2.89 o
  -1   1   6       1400.06       1411.57        15.51 o
   0   1   6         52.67         76.83         4.64 o
   1   1   6        323.93        355.68        11.06 o
   2   1   6         67.23         79.95         8.58 o
   3   1   6         27.14         59.15         9.07 o
   4   1   6          1.17         12.33         7.16 o
  -7   2   6          2.23         13.22         6.70 o
  -6   2   6        319.81        370.37        11.19 o
  -5   2   6         64.76         60.41         5.39 o
  -4   2   6        283.37        295.61         9.03 o
  -3   2   6        311.69        398.97        28.10 o
  -2   2   6        387.50        469.50         6.56 o
  -1   2   6          4.57          8.97         3.03 o
   0   2   6        140.10        102.60         7.60 o
   1   2   6        169.80        197.96         7.50 o
   2   2   6        118.39        128.56         9.38 o
   3   2   6        390.39        372.95        18.70 o
   4   2   6         25.63         31.08        12.08 o
  -7   3   6          0.20         10.51         5.90 o
  -6   3   6         72.71         72.58         6.43 o
  -5   3   6          6.06         12.52         3.88 o
  -4   3   6        231.57        277.92         9.21 o
  -3   3   6          7.55          8.56         4.56 o
  -2   3   6        187.46        193.67         5.23 o
  -1   3   6         12.19          2.86         2.92 o
   0   3   6        436.23        397.13        14.12 o
   1   3   6        957.76        958.32        13.24 o
   2   3   6        199.81        187.89        11.01 o
   3   3   6        525.99        558.98        22.53 o
   4   3   6         47.41         53.68        10.26 o
  -7   4   6          5.33         12.94         7.02 o
  -6   4   6        110.60        150.59         8.34 o
  -5   4   6         75.51         72.59         5.97 o
  -4   4   6       1066.27       1079.26        13.82 o
  -3   4   6       1362.88       1430.85        16.04 o
  -2   4   6        490.64        431.69         9.89 o
  -1   4   6         51.09         51.78         4.39 o
   0   4   6        388.51        361.37         9.51 o
   1   4   6         69.99         62.52         6.34 o
   2   4   6         10.49          6.88         6.47 o
   3   4   6        196.94        172.92        13.55 o
   4   4   6         54.82         55.57        10.40 o
  -7   5   6         18.23         16.21         7.61 o
  -6   5   6         16.09         22.94         5.05 o
  -5   5   6         28.30         28.99         4.97 o
  -4   5   6         18.94         17.39         3.90 o
  -3   5   6        166.98        195.71         6.85 o
  -2   5   6        184.44        230.76         6.11 o
  -1   5   6        139.41        165.03         6.20 o
   0   5   6        108.95        120.17         6.79 o
   1   5   6          9.96         14.27         5.44 o
   2   5   6          0.23          4.37         6.66 o
   3   5   6          3.91         14.63         7.13 o
   4   5   6          0.14         12.73         7.73 o
  -7   6   6          0.01          3.87         8.29 o
  -6   6   6          1.53          9.54         5.21 o
  -5   6   6        208.22        225.68         9.89 o
  -4   6   6        152.08        188.73         9.37 o
  -3   6   6        115.49        134.36         6.34 o
  -2   6   6         20.99         16.85         2.89 o
  -1   6   6         39.54         37.26         4.18 o
   0   6   6        423.86        407.08        12.43 o
   1   6   6         89.89         90.68         7.15 o
   2   6   6        784.39        682.37        19.07 o
   3   6   6         13.11          7.01         7.15 o
   4   6   6          2.46         13.00         7.17 o
  -7   7   6         38.18         37.39         9.74 o
  -6   7   6          0.04          1.50         5.89 o
  -5   7   6        220.60        222.73         9.81 o
  -4   7   6         17.37         21.63         4.60 o
  -3   7   6        223.38        233.73         9.44 o
  -2   7   6        508.40        527.49        11.40 o
  -1   7   6         10.31          9.10         3.50 o
   0   7   6        666.48        625.29        11.55 o
   1   7   6         72.27         98.88         7.24 o
   2   7   6         42.50         40.71         8.54 o
   3   7   6        109.30        105.42        11.68 o
   4   7   6         19.75         12.34        10.46 o
  -7   8   6         42.75         47.86         9.61 o
  -6   8   6        123.13        135.20        11.78 o
  -5   8   6         21.81         21.86         5.44 o
  -4   8   6        579.71        541.18        12.04 o
  -3   8   6        601.67        625.84        12.35 o
  -2   8   6          0.83         -1.25         3.92 o
  -1   8   6       1582.88       1461.93        14.77 o
   0   8   6          0.17         -2.83         3.68 o
   1   8   6        581.13        503.88        13.52 o
   2   8   6         52.99         42.94         8.93 o
   3   8   6          0.49         -0.36         7.40 o
   4   8   6         54.73         37.41        11.03 o
  -7   9   6          3.86         -3.84         7.43 o
  -6   9   6          2.59          3.74         6.78 o
  -5   9   6          8.53         12.62         5.48 o
  -4   9   6         57.28         52.22         6.98 o
  -3   9   6         89.42        100.00         7.89 o
  -2   9   6          4.63          0.72         5.04 o
  -1   9   6        112.20        116.40         8.68 o
   0   9   6          0.03         -2.06         4.04 o
   1   9   6        304.72        355.90        15.63 o
   2   9   6         14.23         12.98         7.37 o
   3   9   6         19.06         12.62         8.01 o
   4   9   6         20.22         17.04         9.69 o
  -7  10   6          4.81         16.87         9.09 o
  -6  10   6          4.47          6.47         7.18 o
  -5  10   6         22.74         15.66         6.76 o
  -4  10   6        331.36        321.53        14.07 o
  -3  10   6        225.44        247.84        11.60 o
  -2  10   6        258.69        274.07        12.05 o
  -1  10   6         20.42         17.23         5.15 o
   0  10   6          0.33         -0.15         4.09 o
   1  10   6        102.05        118.12         8.29 o
   2  10   6         11.33         13.04         7.29 o
   3  10   6          1.59          7.46         7.79 o
   4  10   6         10.67         39.14        12.18 o
  -6  11   6          0.04          4.06         6.66 o
  -5  11   6         78.26         65.73         8.20 o
  -4  11   6          0.80         -2.74         4.86 o
  -3  11   6        714.43        670.45        15.05 o
  -2  11   6        362.21        345.03        13.06 o
  -1  11   6        146.49        178.19         8.88 o
   0  11   6        400.82        391.83         9.86 o
   1  11   6         11.96          7.28         5.39 o
   2  11   6        206.33        204.17        14.57 o
   3  11   6          3.28          6.16         8.26 o
   4  11   6         18.24         32.28        10.14 o
  -6  12   6         10.08          2.49         7.33 o
  -5  12   6         36.57         47.54         7.31 o
  -4  12   6          3.59          2.27         5.74 o
  -3  12   6        243.10        224.49        12.41 o
  -2  12   6         30.22         22.57         5.97 o
  -1  12   6        315.95        314.82        10.96 o
   0  12   6        137.61        135.54         7.68 o
   1  12   6        204.10        212.22        11.27 o
   2  12   6        136.23        162.26        12.50 o
   3  12   6        100.35        100.83        11.77 o
   4  12   6         42.89         75.98        11.94 o
  -6  13   6         12.92         22.17         7.92 o
  -5  13   6         10.36         10.58         6.40 o
  -4  13   6        106.44         91.25         9.26 o
  -3  13   6        131.91        130.75        10.42 o
  -2  13   6          7.15         10.04         7.14 o
  -1  13   6         99.31        115.88         8.85 o
   0  13   6          1.10         -1.29         4.73 o
   1  13   6         27.75         43.30         7.27 o
   2  13   6        192.88        206.92        13.92 o
   3  13   6         11.65         20.64         8.45 o
   4  13   6         39.48         60.22        10.99 o
  -6  14   6         96.23        106.51        12.82 o
  -5  14   6         76.35         66.14         8.72 o
  -4  14   6         39.29         25.39         6.67 o
  -3  14   6         44.96         25.94         7.18 o
  -2  14   6        376.13        375.35        19.12 o
  -1  14   6        286.82        307.02        13.04 o
   0  14   6         17.37         13.18         5.47 o
   1  14   6        188.72        169.24        10.12 o
   2  14   6         15.46          5.29         6.81 o
   3  14   6         23.03         28.21         9.56 o
  -6  15   6         30.48         37.24        10.05 o
  -5  15   6          0.54          4.34         6.94 o
  -4  15   6          2.30          8.84         6.16 o
  -3  15   6         25.91         11.85         6.31 o
  -2  15   6       3219.16       3140.84        39.59 o
  -1  15   6       3088.52       3037.17        33.61 o
   0  15   6         60.80         57.25         7.04 o
   1  15   6        120.32        130.97         9.90 o
   2  15   6         74.84         84.84         9.64 o
   3  15   6        214.65        298.88        18.52 o
  -6  16   6        119.15        131.53        14.54 o
  -5  16   6         29.90         25.54         8.49 o
  -4  16   6        108.44        102.15         9.92 o
  -3  16   6         31.50         38.92         8.27 o
  -2  16   6        803.73        734.15        18.61 o
  -1  16   6        405.51        415.84        16.07 o
   0  16   6          0.03          1.58         5.84 o
   1  16   6         10.71         17.75         7.04 o
   2  16   6         39.38         42.63         8.54 o
   3  16   6         60.51         62.68        11.50 o
  -6  17   6         13.75          2.91         8.30 o
  -5  17   6         73.81         44.47        10.07 o
  -4  17   6          0.04         10.26         6.52 o
  -3  17   6        203.90        224.77        13.56 o
  -2  17   6       1239.60       1196.34        23.05 o
  -1  17   6        433.23        435.34        17.83 o
   0  17   6         67.66         62.14         8.38 o
   1  17   6          8.98         12.03         6.83 o
   2  17   6          2.11          9.42         8.02 o
   3  17   6          0.00         12.26         9.94 o
  -5  18   6         42.91         35.69         9.85 o
  -4  18   6          6.48          9.50         6.61 o
  -3  18   6        188.98        153.32        15.98 o
  -2  18   6        213.58        222.37        13.89 o
  -1  18   6        264.49        262.96        14.50 o
   0  18   6        158.64        155.22        11.76 o
   1  18   6        337.33        316.48        16.94 o
   2  18   6        127.08        128.24        12.64 o
   3  18   6         37.99         59.86        13.26 o
  -5  19   6         16.42         27.17         9.46 o
  -4  19   6         22.49          7.86         7.13 o
  -3  19   6         64.60         84.17        10.30 o
  -2  19   6         33.42         34.20         8.05 o
  -1  19   6         16.27         28.38         8.24 o
   0  19   6         31.33         45.27         9.61 o
   1  19   6         18.27          5.23         8.87 o
   2  19   6         79.17         85.18        12.33 o
   3  19   6         31.10         16.75        11.38 o
  -5  20   6         71.95         72.71        12.36 o
  -4  20   6          0.17          3.08         8.50 o
  -3  20   6         88.59         75.83        10.29 o
  -2  20   6          0.04         -3.96         7.17 o
  -1  20   6         75.56         65.70        10.48 o
   0  20   6          5.17          1.10         7.52 o
   1  20   6         58.48         56.85        11.19 o
   2  20   6         42.06         43.75        10.83 o
  -5  21   6          0.16          4.87         9.17 o
  -4  21   6         13.48         18.33         7.79 o
  -3  21   6          5.40          1.54         6.83 o
  -2  21   6         45.43         46.03         9.83 o
  -1  21   6          0.16         11.68         8.12 o
   0  21   6          0.83          3.42         8.06 o
   1  21   6         15.66         22.92        12.43 o
   2  21   6         32.34         37.89        12.72 o
  -5  22   6         15.70         16.04        10.11 o
  -4  22   6         16.96         19.22         9.13 o
  -3  22   6          0.04          2.41        10.27 o
  -2  22   6          9.74         11.27         8.39 o
  -1  22   6          0.17          2.23         7.90 o
   0  22   6         75.30         46.42        10.81 o
   1  22   6         92.36         91.66        16.50 o
   2  22   6         11.36         13.13        12.15 o
  -4  23   6         37.65         50.37        11.07 o
  -3  23   6          1.23          2.56         7.03 o
  -2  23   6         29.86         27.50         9.64 o
  -1  23   6          0.01         -1.91         7.35 o
   0  23   6         30.22         33.44        10.84 o
   1  23   6          2.99          7.99        12.49 o
   2  23   6         24.13         38.71        17.67 o
  -4  24   6          0.66         18.67        10.39 o
  -3  24   6          2.63         11.82         8.53 o
  -2  24   6          6.63         16.17         9.88 o
  -1  24   6          0.92         -3.46         8.33 o
   0  24   6          2.24         20.93        10.18 o
   1  24   6         25.05         41.73        14.18 o
  -3  25   6          0.25          8.97         9.06 o
  -2  25   6          0.00        -12.28         9.98 o
  -1  25   6          1.84         22.69         9.38 o
   0  25   6         28.89         36.03        11.76 o
   1  25   6          7.01         28.05        13.64 o
  -3  26   6         39.49         36.57        11.11 o
  -2  26   6         35.23         44.21        13.15 o
  -1  26   6         28.26         47.79        11.48 o
   0  26   6          2.60         10.95         9.88 o
  -2  27   6         24.21         27.14        11.59 o
  -1  27   6          8.51         21.83        12.01 o
   0  27   6          6.37         31.13        12.69 o
  -7   1   7          2.36         11.90         7.02 o
  -6   1   7         30.38         47.28         6.05 o
  -5   1   7         10.08         14.47         4.31 o
  -4   1   7          2.04         -2.80         3.59 o
  -3   1   7        224.72        238.66        11.37 o
  -2   1   7         52.01         45.07         5.50 o
  -1   1   7         94.92        103.59         5.63 o
   0   1   7        122.39        116.80         6.20 o
   1   1   7        193.40        201.96         8.91 o
   2   1   7        568.65        593.97        21.22 o
   3   1   7         69.79         60.80        10.01 o
   4   1   7         64.37         63.94        11.39 o
  -7   2   7         16.26         33.75         8.00 o
  -6   2   7        209.19        216.50        10.01 o
  -5   2   7        630.06        697.93        16.00 o
  -4   2   7        389.85        394.70        10.54 o
  -3   2   7          4.57          3.07         2.88 o
  -2   2   7         42.75         31.07         5.11 o
  -1   2   7       1864.66       1837.05        18.07 o
   0   2   7       2389.37       2349.36        20.86 o
   1   2   7          0.15         -3.11         4.40 o
   2   2   7         78.24         86.24         9.31 o
   3   2   7        132.95        113.30        11.80 o
   4   2   7        104.86        110.01        12.62 o
  -7   3   7          1.41          5.76         7.19 o
  -6   3   7         23.79         25.37         5.34 o
  -5   3   7        134.02        152.31         8.56 o
  -4   3   7         10.81          0.23         3.47 o
  -3   3   7         21.63         28.22         4.14 o
  -2   3   7        142.92        118.40         7.15 o
  -1   3   7          0.06         -2.25         2.92 o
   0   3   7        888.71        881.64        13.60 o
   1   3   7        378.41        400.58        12.72 o
   2   3   7        115.46        118.64        10.10 o
   3   3   7         45.61         34.84         8.25 o
   4   3   7         40.83         35.48        13.16 o
  -7   4   7          3.22          8.02         7.54 o
  -6   4   7        428.84        443.00        16.27 o
  -5   4   7        237.71        267.63        10.92 o
  -4   4   7        121.36        125.82         8.25 o
  -3   4   7         94.68        128.25         6.54 o
  -2   4   7         44.68         46.00         4.41 o
  -1   4   7        327.37        393.66        10.63 o
   0   4   7          1.07          1.10         4.29 o
   1   4   7         93.03         80.67         8.07 o
   2   4   7          1.47         -1.81         5.58 o
   3   4   7          4.10         11.68         7.55 o
   4   4   7          0.70         18.83        11.35 o
  -7   5   7          2.55          0.92         9.19 o
  -6   5   7          0.86          6.03         4.83 o
  -5   5   7         45.79         30.40         5.88 o
  -4   5   7        313.39        362.26        12.68 o
  -3   5   7        743.46        681.60        12.34 o
  -2   5   7        459.85        480.70        10.56 o
  -1   5   7        728.04        666.67        11.14 o
   0   5   7       1344.79       1337.07        17.75 o
   1   5   7        769.63        747.44        15.43 o
   2   5   7         36.21         27.48         7.96 o
   3   5   7        257.56        285.26        18.64 o
   4   5   7          0.02         11.02         8.44 o
  -7   6   7         17.40         20.49         8.34 o
  -6   6   7         40.78         44.52         6.79 o
  -5   6   7         25.25         24.36         5.39 o
  -4   6   7        383.41        390.19        14.47 o
  -3   6   7        480.76        504.44        14.26 o
  -2   6   7         52.88         45.82         4.53 o
  -1   6   7         88.40        113.76         7.15 o
   0   6   7         12.58         14.41         4.94 o
   1   6   7        275.27        298.47        12.86 o
   2   6   7        105.75         86.94        10.74 o
   3   6   7         11.16         25.83         7.92 o
   4   6   7         39.66         31.78         9.77 o
  -7   7   7         39.64         57.15         9.76 o
  -6   7   7         21.94         11.88         6.07 o
  -5   7   7        234.21        309.64        12.96 o
  -4   7   7        341.79        355.34        14.49 o
  -3   7   7        525.14        550.81        13.28 o
  -2   7   7        368.62        398.96        12.44 o
  -1   7   7        906.10        863.08        13.36 o
   0   7   7        145.11        172.38         8.81 o
   1   7   7       1355.13       1294.32        20.57 o
   2   7   7          0.32          4.50         6.93 o
   3   7   7        143.52        155.19        15.68 o
   4   7   7          0.28          6.35         9.17 o
  -7   8   7          0.03         10.18         8.21 o
  -6   8   7          6.01          9.96         6.11 o
  -5   8   7         54.57         48.15         6.88 o
  -4   8   7         12.39         11.00         5.17 o
  -3   8   7         65.71         57.99         6.94 o
  -2   8   7         17.55         13.90         5.43 o
  -1   8   7        142.48        150.74         7.96 o
   0   8   7        345.60        366.37        11.70 o
   1   8   7        207.36        196.19        11.25 o
   2   8   7        396.30        410.01        19.66 o
   3   8   7          3.51         13.12         9.03 o
   4   8   7          2.61         12.41        13.90 o
  -7   9   7          1.49          5.26        13.01 o
  -6   9   7          3.27          0.55         5.95 o
  -5   9   7        108.82        115.28         9.64 o
  -4   9   7        144.10        154.55        10.27 o
  -3   9   7        193.97        187.74        11.01 o
  -2   9   7         63.41         58.85         7.37 o
  -1   9   7        175.71        210.33        10.25 o
   0   9   7         21.73         16.94         5.38 o
   1   9   7          9.44          7.45         6.85 o
   2   9   7         27.23         51.30         9.35 o
   3   9   7         43.09         39.35        10.51 o
  -6  10   7          5.92          9.99         6.73 o
  -5  10   7          7.06         13.89         5.60 o
  -4  10   7          7.48          7.59         5.29 o
  -3  10   7        534.61        527.78        15.68 o
  -2  10   7        263.71        278.67        12.85 o
  -1  10   7        626.42        594.89        20.35 o
   0  10   7         52.73         51.51         6.79 o
   1  10   7        239.57        245.07        13.71 o
   2  10   7        233.19        278.91        17.16 o
   3  10   7          0.36          4.39         8.75 o
  -6  11   7          2.39          3.72         6.85 o
  -5  11   7         97.71         95.68         9.72 o
  -4  11   7        119.20        107.74        10.63 o
  -3  11   7         27.66         16.17         6.05 o
  -2  11   7        220.98        253.15        12.56 o
  -1  11   7        131.30        127.48         9.84 o
   0  11   7        140.90        156.84        10.14 o
   1  11   7         49.00         53.68         8.75 o
   2  11   7          0.44          7.89         7.79 o
   3  11   7         71.23         46.20        11.05 o
  -6  12   7         98.53        124.00        12.63 o
  -5  12   7         15.79          7.76         6.11 o
  -4  12   7         29.31         29.18         6.89 o
  -3  12   7          0.02         -6.01         4.54 o
  -2  12   7        404.37        403.30        14.89 o
  -1  12   7        645.74        654.37        15.60 o
   0  12   7         11.31         14.32         5.90 o
   1  12   7         11.64          0.63         6.43 o
   2  12   7          2.65         11.58         8.72 o
   3  12   7         17.89         26.01         9.59 o
  -6  13   7        103.94        100.47        19.78 o
  -5  13   7          6.39          8.18         5.76 o
  -4  13   7        447.69        436.75        17.88 o
  -3  13   7         51.80         55.66         7.96 o
  -2  13   7       1021.97        995.73        18.79 o
  -1  13   7        939.40        898.93        17.71 o
   0  13   7         88.17         91.12         8.36 o
   1  13   7         46.48         31.61         8.40 o
   2  13   7         60.16         55.76         9.94 o
   3  13   7        156.21        210.82        18.55 o
  -6  14   7          0.10         -4.95         7.20 o
  -5  14   7         44.59         30.18         6.67 o
  -4  14   7         26.73          9.45         6.18 o
  -3  14   7          0.04          5.35         5.47 o
  -2  14   7          9.74         11.82         7.05 o
  -1  14   7        289.66        272.48        13.20 o
   0  14   7         97.96         69.49         8.59 o
   1  14   7         29.32          5.41         7.87 o
   2  14   7          2.79         -3.01         8.50 o
   3  14   7          4.10         11.49        10.95 o
  -6  15   7          0.49          4.30         7.59 o
  -5  15   7         31.20         22.30         7.41 o
  -4  15   7          9.90         14.30         7.35 o
  -3  15   7        113.88        105.71        10.23 o
  -2  15   7          6.56          9.63         7.04 o
  -1  15   7         53.38         51.94         8.00 o
   0  15   7          0.00         -1.16         5.56 o
   1  15   7         89.46         77.81        10.62 o
   2  15   7         10.32         25.84        10.24 o
   3  15   7          1.54         16.69        10.11 o
  -6  16   7         23.00         24.74        10.85 o
  -5  16   7        133.63        117.04        10.87 o
  -4  16   7         51.81         41.20         8.30 o
  -3  16   7        139.34        118.08        10.46 o
  -2  16   7        530.25        573.38        19.68 o
  -1  16   7        481.94        507.39        18.03 o
   0  16   7          4.96         17.61         6.69 o
   1  16   7        297.08        288.70        17.74 o
   2  16   7        101.79         84.65        13.55 o
   3  16   7         24.68         27.57        15.10 o
  -6  17   7         35.97         24.80        10.45 o
  -5  17   7          0.12          4.41         6.62 o
  -4  17   7        175.21        175.14        13.09 o
  -3  17   7         13.43          1.86         6.81 o
  -2  17   7        363.16        359.97        17.17 o
  -1  17   7        214.45        247.55        14.27 o
   0  17   7          0.13         -5.85         6.69 o
   1  17   7         26.69         21.83         9.96 o
   2  17   7         46.53         50.25        14.61 o
  -5  18   7          2.17          6.98         8.35 o
  -4  18   7         22.47         17.02         7.27 o
  -3  18   7         11.06          1.92         6.77 o
  -2  18   7          4.97          5.53         6.26 o
  -1  18   7        155.65        144.08        12.08 o
   0  18   7         24.96          5.39         8.24 o
   1  18   7          1.25          1.89         8.93 o
   2  18   7          0.44         -2.39        10.89 o
  -5  19   7         79.51         81.71        12.89 o
  -4  19   7         60.97         71.95        10.35 o
  -3  19   7         30.66         31.43         8.51 o
  -2  19   7          7.60         18.31         7.36 o
  -1  19   7        131.05        137.46        12.05 o
   0  19   7         15.13         19.18         9.25 o
   1  19   7        144.05        174.55        16.66 o
   2  19   7          6.52         -2.49        17.13 o
  -5  20   7          0.07          1.80        14.04 o
  -4  20   7          1.89          5.19         7.72 o
  -3  20   7        105.65         81.59        10.77 o
  -2  20   7         71.93         82.11        10.54 o
  -1  20   7        140.25        118.70        12.46 o
   0  20   7         81.12         95.36        15.86 o
   1  20   7         12.02         34.85        11.33 o
   2  20   7         76.57        134.76        20.18 o
  -5  21   7         10.04         32.79        11.23 o
  -4  21   7          2.30          7.93         7.73 o
  -3  21   7         85.24        101.33        12.38 o
  -2  21   7         69.64         56.76        10.60 o
  -1  21   7          4.89         10.21         8.50 o
   0  21   7         33.17         28.95        11.53 o
   1  21   7         38.14         11.27        12.17 o
   2  21   7          1.33         16.09        15.27 o
  -4  22   7         30.25         43.42         9.70 o
  -3  22   7          6.45          7.79         8.20 o
  -2  22   7         51.86         47.55        11.44 o
  -1  22   7          5.97         22.67        10.90 o
   0  22   7         35.16         54.70        11.82 o
   1  22   7          4.21         17.14        12.75 o
  -4  23   7          0.75         15.05         8.80 o
  -3  23   7          3.21         10.38         8.47 o
  -2  23   7          7.49         12.67         8.34 o
  -1  23   7          2.47         -2.73         8.92 o
   0  23   7         28.18         46.36        12.43 o
   1  23   7         21.92         24.38        13.95 o
  -4  24   7         24.60         31.47        11.35 o
  -3  24   7          0.15         23.86         9.06 o
  -2  24   7         14.07         32.02         9.63 o
  -1  24   7          0.28          7.45         8.61 o
   0  24   7          3.53         32.57        12.18 o
  -3  25   7         18.72         22.86        16.31 o
  -2  25   7          8.10         21.74         9.78 o
  -1  25   7          9.15         27.73        12.71 o
   0  25   7         17.84         29.91        12.66 o
  -2  26   7          0.34         -6.10        15.93 o
  -1  26   7          0.80         15.53        11.58 o
  -7   0   8         45.40         47.35        11.78 o
  -6   0   8        187.35        182.86        16.75 o
  -5   0   8          4.97         -1.26         6.77 o
  -4   0   8        834.98        803.57        23.32 o
  -3   0   8        131.13        191.98        19.86 o
  -2   0   8        197.75        204.60        13.86 o
  -1   0   8        214.88        235.25        15.02 o
   0   0   8        259.74        272.54        14.17 o
   1   0   8        285.09        305.33        18.81 o
   2   0   8         17.71          2.32         9.92 o
   3   0   8         28.48         53.09        14.79 o
  -7   1   8          1.77         10.16         6.59 o
  -6   1   8         11.88         17.86         6.11 o
  -5   1   8         46.10         33.47         7.06 o
  -4   1   8        182.78        180.21        10.05 o
  -3   1   8         68.44         82.37         7.24 o
  -2   1   8        103.06        126.55         8.44 o
  -1   1   8        109.96        135.05         8.18 o
   0   1   8         37.98         30.54         4.96 o
   1   1   8         60.72         67.86         7.92 o
   2   1   8         12.41         13.63         7.49 o
   3   1   8          4.55         11.26         8.56 o
  -7   2   8          1.66         -0.23         7.01 o
  -6   2   8        125.06        132.22        12.08 o
  -5   2   8         37.65         26.45         5.77 o
  -4   2   8        206.85        199.89        11.41 o
  -3   2   8         19.13         25.75         5.48 o
  -2   2   8         56.12         43.30         5.77 o
  -1   2   8        132.28        130.88         9.56 o
   0   2   8        281.70        317.78        10.84 o
   1   2   8         10.41         18.91         6.39 o
   2   2   8         23.42         26.75         8.18 o
   3   2   8         11.61         29.69         9.37 o
  -7   3   8         19.83         23.58         8.05 o
  -6   3   8         28.10         42.77         8.25 o
  -5   3   8         51.71         52.24         7.81 o
  -4   3   8        279.06        294.80        13.91 o
  -3   3   8        316.00        313.39        11.58 o
  -2   3   8        490.89        463.39        13.69 o
  -1   3   8        703.91        627.11        13.84 o
   0   3   8         14.11         15.01         4.77 o
   1   3   8        164.81        161.45        10.83 o
   2   3   8          2.87          6.05         6.78 o
   3   3   8         65.95         74.28        10.95 o
  -7   4   8         32.40         27.71        10.06 o
  -6   4   8         30.88         42.87         7.79 o
  -5   4   8         26.22         26.71         6.80 o
  -4   4   8         11.02         25.49         6.39 o
  -3   4   8         46.15         48.40         7.95 o
  -2   4   8         72.12         80.97        10.39 o
  -1   4   8        122.18         93.16         7.66 o
   0   4   8         71.08         75.51         6.78 o
   1   4   8        282.53        287.42        13.30 o
   2   4   8         36.57         46.05         8.65 o
   3   4   8          4.79         22.65         9.40 o
  -7   5   8          0.58         -1.42         8.04 o
  -6   5   8        106.74         92.08         9.39 o
  -5   5   8          0.73          4.55         5.33 o
  -4   5   8        779.47        743.92        21.03 o
  -3   5   8        701.95        636.73        16.57 o
  -2   5   8        112.88        128.84         8.96 o
  -1   5   8        674.95        637.43        14.90 o
   0   5   8         97.27        103.58         7.85 o
   1   5   8        142.63        152.09        11.28 o
   2   5   8        225.92        239.01        14.95 o
   3   5   8          1.41          4.73         7.99 o
  -7   6   8         25.16         27.03        10.42 o
  -6   6   8        107.29        107.94        10.36 o
  -5   6   8          9.94          1.33         5.61 o
  -4   6   8          7.92          9.77         6.79 o
  -3   6   8          2.24         -4.22         5.51 o
  -2   6   8         17.40         10.12         5.64 o
  -1   6   8          1.65         -0.35         6.54 o
   0   6   8         75.97         55.96         6.84 o
   1   6   8          0.00          1.55         7.19 o
   2   6   8         44.02         55.80         9.32 o
   3   6   8         88.97         69.05        11.73 o
  -7   7   8         29.07         44.70        13.12 o
  -6   7   8        140.53        173.21        12.26 o
  -5   7   8         66.71         78.47         9.06 o
  -4   7   8        114.66        114.99        10.41 o
  -3   7   8        560.62        550.80        18.49 o
  -2   7   8         16.68         27.02         6.95 o
  -1   7   8        216.49        236.35        15.53 o
   0   7   8          4.26         -2.71         5.36 o
   1   7   8        393.72        445.36        24.08 o
   2   7   8        330.32        319.91        20.16 o
   3   7   8          5.42         12.04         8.80 o
  -7   8   8         51.64         58.54        12.03 o
  -6   8   8          9.46         15.58         6.86 o
  -5   8   8          3.65          1.37         5.26 o
  -4   8   8         72.15         60.54         8.68 o
  -3   8   8        337.59        328.00        15.38 o
  -2   8   8        256.59        233.32        13.90 o
  -1   8   8          4.74         -9.88         4.94 o
   0   8   8         69.84         53.94         7.44 o
   1   8   8         39.49         33.44         8.66 o
   2   8   8        145.95        142.45        13.93 o
   3   8   8        176.49        194.37        16.61 o
  -6   9   8          0.05         -2.10         6.22 o
  -5   9   8         69.86         47.73         8.01 o
  -4   9   8        346.47        331.30        15.85 o
  -3   9   8        142.98        161.43        12.81 o
  -2   9   8        390.67        389.85        17.66 o
  -1   9   8        185.06        182.98        12.12 o
   0   9   8         16.60         15.87         6.71 o
   1   9   8          0.19         -7.45         7.06 o
   2   9   8         64.75         50.57        10.48 o
   3   9   8          3.42         11.34        10.95 o
  -6  10   8          8.42         11.76         7.29 o
  -5  10   8          2.71         -6.34         5.88 o
  -4  10   8        113.27        124.36        11.49 o
  -3  10   8        105.05        108.02        11.18 o
  -2  10   8       1550.39       1555.43        27.63 o
  -1  10   8         70.57         68.57        10.01 o
   0  10   8        324.99        374.40        14.66 o
   1  10   8        114.06         90.84        10.79 o
   2  10   8         32.73         59.21        11.05 o
   3  10   8         64.13         60.01        15.65 o
  -6  11   8         85.60         78.30        11.28 o
  -5  11   8         19.45         18.18         7.08 o
  -4  11   8         51.61         41.74         8.39 o
  -3  11   8         43.91         31.84         8.46 o
  -2  11   8        155.76        142.76        12.06 o
  -1  11   8         86.55         76.31         9.22 o
   0  11   8        134.37        115.67         9.75 o
   1  11   8        116.49        108.12        11.75 o
   2  11   8         56.53         62.68        12.22 o
   3  11   8          0.03          6.51        10.87 o
  -6  12   8         48.78         42.68        10.84 o
  -5  12   8         25.20         18.18         7.96 o
  -4  12   8        220.19        227.62        14.97 o
  -3  12   8         50.44         57.80         8.89 o
  -2  12   8          8.94         15.40         7.02 o
  -1  12   8         21.39         14.57         6.78 o
   0  12   8        301.17        354.59        15.54 o
   1  12   8         66.64         67.05        11.75 o
   2  12   8        174.06        219.26        18.30 o
   3  12   8         53.32         45.90        13.49 o
  -6  13   8          2.68          6.45         8.59 o
  -5  13   8         96.65         96.08        10.93 o
  -4  13   8          0.04          7.05         6.73 o
  -3  13   8        178.33        184.33        13.68 o
  -2  13   8        115.38        129.97        10.59 o
  -1  13   8         90.30         96.58         9.10 o
   0  13   8          0.05          1.18         5.84 o
   1  13   8         93.65        119.62        12.64 o
   2  13   8         18.27         23.07        10.04 o
  -6  14   8         23.91         17.50         8.98 o
  -5  14   8         13.41          9.73         7.35 o
  -4  14   8         34.05         30.95         7.74 o
  -3  14   8          1.75         -7.82         5.63 o
  -2  14   8         51.32         73.79         9.08 o
  -1  14   8          1.74          9.29         6.04 o
   0  14   8         12.36          4.50         7.26 o
   1  14   8          4.04         12.95         8.92 o
   2  14   8          9.51         12.52         9.78 o
  -6  15   8         61.67         67.43        12.66 o
  -5  15   8        120.63        156.61        14.25 o
  -4  15   8          7.68          3.25         7.70 o
  -3  15   8        319.39        360.90        18.92 o
  -2  15   8          0.32         -2.89         5.94 o
  -1  15   8        157.11        159.26        11.05 o
   0  15   8          5.24          5.94         7.65 o
   1  15   8        190.16        226.38        17.83 o
   2  15   8         10.39         16.35        10.54 o
  -6  16   8          6.18         -0.11         9.64 o
  -5  16   8          6.86          7.15         7.60 o
  -4  16   8          1.50        -10.26         7.23 o
  -3  16   8         10.88          8.96         7.53 o
  -2  16   8          3.42          5.96         6.64 o
  -1  16   8          0.25         15.59         6.93 o
   0  16   8        112.48         83.79        11.40 o
   1  16   8        136.44        129.12        15.10 o
   2  16   8          3.12          7.10        11.29 o
  -5  17   8         71.16         71.46        11.62 o
  -4  17   8          7.12          8.36         7.98 o
  -3  17   8         22.59         18.38         8.15 o
  -2  17   8         13.96         16.63         7.32 o
  -1  17   8         81.31         80.08         9.98 o
   0  17   8          8.08          2.41         8.39 o
   1  17   8          0.92          4.88        10.13 o
   2  17   8          0.83         12.00        11.54 o
  -5  18   8         53.86         53.58        10.93 o
  -4  18   8         13.48         26.58         8.92 o
  -3  18   8         67.11         61.64        12.18 o
  -2  18   8        149.67        170.56        13.78 o
  -1  18   8         10.16          8.21         7.13 o
   0  18   8         63.14         60.27        12.31 o
   1  18   8         41.48         26.45        11.31 o
   2  18   8         78.18         66.72        15.78 o
  -5  19   8          9.37         14.47        10.58 o
  -4  19   8          0.23          5.36         8.04 o
  -3  19   8          0.07         -4.54         8.23 o
  -2  19   8          8.69         15.75         8.11 o
  -1  19   8          7.66         12.14         7.82 o
   0  19   8          0.07          2.73         9.87 o
   1  19   8         44.70         48.49        12.71 o
  -5  20   8         25.67         24.27        11.23 o
  -4  20   8         37.83         46.84        13.55 o
  -3  20   8        107.87         77.58        13.06 o
  -2  20   8        284.06        275.30        16.95 o
  -1  20   8         17.19         10.02         8.58 o
   0  20   8          9.77          9.41        10.23 o
   1  20   8          0.00          2.87        10.74 o
  -4  21   8         80.81         81.06        12.63 o
  -3  21   8        139.75         77.54        14.93 o
  -2  21   8        133.50         92.26        11.83 o
  -1  21   8         13.56          3.33         7.48 o
   0  21   8          4.93          5.14        11.74 o
   1  21   8         39.72         19.86        17.24 o
  -4  22   8          9.81         13.15        10.00 o
  -3  22   8        157.34        136.54        15.66 o
  -2  22   8        545.38        489.41        24.37 o
  -1  22   8         97.33         94.28        14.77 o
   0  22   8         29.10         26.89        12.12 o
  -3  23   8         31.42         31.29        11.93 o
  -2  23   8         42.02         49.76        10.26 o
  -1  23   8         59.78         24.15        11.76 o
   0  23   8          9.88         19.14        13.06 o
  -3  24   8          7.54         22.79        10.60 o
  -2  24   8         24.82         46.17        11.35 o
  -1  24   8          8.75          8.33        12.17 o
  -2  25   8          1.10         17.28        12.63 o
  -7   1   9          9.79         20.18        10.16 o
  -6   1   9          3.47          3.21         6.51 o
  -5   1   9         10.47          7.62         7.09 o
  -4   1   9         13.15          7.91         5.57 o
  -3   1   9          1.23         -5.27         5.27 o
  -2   1   9         37.92         29.82         5.92 o
  -1   1   9        102.78        104.22         8.03 o
   0   1   9        161.74        214.12        14.36 o
   1   1   9         53.76         46.24         9.54 o
   2   1   9         59.51         45.27        13.14 o
   3   1   9          0.09         -0.01        12.19 o
  -7   2   9          7.15         13.22         7.74 o
  -6   2   9        205.28        220.74        14.94 o
  -5   2   9          6.46          1.50         6.53 o
  -4   2   9        691.73        709.58        18.15 o
  -3   2   9         15.93          7.39         6.11 o
  -2   2   9        876.17        896.71        16.61 o
  -1   2   9        143.84        145.39         9.13 o
   0   2   9        919.56        918.19        17.21 o
   1   2   9        804.05        699.42        25.03 o
   2   2   9         19.50         24.09        11.86 o
   3   2   9        127.07        110.66        16.40 o
  -7   3   9          8.28         12.81         8.24 o
  -6   3   9         21.86         16.74         8.11 o
  -5   3   9         28.53         18.90         7.04 o
  -4   3   9         45.90         50.88         8.02 o
  -3   3   9         43.98         40.17         7.90 o
  -2   3   9          0.77          3.14         5.72 o
  -1   3   9        124.91        134.18         8.89 o
   0   3   9        168.04        172.95        10.08 o
   1   3   9          2.48         10.37         8.06 o
   2   3   9         43.34         50.79        13.66 o
   3   3   9         22.56         15.49        11.52 o
  -7   4   9          0.01         -3.35         7.87 o
  -6   4   9          0.02          0.14         7.43 o
  -5   4   9         33.04         24.03         6.62 o
  -4   4   9        127.61        130.52        10.60 o
  -3   4   9         56.76         46.03         9.23 o
  -2   4   9         43.36         36.77         7.70 o
  -1   4   9         89.18        116.28         9.44 o
   0   4   9        377.70        414.73        14.69 o
   1   4   9          5.07         19.67         9.25 o
   2   4   9         10.38          9.49        10.83 o
   3   4   9         15.35         15.31        14.93 o
  -7   5   9          2.08         12.90         8.73 o
  -6   5   9          3.06          3.93         7.46 o
  -5   5   9         14.04         16.15         6.62 o
  -4   5   9        127.46        137.69        10.93 o
  -3   5   9        374.23        394.36        22.95 o
  -2   5   9        177.39        207.11        13.72 o
  -1   5   9        288.62        314.36        15.11 o
   0   5   9          2.62          4.64         5.49 o
   1   5   9        209.45        263.57        24.31 o
   2   5   9        104.72        101.63        15.99 o
   3   5   9         75.46         71.18        17.96 o
  -6   6   9         16.58         16.12         7.23 o
  -5   6   9          0.76         -0.54         4.81 o
  -4   6   9          1.26          0.88         5.61 o
  -3   6   9          2.44         -6.93         5.19 o
  -2   6   9        345.02        334.10        15.75 o
  -1   6   9        354.20        354.05        15.92 o
   0   6   9         15.94         19.01         7.35 o
   1   6   9          4.23         -2.25         8.71 o
   2   6   9         52.32         44.38        11.86 o
   3   6   9         66.78         64.25        14.50 o
  -6   7   9         21.72         21.31         6.90 o
  -5   7   9        295.92        306.89        16.45 o
  -4   7   9         98.50         79.12         9.60 o
  -3   7   9        151.46        151.52        11.79 o
  -2   7   9        279.16        297.81        16.23 o
  -1   7   9         61.68         72.01         9.68 o
   0   7   9          6.51         -1.28         6.64 o
   1   7   9         17.67         33.74        11.38 o
   2   7   9         27.15         27.05        11.06 o
  -6   8   9        277.96        287.65        17.30 o
  -5   8   9         18.69         15.02         6.72 o
  -4   8   9        156.40        163.57        12.26 o
  -3   8   9        161.25        145.35        11.85 o
  -2   8   9       1280.52       1225.35        25.18 o
  -1   8   9        956.65        928.99        21.72 o
   0   8   9        132.84        121.09        10.85 o
   1   8   9         78.72         73.92        13.48 o
   2   8   9         73.07        101.41        15.53 o
  -6   9   9        109.96         86.50        11.51 o
  -5   9   9        115.00         90.96        10.36 o
  -4   9   9         13.22          9.27         5.83 o
  -3   9   9         11.61          4.88         6.46 o
  -2   9   9        166.24        142.75        12.42 o
  -1   9   9          0.00         -1.34         6.73 o
   0   9   9         33.19         26.86         8.37 o
   1   9   9         19.38         14.63        10.73 o
   2   9   9         32.11         25.60        11.52 o
  -6  10   9         12.85         21.64         8.33 o
  -5  10   9         23.16         17.83         7.69 o
  -4  10   9        423.60        415.99        21.34 o
  -3  10   9         10.80         10.51         7.21 o
  -2  10   9        801.22        782.54        21.38 o
  -1  10   9          0.42        -10.16         6.41 o
   0  10   9        486.41        521.60        23.42 o
   1  10   9        127.04        139.93        16.78 o
   2  10   9         40.17         48.15        18.65 o
  -6  11   9         92.02         82.63        11.16 o
  -5  11   9         44.55         39.31        11.91 o
  -4  11   9         90.84         88.50        10.58 o
  -3  11   9         15.86          8.24         7.36 o
  -2  11   9        417.29        406.62        19.19 o
  -1  11   9        174.25        165.35        12.95 o
   0  11   9         18.92         15.59         8.91 o
   1  11   9         64.11         63.04        13.25 o
   2  11   9         17.87         28.97        11.93 o
  -6  12   9          1.81         22.45         8.00 o
  -5  12   9         12.39          3.41         6.58 o
  -4  12   9         53.25         42.91         8.98 o
  -3  12   9          5.14          4.01         6.75 o
  -2  12   9         88.64         70.75        10.00 o
  -1  12   9          6.46         15.55         7.17 o
   0  12   9          7.96          8.74        10.18 o
   1  12   9         62.86         72.62        15.74 o
   2  12   9         10.80         45.75        12.20 o
  -6  13   9         30.48         28.00        10.13 o
  -5  13   9         77.42         57.36        13.23 o
  -4  13   9          0.04         -8.71         5.68 o
  -3  13   9        187.88        208.62        15.04 o
  -2  13   9          7.08          2.71         5.94 o
  -1  13   9        266.82        251.39        15.95 o
   0  13   9          2.33          3.60         9.50 o
   1  13   9         86.07         79.64        16.86 o
   2  13   9        132.62        123.87        17.42 o
  -6  14   9          7.58          8.17         8.51 o
  -5  14   9          1.04         -0.85         6.67 o
  -4  14   9         56.61         47.71         9.64 o
  -3  14   9         52.49         33.56         9.11 o
  -2  14   9        101.26         89.77        10.75 o
  -1  14   9         69.99         69.23         9.71 o
   0  14   9        171.74        195.95        19.01 o
   1  14   9         66.60         48.04        14.04 o
   2  14   9          1.39         27.00        13.14 o
  -5  15   9          0.12          3.48         6.65 o
  -4  15   9          8.60          2.98         7.42 o
  -3  15   9          3.48         13.77         7.37 o
  -2  15   9         28.83          8.25         7.40 o
  -1  15   9         15.59         19.09         7.96 o
   0  15   9         13.77         19.07        11.12 o
   1  15   9          4.55          1.54        11.85 o
  -5  16   9         11.49         15.92         8.84 o
  -4  16   9          4.62          2.18         8.55 o
  -3  16   9          5.94          6.46         6.85 o
  -2  16   9         10.23          7.37         7.73 o
  -1  16   9         12.69         10.17         8.59 o
   0  16   9          4.61          8.39        11.27 o
   1  16   9          4.94         21.68        12.58 o
  -5  17   9        105.93        119.67        13.61 o
  -4  17   9         12.82          0.67        12.28 o
  -3  17   9         42.94         60.54        10.91 o
  -2  17   9         16.73         23.39         8.61 o
  -1  17   9         42.39         52.32        10.60 o
   0  17   9         51.32         56.31        21.15 o
   1  17   9         12.42         46.62        14.31 o
  -5  18   9         12.44         21.65         8.77 o
  -4  18   9         15.71         14.08         7.68 o
  -3  18   9          3.17          3.77         8.05 o
  -2  18   9          5.71          1.94         8.38 o
  -1  18   9         11.30         21.18         9.19 o
   0  18   9         44.16         61.55        15.48 o
   1  18   9          1.54         40.94        15.94 o
  -4  19   9         14.24          2.21         7.58 o
  -3  19   9          0.03          0.92         9.23 o
  -2  19   9          2.45         -5.49         7.41 o
  -1  19   9          0.02          5.88         9.54 o
   0  19   9          1.58         41.30        14.43 o
   1  19   9         24.03         38.92        16.05 o
  -4  20   9         19.70         19.88         9.44 o
  -3  20   9         33.32          7.79        13.72 o
  -2  20   9         88.57         99.97        13.24 o
  -1  20   9          9.32         11.91        11.30 o
   0  20   9         47.80         92.50        18.25 o
  -4  21   9          3.08          2.80         9.53 o
  -3  21   9          7.65         -7.00         7.93 o
  -2  21   9          1.18          0.29         8.99 o
  -1  21   9          2.17        -15.44        19.30 o
   0  21   9         11.59         17.14        13.74 o
  -3  22   9          2.64         -7.79        11.54 o
  -2  22   9          6.36         12.13        11.32 o
  -1  22   9         59.21         55.03        13.88 o
  -2  23   9          1.31          6.84        10.55 o
  -6   0  10          3.90         19.49        10.33 o
  -5   0  10        236.64        210.77        20.77 o
  -4   0  10        909.16        888.56        31.50 o
  -3   0  10          9.72         11.16         8.93 o
  -2   0  10        490.20        530.47        26.31 o
  -1   0  10        122.87        160.22        14.14 o
   0   0  10         17.98         27.55        17.99 o
   1   0  10         99.77         73.60        18.10 o
   2   0  10          1.92          1.45        12.05 o
  -6   1  10          3.96          2.63         6.56 o
  -5   1  10          0.26          5.27         6.36 o
  -4   1  10         59.85         60.26         8.57 o
  -3   1  10         24.17         41.94         7.37 o
  -2   1  10        112.90        120.43         9.04 o
  -1   1  10         11.07         11.59         5.54 o
   0   1  10        195.57        218.79        15.39 o
   1   1  10         85.69        118.78        14.96 o
   2   1  10         25.69         38.73        13.65 o
  -6   2  10          1.49          9.97         7.13 o
  -5   2  10        120.67        116.66        12.44 o
  -4   2  10        118.21        127.49        12.39 o
  -3   2  10          5.89         10.36         5.88 o
  -2   2  10         70.77         80.19         8.54 o
  -1   2  10         11.89          7.58         5.98 o
   0   2  10         73.44        102.14        11.72 o
   1   2  10         12.69          7.18        10.09 o
   2   2  10          0.00         17.30        12.57 o
  -6   3  10         36.88         23.84         9.05 o
  -5   3  10          9.31         16.84         7.90 o
  -4   3  10          4.12         -1.32         5.96 o
  -3   3  10        165.23        157.84        11.86 o
  -2   3  10        394.84        404.14        17.23 o
  -1   3  10          0.02          3.93         5.74 o
   0   3  10        122.08        155.95        14.70 o
   1   3  10         24.01         -1.95         9.59 o
   2   3  10         11.75         16.74        12.21 o
  -6   4  10          3.44          6.90         8.17 o
  -5   4  10         39.52         20.80         7.25 o
  -4   4  10         74.55         70.31         9.34 o
  -3   4  10        568.24        582.57        19.28 o
  -2   4  10        359.09        374.68        16.51 o
  -1   4  10         33.51         32.20         7.13 o
   0   4  10         78.45         50.65        12.85 o
   1   4  10          6.55          0.20        13.14 o
   2   4  10         19.84         20.97        12.93 o
  -6   5  10         17.54         13.71         8.67 o
  -5   5  10         32.62         10.62         7.08 o
  -4   5  10         68.44         68.41         9.06 o
  -3   5  10        108.44        119.14        10.93 o
  -2   5  10        198.87        182.05        12.12 o
  -1   5  10          0.18         -7.48         6.56 o
   0   5  10          0.45         11.08         9.14 o
   1   5  10         40.65         17.73        11.25 o
   2   5  10          6.69          7.14        20.80 o
  -6   6  10         19.08          1.43         8.03 o
  -5   6  10          1.49         -4.39         8.11 o
  -4   6  10          4.97          9.32         6.67 o
  -3   6  10         25.52         19.27         6.66 o
  -2   6  10          9.88          1.00         6.19 o
  -1   6  10        152.92        134.45        13.64 o
   0   6  10          2.48         -5.44         8.64 o
   1   6  10          2.64         16.82        11.40 o
   2   6  10          5.37         11.17        13.94 o
  -6   7  10         33.50         19.53         8.22 o
  -5   7  10         14.99         13.47         6.74 o
  -4   7  10        214.03        185.02        13.34 o
  -3   7  10         78.90         85.57        11.11 o
  -2   7  10         11.72         -0.93         6.30 o
  -1   7  10         14.90          5.58         7.51 o
   0   7  10        101.36        124.51        14.14 o
   1   7  10         19.91         21.56        11.52 o
   2   7  10         63.90         68.20        17.30 o
  -6   8  10          0.42         14.72         9.46 o
  -5   8  10          6.11          2.37         6.27 o
  -4   8  10          0.28          2.84         5.93 o
  -3   8  10         56.50         27.15        10.40 o
  -2   8  10         24.43         27.33         7.99 o
  -1   8  10         23.83         32.99         8.88 o
   0   8  10        171.60        183.26        15.89 o
   1   8  10          4.74         11.28        11.42 o
   2   8  10         22.36         11.96        25.22 o
  -6   9  10         28.38         26.75         8.70 o
  -5   9  10         29.38         25.71         8.15 o
  -4   9  10         88.43         59.97        10.77 o
  -3   9  10          6.20          7.20         7.07 o
  -2   9  10         25.03         23.36         8.12 o
  -1   9  10          3.70         -5.80         7.31 o
   0   9  10         32.47         38.01        11.77 o
   1   9  10         94.61         92.05        17.13 o
   2   9  10          1.05         23.06        12.30 o
  -6  10  10          5.76         12.48         8.60 o
  -5  10  10         15.86         30.85         8.36 o
  -4  10  10         11.25          6.59         7.72 o
  -3  10  10          2.05          6.97         7.48 o
  -2  10  10          8.82         15.49         8.24 o
  -1  10  10         36.68         39.61         9.42 o
   0  10  10         80.07         81.49        14.34 o
   1  10  10          0.04          7.42        11.64 o
  -6  11  10          5.06         11.20         8.19 o
  -5  11  10         11.65          7.46         6.98 o
  -4  11  10         95.33         88.98        12.69 o
  -3  11  10         28.39         34.76        12.14 o
  -2  11  10         43.12         29.87         9.13 o
  -1  11  10          1.90          9.61         7.68 o
   0  11  10        166.98        189.38        18.79 o
   1  11  10        110.22        158.70        20.29 o
  -6  12  10        171.50        158.68        15.44 o
  -5  12  10          1.75          9.36         8.90 o
  -4  12  10        223.48        215.66        17.23 o
  -3  12  10         53.09         42.70        10.11 o
  -2  12  10         62.58         61.61        10.48 o
  -1  12  10         69.52         76.29        11.32 o
   0  12  10         17.58         27.71        12.12 o
   1  12  10        117.56        127.87        19.20 o
  -5  13  10         29.88         32.67        11.70 o
  -4  13  10          6.02          0.76         7.37 o
  -3  13  10          1.83         13.42         7.89 o
  -2  13  10          1.15         12.43         8.16 o
  -1  13  10         16.90         34.25         9.83 o
   0  13  10         10.33          4.84        10.86 o
   1  13  10          0.39         20.25        14.38 o
  -5  14  10          9.28         19.16         8.71 o
  -4  14  10          1.19          8.91         9.28 o
  -3  14  10         21.31         27.05         8.33 o
  -2  14  10          0.93          0.85         7.50 o
  -1  14  10         82.33         81.78        10.87 o
   0  14  10          1.62         12.65        11.71 o
   1  14  10         66.28         93.74        17.85 o
  -5  15  10        146.57        190.02        16.02 o
  -4  15  10         35.72         31.23         9.14 o
  -3  15  10        118.77        125.91        13.08 o
  -2  15  10         19.45         20.13         8.03 o
  -1  15  10         35.56         35.49         8.83 o
   0  15  10         94.39        113.62        16.82 o
   1  15  10          0.00         24.37        14.32 o
  -5  16  10         24.08         27.20         9.46 o
  -4  16  10          6.70         -6.74        10.70 o
  -3  16  10         55.11         53.01        10.15 o
  -2  16  10         17.53         31.95         9.43 o
  -1  16  10         26.78         29.32         9.82 o
   0  16  10         19.80         14.05        14.96 o
  -5  17  10          3.38          3.64         8.54 o
  -4  17  10          0.01         -1.10        10.07 o
  -3  17  10         19.13         12.52         9.33 o
  -2  17  10         20.99         16.92         8.86 o
  -1  17  10         35.33         38.03        11.95 o
   0  17  10          1.04         -1.12        15.23 o
  -4  18  10         35.63         35.79        10.13 o
  -3  18  10         31.02         33.82         9.62 o
  -2  18  10         18.46         24.26        16.12 o
  -1  18  10         11.00         19.17        11.58 o
   0  18  10          1.82         26.69        15.43 o
  -4  19  10         64.56         76.26        13.94 o
  -3  19  10          4.82         -3.22         8.08 o
  -2  19  10        125.11        105.32        13.49 o
  -1  19  10          0.84         22.51        11.78 o
  -3  20  10          6.78         -2.31         8.23 o
  -2  20  10         24.66         17.64        10.28 o
  -1  20  10          8.48         -5.17        13.55 o
  -2  21  10         10.46          3.11        10.26 o
  -6   1  11          0.06         10.23         7.71 o
  -5   1  11         63.78         63.97        13.20 o
  -4   1  11        128.86        140.18        12.59 o
  -3   1  11         46.30         37.29        12.18 o
  -2   1  11        429.25        423.68        17.74 o
  -1   1  11          0.97          3.53         6.17 o
   0   1  11         53.25         52.66        11.94 o
   1   1  11         15.67         12.64        14.49 o
  -6   2  11          1.12          8.48         7.29 o
  -5   2  11         62.64         69.05        10.24 o
  -4   2  11         17.38         22.75         7.44 o
  -3   2  11        364.85        386.58        18.93 o
  -2   2  11        203.44        197.30        12.85 o
  -1   2  11          9.93         11.06         7.55 o
   0   2  11          0.09          6.65         9.56 o
   1   2  11         13.88          4.65        13.89 o
  -6   3  11         16.93         16.97         8.30 o
  -5   3  11          6.03          2.47         7.84 o
  -4   3  11         49.49         44.31         9.69 o
  -3   3  11         99.05        111.66        10.62 o
  -2   3  11         83.49         98.29         9.45 o
  -1   3  11         93.14         86.52        10.23 o
   0   3  11        306.12        303.16        20.43 o
   1   3  11         83.96         71.73        19.86 o
  -6   4  11          2.61         -4.24         7.30 o
  -5   4  11         86.11         67.43        11.29 o
  -4   4  11         23.85         31.59         8.95 o
  -3   4  11         43.69         38.06         8.71 o
  -2   4  11         88.69         80.73        11.90 o
  -1   4  11          1.51         10.20         6.71 o
   0   4  11         25.80         37.72        11.91 o
   1   4  11          0.50         14.54        12.09 o
  -6   5  11         40.73         34.98        10.20 o
  -5   5  11         92.87         72.59        11.86 o
  -4   5  11         91.97         73.78        11.67 o
  -3   5  11        203.71        210.56        14.17 o
  -2   5  11        247.10        233.12        14.36 o
  -1   5  11          1.81          8.13         6.94 o
   0   5  11        140.19        146.24        20.62 o
   1   5  11         52.13         42.88        13.76 o
  -6   6  11          9.87          6.42         8.36 o
  -5   6  11        129.83        104.24        13.28 o
  -4   6  11         82.14         80.75        10.37 o
  -3   6  11        401.74        366.22        17.80 o
  -2   6  11        306.73        310.03        22.98 o
  -1   6  11        201.90        199.76        14.18 o
   0   6  11        325.78        375.10        28.61 o
   1   6  11         10.92         27.54        12.07 o
  -6   7  11         14.10          5.22        11.14 o
  -5   7  11          8.16         -9.62         8.32 o
  -4   7  11         33.36         28.11        11.47 o
  -3   7  11          8.92          5.86         7.16 o
  -2   7  11         37.24         43.03         9.67 o
  -1   7  11          7.75         25.63         8.92 o
   0   7  11         62.98         67.90        15.71 o
   1   7  11         20.55         44.32        15.45 o
  -6   8  11          6.18          5.64         8.95 o
  -5   8  11          0.13          2.15         8.13 o
  -4   8  11         31.47         25.78         7.57 o
  -3   8  11          7.46         12.22         8.12 o
  -2   8  11         19.22         20.33         8.20 o
  -1   8  11         10.64          5.81         8.39 o
   0   8  11         18.13         39.51        14.07 o
   1   8  11          0.06         33.91        14.92 o
  -6   9  11         43.74         29.63        10.93 o
  -5   9  11         13.29         15.68         8.37 o
  -4   9  11         30.41         24.84         9.11 o
  -3   9  11          0.74         17.22         8.17 o
  -2   9  11        337.31        307.11        18.17 o
  -1   9  11         87.11        113.71        12.82 o
   0   9  11         85.39         89.36        16.99 o
   1   9  11         80.69         91.38        18.64 o
  -5  10  11          3.32          3.71         8.86 o
  -4  10  11         15.60         19.48         8.83 o
  -3  10  11          4.16          4.06         7.62 o
  -2  10  11          0.03         -2.03        12.05 o
  -1  10  11         57.05         59.01        10.94 o
   0  10  11         28.40         40.06        14.58 o
   1  10  11         13.13         14.34        14.62 o
  -5  11  11         34.35         31.67        11.65 o
  -4  11  11          7.80         -8.54         7.98 o
  -3  11  11         18.78         20.59         9.49 o
  -2  11  11          3.19          7.08         8.55 o
  -1  11  11         23.96         25.76        10.12 o
   0  11  11          0.99         11.16        12.48 o
  -5  12  11          0.03          0.28        12.43 o
  -4  12  11         15.12         -0.70         8.47 o
  -3  12  11         35.76         47.37        11.30 o
  -2  12  11         40.85         40.00        10.43 o
  -1  12  11          0.72         12.83        10.86 o
   0  12  11          0.51         20.32        12.92 o
  -5  13  11          0.83          2.50         9.79 o
  -4  13  11          0.11         -1.82         7.24 o
  -3  13  11         34.90         31.34         9.59 o
  -2  13  11         80.89         98.66        13.26 o
  -1  13  11        109.72        101.34        18.34 o
   0  13  11          9.16         28.49        17.42 o
  -5  14  11         44.31         40.34        11.99 o
  -4  14  11          5.62          9.77         7.03 o
  -3  14  11         34.82         46.41        10.25 o
  -2  14  11          0.63         14.48        10.72 o
  -1  14  11         80.55         76.36        19.03 o
   0  14  11         41.50         67.09        16.59 o
  -4  15  11          1.69         11.27         8.47 o
  -3  15  11          1.73          9.98         7.87 o
  -2  15  11          2.60         -2.40        10.49 o
  -1  15  11          0.05          5.23        11.72 o
   0  15  11          8.21         27.93        14.59 o
  -4  16  11          0.51          1.59        10.59 o
  -3  16  11         18.30         13.80         8.94 o
  -2  16  11          1.46         17.58        10.28 o
  -1  16  11        114.60         89.97        18.22 o
  -4  17  11         38.09         39.38        10.65 o
  -3  17  11          0.96         -5.29        12.66 o
  -2  17  11         59.65         65.96        12.99 o
  -1  17  11         31.47         13.73        17.24 o
  -3  18  11          0.20          5.79         9.39 o
  -2  18  11         34.96         51.08        13.52 o
  -6   0  12          1.39         -5.31        16.62 o
  -5   0  12         18.66         32.55        13.14 o
  -4   0  12         84.60         70.31        14.70 o
  -3   0  12        308.34        283.10        32.61 o
  -2   0  12          0.06          9.80        14.40 o
  -1   0  12        105.91         61.85        21.73 o
   0   0  12          1.96         10.48        17.11 o
  -6   1  12          3.12         -4.66        10.15 o
  -5   1  12          6.20         10.33         7.69 o
  -4   1  12         14.76         11.78         8.93 o
  -3   1  12        188.63        191.08        14.31 o
  -2   1  12         92.70         66.72         9.82 o
  -1   1  12         24.46         30.12        12.72 o
   0   1  12         39.14         31.37        13.01 o
  -6   2  12          3.44        -13.04         7.62 o
  -5   2  12         86.43         80.39        11.50 o
  -4   2  12        160.42        142.85        13.13 o
  -3   2  12        130.89        144.07        13.23 o
  -2   2  12          7.76          5.58         7.34 o
  -1   2  12         16.74         25.49        11.71 o
   0   2  12          8.23          7.90        13.13 o
  -5   3  12         32.55         47.40         9.82 o
  -4   3  12          0.26         10.01         7.07 o
  -3   3  12          2.88         11.47         8.47 o
  -2   3  12          1.24          5.73         7.78 o
  -1   3  12         13.24         13.09        11.46 o
   0   3  12         17.43         11.93        24.35 o
  -5   4  12         59.25         55.48        12.55 o
  -4   4  12         59.96         74.71        13.04 o
  -3   4  12         59.00         59.44         9.64 o
  -2   4  12         66.50         66.70         9.50 o
  -1   4  12         36.47         66.13        14.43 o
   0   4  12        135.61        178.78        21.94 o
  -5   5  12         24.07          9.63         9.28 o
  -4   5  12          0.47         -8.76        10.78 o
  -3   5  12          9.87          3.16         8.34 o
  -2   5  12         15.68         26.55         8.30 o
  -1   5  12         32.38         30.07        12.87 o
   0   5  12          8.96          4.35        13.85 o
  -5   6  12         12.14         16.39         9.95 o
  -4   6  12          7.75         -1.23         7.92 o
  -3   6  12          0.45         -5.04         7.55 o
  -2   6  12          0.62         16.14         8.43 o
  -1   6  12          5.78         19.50         9.92 o
   0   6  12          2.86         38.75        16.04 o
  -5   7  12          4.74          0.31         7.57 o
  -4   7  12         14.33          3.72        11.37 o
  -3   7  12         19.04          8.97        11.40 o
  -2   7  12          7.88          4.06         8.45 o
  -1   7  12         58.40         49.96        11.82 o
   0   7  12          0.01         -2.79        14.38 o
  -5   8  12         37.14         27.22        10.17 o
  -4   8  12         24.49         17.13        11.42 o
  -3   8  12         12.35          4.83         8.39 o
  -2   8  12         41.34         49.60        11.18 o
  -1   8  12         12.83         32.52        11.57 o
   0   8  12         91.99        104.13        22.59 o
  -5   9  12          0.87         -8.73        11.12 o
  -4   9  12         15.83          0.81        10.56 o
  -3   9  12          0.99         -0.34         8.21 o
  -2   9  12          2.59          2.52         9.29 o
  -1   9  12          0.14         12.57        10.92 o
   0   9  12         14.25         32.50        15.27 o
  -5  10  12         13.55          6.10        10.47 o
  -4  10  12          6.11         11.86         8.89 o
  -3  10  12         14.35         13.53         8.65 o
  -2  10  12          4.49         13.48         9.42 o
  -1  10  12          0.01         17.73        10.52 o
  -5  11  12         84.00         57.35        11.94 o
  -4  11  12          0.01         -0.06         8.23 o
  -3  11  12         45.61         75.73        12.35 o
  -2  11  12          7.96          7.15        12.65 o
  -1  11  12         65.86         83.33        16.30 o
  -4  12  12         58.07         37.58        12.81 o
  -3  12  12         23.80          9.02        11.18 o
  -2  12  12          1.53         12.71         9.67 o
  -1  12  12          0.01         23.44        12.62 o
  -4  13  12         23.50         25.86         9.31 o
  -3  13  12          5.87         29.37        10.23 o
  -2  13  12          9.78         10.57        10.50 o
  -1  13  12         38.30         58.57        20.00 o
  -4  14  12          9.51         24.92         8.99 o
  -3  14  12         61.80         46.17        10.17 o
  -2  14  12         42.59         68.76        13.97 o
  -3  15  12          2.76         19.40         9.53 o
  -2  15  12          7.12          5.74         9.32 o
  -5   1  13         41.10         29.36        12.12 o
  -4   1  13         14.34         12.85         8.02 o
  -3   1  13        176.19        184.44        15.06 o
  -2   1  13          0.49          6.46         8.60 o
  -1   1  13        104.15        124.95        21.36 o
  -5   2  13          0.50         -4.34         7.81 o
  -4   2  13         93.53         74.47        12.88 o
  -3   2  13         85.27         58.40        10.93 o
  -2   2  13          1.59         17.75         8.67 o
  -1   2  13          8.68         19.96        16.17 o
  -5   3  13         34.25         42.46        10.78 o
  -4   3  13          7.27         32.33         8.77 o
  -3   3  13        266.43        281.54        23.51 o
  -2   3  13        144.73        135.06        13.58 o
  -1   3  13          8.96         20.72        14.26 o
  -5   4  13          1.88         -3.31        10.43 o
  -4   4  13         16.45         31.93        11.66 o
  -3   4  13         18.74         30.01        13.27 o
  -2   4  13          8.98          7.75         9.06 o
  -1   4  13         44.88         48.39        14.80 o
  -4   5  13          0.90         11.80         8.38 o
  -3   5  13         46.07         31.71         8.98 o
  -2   5  13         16.03         25.15         9.72 o
  -1   5  13         23.96         40.43        14.55 o
  -4   6  13         53.72         70.14        12.77 o
  -3   6  13          4.56         -6.72         8.09 o
  -2   6  13         18.99         22.84        14.84 o
  -1   6  13          0.64         22.52        13.99 o
  -4   7  13          0.25         -0.40         8.87 o
  -3   7  13          3.05          1.74        12.06 o
  -2   7  13          2.23         23.23         8.98 o
  -4   8  13          0.20         -7.63        12.59 o
  -3   8  13          0.30          8.88        11.45 o
  -2   8  13          7.66         25.69         9.75 o
  -4   9  13          5.95        -12.08         9.95 o
  -3   9  13         78.62         94.14        14.20 o
  -2   9  13          1.70         18.95        11.66 o
  -3  10  13          0.61          6.96        10.62 o
                                                
